# Supplementary material for: Spatial epitranscriptomics reveals A-to-I editome specific to cancer stem cell microniches
Source: Nat Commun. 2022 May 9;13:2540. doi: 10.1038/s41467-022-30299-3 (PMC9085828; doi:10.1038/s41467-022-30299-3)
Supplement: Supplementary file 2 — Dataset1 [file 41467_2022_30299_MOESM2_ESM.xlsx]

## Sheet: Fig.3a,e-h;Fig4a
	BRCA_200603_1-CD_44-BR-201211	BRCA_200603_10-CD_44-BR-201211	BRCA_200603_11-CD_44-BR-201211	BRCA_200603_12-CD_44-BR-201211	BRCA_200603_13-CD_44-BR-201211	BRCA_200603_14-CD_44-BR-201211	BRCA_200603_15-CD_44-BR-201211	BRCA_200603_16-CD_44-BR-201211	BRCA_200603_17-CD_44-BR-201211	BRCA_200603_18-CD_44-BR-201211	BRCA_200603_19-CD_44-BR-201211	BRCA_200603_2-CD_44-BR-201211	BRCA_200603_20-CD_44-BR-201211	BRCA_200603_21-CD_44-BR-201211	BRCA_200603_22-CD_44-BR-201211	BRCA_200603_23-CD_44-BR-201211	BRCA_200603_24-CD_44-BR-201211	BRCA_200603_25-CD_44-BR-201211	BRCA_200603_26-CD_44-BR-201211	BRCA_200603_27-CD_44-BR-201211	BRCA_200603_28-CD_44-BR-201211	BRCA_200603_29-CD_44-BR-201211	BRCA_200603_3-CD_44-BR-201211	BRCA_200603_30-CD_44-BR-201211	BRCA_200603_31-CD_44-BR-201211	BRCA_200603_32-CD_44-BR-201211	BRCA_200603_33-CD_44-BR-201211	BRCA_200603_34-CD_44-BR-201211	BRCA_200603_35-CD_44-BR-201211	BRCA_200603_36-CD_44-BR-201211	BRCA_200603_37-CD_44-BR-201211	BRCA_200603_38-CD_44-BR-201211	BRCA_200603_39-CD_44-BR-201211	BRCA_200603_4-CD_44-BR-201211	BRCA_200603_40-CD_44-BR-201211	BRCA_200603_41-CD_44-BR-201211	BRCA_200603_42-CD_44-BR-201211	BRCA_200603_43-CD_44-BR-201211	BRCA_200603_44-CD_44-BR-201211	BRCA_200603_45-CD_44-BR-201211	BRCA_200603_46-CD_44-BR-201211	BRCA_200603_47-CD_44-BR-201211	BRCA_200603_48-CD_44-BR-201211	BRCA_200603_49-CD_44-BR-201211	BRCA_200603_5-CD_44-BR-201211	BRCA_200603_50-CD_44-BR-201211	BRCA_200603_51-CD_44-BR-201211	BRCA_200603_52-CD_44-BR-201211	BRCA_200603_53-CD_44-BR-201211
ENSG00000223972	0	0	0	0	0	0	0	0	0	0	0	0	0	0	0	0	0	0	0	0	0	0	0	0	0	0	0	0	0	0	0	0	0	0	0	0	0	0	1	0	0	0	0	0	0	0	0	0	0
ENSG00000227232	0	0	0	0	0	1	0	0	0	0	0	0	0	0	0	1	0	3	0	1	0	0	0	1	0	0	0	0	4	0	0	0	0	0	0	1	0	2	0	0	0	0	0	0	0	0	0	0	1
ENSG00000278267	0	0	0	0	0	0	0	0	0	0	0	0	0	0	0	0	0	0	0	0	0	0	0	0	0	0	0	0	0	0	0	0	0	0	0	0	0	0	0	0	0	0	0	0	0	0	0	0	0
ENSG00000243485	0	0	0	0	0	0	0	0	0	0	0	0	0	0	0	0	0	0	0	0	0	0	0	1	0	0	0	0	0	0	0	0	0	0	0	0	0	0	0	0	0	0	0	0	0	1	0	0	0
ENSG00000237613	0	0	0	0	0	0	0	0	0	0	0	0	0	0	0	0	0	0	0	0	0	0	0	0	0	0	0	0	0	0	0	0	0	0	0	0	0	0	0	0	0	0	0	0	0	0	0	1	0
ENSG00000268020	0	0	0	0	0	0	0	0	0	0	0	0	0	0	0	0	0	0	0	0	0	0	0	0	0	0	0	0	0	0	0	0	0	0	0	0	0	1	0	0	0	0	0	0	0	1	0	0	0
ENSG00000240361	0	0	0	0	0	0	0	0	0	0	0	0	0	0	0	0	0	0	0	0	0	2	0	0	0	0	0	0	0	0	0	0	0	0	0	0	0	1	0	0	0	0	0	0	0	0	0	0	0
ENSG00000186092	0	0	0	0	0	0	0	0	0	0	0	0	0	0	0	0	0	0	0	0	0	0	0	0	0	0	0	0	0	0	0	0	0	0	0	0	0	0	0	0	0	0	0	0	0	0	0	0	0
ENSG00000238009	0	0	0	0	0	0	0	0	0	0	0	0	0	0	0	0	0	0	0	0	0	0	0	0	0	0	0	0	0	0	0	0	0	0	0	0	0	0	0	0	0	0	0	0	0	1	0	0	0
ENSG00000239945	0	0	0	0	0	0	0	0	0	0	0	0	0	0	0	0	0	0	0	0	0	0	0	0	0	0	0	0	0	0	0	0	0	0	0	0	0	0	0	0	0	0	0	0	0	0	0	0	0
ENSG00000233750	0	1	0	0	0	1	2	0	6	2	6	2	2	4	2	5	0	0	0	2	0	0	0	0	0	1	0	0	3	1	1	0	0	0	3	0	7	2	0	5	3	1	5	0	0	0	2	5	1
ENSG00000268903	0	0	0	0	0	0	6	0	1	0	0	0	2	2	5	2	0	0	0	10	0	0	0	0	0	3	0	2	2	0	0	0	0	0	1	3	2	3	0	0	0	0	4	0	0	0	0	0	1
ENSG00000269981	0	0	0	0	0	0	0	0	0	0	0	0	0	0	0	0	0	0	0	0	0	0	0	0	0	0	0	0	0	0	0	0	0	0	0	0	0	0	0	0	0	0	0	0	0	0	0	0	0
ENSG00000239906	0	0	0	0	0	0	0	0	0	0	0	0	0	0	0	0	0	0	0	0	0	0	0	0	0	0	0	0	0	0	0	0	0	0	0	0	0	0	0	0	0	0	0	0	0	0	0	0	0
ENSG00000241860	0	0	0	0	0	1	1	0	0	0	0	0	0	0	0	0	0	0	0	1	0	0	1	0	0	0	0	0	0	0	0	0	0	0	0	0	0	0	0	0	2	1	0	0	0	0	0	0	0
ENSG00000222623	0	0	0	0	0	0	0	0	0	0	0	0	0	0	0	0	0	0	0	0	0	0	0	0	0	0	0	0	0	0	0	0	0	0	0	0	0	0	0	0	0	0	0	0	0	0	0	0	0
ENSG00000241599	0	0	0	0	0	0	0	0	0	0	0	0	0	0	0	0	0	0	0	0	0	0	0	0	0	0	0	0	0	0	0	0	0	0	0	0	0	0	0	0	0	0	0	0	0	0	0	0	0
ENSG00000279928	0	0	0	0	0	0	0	0	0	0	0	0	0	0	0	0	0	0	0	0	0	0	0	0	0	0	0	0	0	0	0	0	0	0	0	0	0	0	0	0	0	0	0	0	0	0	0	0	0
ENSG00000279457	1	3	5	0	4	5	8	0	8	7	1	3	8	3	6	9	0	6	3	11	1	2	1	2	5	16	23	9	14	5	7	20	8	1	10	10	11	7	0	11	9	1	5	0	1	1	0	0	5
ENSG00000273874	0	0	0	0	0	0	0	0	0	0	0	0	0	0	0	0	0	0	0	0	0	0	0	0	0	0	0	0	0	0	0	0	0	0	0	0	0	0	0	0	0	0	0	0	0	0	0	0	0
ENSG00000228463	0	0	0	0	0	0	0	0	0	0	0	0	0	0	0	0	0	1	0	0	0	0	0	0	0	0	0	0	3	0	0	0	0	0	0	0	0	0	0	0	0	0	0	0	0	0	0	1	0
ENSG00000241670	0	0	0	0	0	0	0	0	0	0	0	0	0	0	0	0	0	0	0	0	0	0	0	0	0	0	0	0	0	0	0	0	0	0	0	0	0	0	0	0	0	0	0	0	0	0	0	0	0
ENSG00000236679	0	0	0	0	0	0	0	0	0	0	0	0	0	0	0	0	0	0	0	0	0	0	0	0	0	0	0	0	0	0	0	0	0	0	0	0	0	0	0	0	0	0	0	0	0	0	0	0	0
ENSG00000236743	0	0	0	0	0	0	0	0	0	0	0	0	0	0	0	0	0	0	0	0	0	0	0	0	0	0	0	0	0	0	0	0	0	0	0	0	0	0	0	0	0	0	0	0	0	0	0	0	0
ENSG00000236601	0	0	0	0	0	0	0	0	0	0	0	0	0	0	0	0	0	0	0	0	0	0	0	0	0	0	0	0	0	0	0	0	0	0	0	0	0	0	0	0	0	0	0	0	0	0	0	0	0
ENSG00000237094	0	0	0	0	0	0	0	0	0	0	0	0	0	0	0	0	0	0	0	0	0	0	0	0	0	0	0	0	0	0	0	0	0	0	0	0	0	0	0	0	0	0	0	0	0	0	0	0	0
ENSG00000269732	0	0	0	0	0	0	0	0	0	0	0	0	0	0	0	0	0	0	0	0	0	0	0	0	0	0	0	0	0	0	0	0	0	0	0	0	0	0	0	0	0	0	0	0	0	0	0	0	0
ENSG00000278566	0	0	0	0	0	0	0	0	0	0	0	0	0	0	0	0	0	0	0	0	0	0	0	0	0	0	0	0	0	0	0	0	0	0	0	0	0	0	0	0	0	0	0	0	0	0	0	0	0
ENSG00000224813	0	0	0	0	0	0	0	0	0	0	0	0	0	0	0	0	0	0	0	0	0	0	0	0	0	0	0	0	0	0	0	0	0	0	0	0	0	0	0	0	0	0	0	0	0	0	0	0	0
ENSG00000233653	0	0	0	0	0	0	0	0	0	1	0	0	0	0	0	0	0	0	0	0	0	0	0	0	0	0	0	0	0	0	0	0	0	0	0	0	0	0	0	0	0	0	0	0	0	0	0	0	0
ENSG00000250575	0	0	0	0	0	0	0	0	0	0	0	0	0	0	0	0	0	0	0	0	0	0	0	0	0	0	0	1	0	0	0	0	0	0	0	0	0	0	0	0	0	0	0	0	0	0	0	0	0
ENSG00000278757	0	0	0	0	0	0	0	0	0	0	0	0	0	0	0	0	0	0	0	0	0	0	0	0	0	0	0	0	0	0	0	0	0	0	0	0	0	0	0	0	0	0	0	0	0	0	0	0	0
ENSG00000230021	0	0	0	0	0	0	0	0	0	0	0	0	0	0	0	0	0	0	0	0	0	0	0	0	0	0	0	0	0	0	0	0	0	0	0	0	0	0	0	2	0	0	0	0	0	1	0	0	0
ENSG00000235146	0	0	0	0	0	0	0	0	0	0	0	0	0	0	0	0	0	0	0	0	0	0	0	0	0	0	0	0	0	0	0	0	0	0	0	0	0	0	0	0	0	0	0	0	0	0	0	0	0
ENSG00000225972	6	4	3	2	3	3	18	0	13	14	52	6	35	6	6	14	0	5	6	5	5	3	1	1	3	1	6	23	2	1	2	9	10	6	4	2	13	6	1	7	8	0	2	0	2	0	1	0	5
ENSG00000225630	9	6	3	0	1	9	64	0	20	34	28	7	53	18	14	15	0	11	4	8	5	1	5	6	3	7	22	38	6	4	11	21	19	3	23	12	12	9	1	16	14	1	19	0	3	3	1	2	5
ENSG00000237973	33	13	7	4	6	15	24	0	51	158	103	41	83	51	90	67	1	47	21	24	39	16	16	14	7	5	16	68	8	8	10	21	5	6	3	6	12	6	0	17	10	2	3	1	19	2	2	1	3
ENSG00000278791	0	0	0	0	0	0	0	0	0	0	0	0	0	0	0	0	0	0	0	0	0	0	0	0	0	0	0	0	0	0	0	0	0	0	0	0	0	0	0	0	0	0	0	0	0	0	0	0	0
ENSG00000229344	10	8	5	2	2	24	25	0	33	50	59	7	55	28	30	26	1	17	14	17	10	5	9	16	4	7	21	51	3	6	15	15	19	9	5	9	13	11	1	21	11	3	9	0	11	3	4	2	6
ENSG00000240409	3	6	2	1	2	3	8	0	15	18	17	7	11	5	7	11	0	2	7	12	1	3	7	4	2	0	7	13	4	2	7	16	6	1	4	0	2	6	3	9	1	2	2	0	6	4	1	2	0
ENSG00000248527	25	6	5	1	11	12	39	0	51	73	60	16	103	75	47	46	0	66	33	28	50	27	27	60	40	30	49	44	11	10	48	24	25	15	37	24	17	31	7	15	23	6	31	1	24	5	10	1	16
ENSG00000198744	1	1	0	0	0	2	5	0	8	7	4	2	3	3	3	3	0	5	2	2	1	0	1	1	0	0	2	5	0	0	4	1	1	2	3	1	3	3	0	0	1	1	1	0	0	0	0	0	1
ENSG00000268663	0	0	0	0	0	0	0	0	0	0	0	0	0	0	0	0	0	0	0	0	0	0	0	0	0	0	0	0	0	0	0	0	0	0	0	0	0	0	0	0	0	0	0	0	0	0	0	0	0
ENSG00000273547	0	0	0	0	0	0	0	0	0	0	0	0	0	0	0	0	0	0	0	0	0	0	0	0	0	0	1	0	0	0	0	0	0	0	0	0	0	0	0	0	0	0	0	0	0	0	0	0	0
ENSG00000283574	0	0	0	0	0	0	0	0	0	0	0	0	0	0	0	0	0	0	0	0	0	0	0	0	0	0	0	0	0	0	0	0	0	0	0	0	0	0	0	0	0	0	0	0	0	0	0	0	0
ENSG00000229376	0	0	0	0	0	0	0	0	0	0	0	0	0	0	0	0	0	0	0	0	0	0	0	0	0	0	0	0	0	0	0	1	0	0	0	0	0	0	0	0	0	0	0	0	0	0	0	0	1
ENSG00000228327	2	0	1	0	0	1	0	0	1	0	1	1	1	0	0	1	0	0	1	0	0	0	0	0	1	0	0	1	1	3	0	0	0	0	0	0	0	4	0	2	1	0	2	0	0	1	0	0	0
ENSG00000223181	0	0	0	0	0	0	0	0	0	0	0	0	0	0	0	0	0	0	0	0	0	0	0	0	0	0	0	0	0	0	0	0	0	0	0	0	0	0	0	0	0	0	0	0	0	0	0	0	0
ENSG00000229905	0	0	0	0	0	0	0	0	0	0	0	0	0	0	0	0	0	0	0	0	0	0	0	0	0	0	0	0	0	0	0	0	0	0	0	0	0	0	0	0	0	0	0	0	0	0	0	0	0
ENSG00000237491	1	1	0	0	0	1	1	0	1	1	2	0	1	1	1	11	0	0	0	0	1	0	0	1	0	2	1	2	0	0	1	1	0	0	1	1	1	3	1	0	3	1	0	0	0	2	3	0	9
ENSG00000230092	0	1	0	0	0	0	0	0	1	0	0	0	0	0	0	2	0	0	0	0	0	0	0	0	0	0	1	0	0	9	0	0	1	0	0	0	1	1	0	0	0	0	0	0	0	0	0	0	0
ENSG00000177757	0	0	0	0	0	0	0	0	0	0	0	0	0	0	0	0	0	0	0	0	0	0	0	0	0	0	0	0	0	0	0	0	0	0	0	0	1	0	0	0	0	0	0	0	0	0	0	0	0
ENSG00000228794	2	1	0	0	0	0	2	0	2	2	3	2	4	6	10	7	0	0	0	17	2	14	3	5	1	1	0	4	0	0	3	0	1	0	0	5	0	1	0	7	1	1	0	0	2	0	0	4	0
ENSG00000225880	0	0	0	0	0	0	0	0	0	0	0	0	0	1	0	0	0	1	0	0	0	0	1	0	0	0	0	0	0	0	0	0	0	0	0	0	0	0	0	0	0	0	0	0	1	0	0	0	0
ENSG00000230368	0	0	0	0	0	0	0	0	0	0	0	0	0	0	0	0	0	0	0	0	0	0	0	0	0	3	0	1	0	0	0	0	0	0	0	0	1	0	0	0	0	0	0	0	0	0	1	0	0
ENSG00000234711	0	0	0	0	0	0	0	0	0	0	0	0	0	0	0	0	0	0	0	0	0	0	0	0	0	0	0	0	0	0	0	0	0	0	0	0	0	0	0	0	0	0	0	0	0	0	0	0	0
ENSG00000283040	0	0	0	0	0	0	0	0	0	0	0	0	0	0	0	0	0	0	0	0	0	0	0	0	0	0	0	0	0	0	0	0	0	0	0	0	0	0	0	0	0	0	0	0	0	0	0	0	0
ENSG00000272438	0	0	0	0	0	0	0	0	0	0	0	0	0	0	0	1	0	0	0	0	0	0	0	0	0	0	0	0	0	0	0	0	0	0	0	0	0	0	0	0	0	0	0	0	0	0	0	0	0
ENSG00000230699	1	2	0	0	0	1	9	0	6	8	8	0	5	3	19	17	0	0	0	0	0	0	0	0	0	2	2	0	1	1	3	0	3	1	6	13	4	2	0	10	7	0	8	0	0	0	0	0	1
ENSG00000241180	0	0	0	0	0	0	0	0	0	0	0	0	0	0	0	0	0	0	0	0	0	0	0	0	0	0	0	0	0	1	0	0	0	0	0	0	0	0	0	0	0	0	0	0	0	0	0	0	0
ENSG00000223764	0	0	0	0	0	12	2	0	2	6	5	1	6	3	2	4	0	2	1	15	0	0	1	0	0	2	3	14	1	0	3	0	7	0	0	8	6	3	1	6	6	2	3	4	0	0	0	0	9
ENSG00000187634	1	1	0	0	1	0	3	0	0	1	1	0	0	0	0	0	0	0	0	0	0	1	1	0	0	0	1	0	0	0	0	0	0	0	0	0	0	0	0	6	9	0	0	0	1	1	0	0	0
ENSG00000188976	5	1	7	0	0	20	9	0	10	14	12	3	9	16	31	8	0	1	12	0	0	6	2	73	0	2	5	8	2	7	4	2	3	0	1	3	5	10	2	11	12	0	24	0	1	1	0	1	5
ENSG00000187961	0	0	2	0	2	12	5	0	10	9	11	0	13	8	11	17	1	6	1	24	0	4	1	0	0	4	13	7	25	4	2	2	12	2	16	10	14	3	0	12	4	1	16	0	0	0	0	0	0
ENSG00000187583	4	3	1	2	0	25	11	0	11	19	8	4	4	15	20	98	0	0	2	11	0	0	2	3	0	0	10	2	4	1	44	14	14	1	16	43	6	17	0	7	1	7	16	0	4	1	3	1	14
ENSG00000187642	0	0	0	0	0	1	0	0	0	2	3	0	2	0	4	8	0	0	0	0	0	0	1	0	0	1	0	2	0	0	1	2	1	1	2	0	1	6	1	0	1	2	3	0	1	0	0	0	8
ENSG00000272512	1	0	1	0	0	3	5	0	3	1	3	0	5	0	4	12	0	0	0	1	0	0	0	0	0	6	8	8	7	3	2	1	2	0	8	1	3	1	0	3	1	0	0	0	0	1	0	0	5
ENSG00000188290	1	0	1	0	0	0	1	0	1	3	1	0	1	2	1	1	1	0	1	1	0	0	0	0	0	2	6	6	1	1	3	5	2	0	0	5	3	3	0	1	2	0	7	0	0	2	0	0	2
ENSG00000187608	5	1	3	0	19	6	8	0	19	9	7	9	3	1	15	3	0	68	10	13	38	36	9	19	2	4	10	3	1	4	8	3	2	2	1	4	3	6	1	12	8	0	4	0	2	1	0	0	5
ENSG00000231702	0	0	0	0	0	0	0	0	0	0	0	0	0	0	0	0	0	0	0	0	0	0	0	0	0	0	0	0	0	0	0	0	0	0	0	0	0	0	0	0	0	0	0	0	0	0	0	0	0
ENSG00000224969	0	0	0	0	0	1	0	0	0	0	0	0	0	0	0	0	0	0	0	0	0	0	0	0	0	0	1	0	0	0	0	0	0	0	0	0	0	0	0	0	0	0	0	0	0	0	0	0	0
ENSG00000188157	0	0	2	0	0	7	8	0	5	4	4	1	5	3	10	3	0	5	0	3	0	1	0	2	1	2	4	5	0	1	1	0	3	0	0	4	2	0	2	5	1	0	1	0	0	1	0	1	2
ENSG00000242590	0	0	0	0	0	0	0	0	0	0	0	0	0	0	0	0	0	0	0	0	0	0	0	0	0	0	0	0	0	0	0	0	0	0	0	0	0	0	0	0	0	0	0	0	0	0	0	0	0
ENSG00000217801	0	0	0	0	0	0	1	0	0	0	0	0	0	0	0	0	0	5	1	0	0	0	0	0	0	4	0	0	0	0	0	0	0	0	0	0	1	0	1	0	0	1	0	0	1	1	0	0	0
ENSG00000273443	0	0	0	0	0	0	0	0	0	0	0	0	0	0	0	0	0	0	0	0	0	0	0	0	0	0	0	0	0	0	0	0	0	0	0	0	0	0	0	0	0	0	0	0	0	0	0	0	0
ENSG00000237330	0	0	0	0	0	4	1	0	0	0	2	0	2	1	5	6	0	0	0	1	0	0	0	0	0	0	2	3	0	0	0	0	0	0	0	3	2	0	1	0	0	0	2	1	0	0	0	0	1
ENSG00000131591	0	1	3	0	0	4	8	0	7	2	5	0	3	5	6	16	0	1	5	1	0	0	0	0	0	3	7	15	35	1	1	13	2	3	7	6	4	24	0	12	6	8	5	0	0	6	0	4	2
ENSG00000223823	0	0	0	0	0	1	0	0	0	0	0	0	0	0	0	0	0	0	0	0	0	0	0	0	0	0	1	0	0	0	2	2	0	1	0	2	1	0	0	0	1	1	2	0	0	0	0	0	0
ENSG00000207730	0	0	0	0	0	0	0	0	0	0	0	0	0	0	0	0	0	0	0	0	0	0	0	0	0	0	0	0	0	0	0	0	0	0	0	0	0	0	0	0	0	0	0	0	0	1	0	0	0
ENSG00000207607	0	0	0	0	0	0	0	0	0	0	0	0	0	0	0	0	0	0	0	0	0	0	0	0	0	0	0	0	0	0	0	0	0	0	0	0	0	0	0	0	0	0	0	0	0	0	0	0	0
ENSG00000198976	0	0	0	0	0	0	0	0	0	0	0	0	0	0	0	0	0	0	0	0	0	0	0	0	0	0	0	0	0	0	0	0	0	0	0	0	0	0	0	0	0	0	0	0	0	0	0	0	0
ENSG00000272141	0	0	0	0	0	2	12	0	2	3	3	0	4	4	2	1	0	0	0	0	0	0	0	0	0	5	4	4	3	26	5	2	4	0	4	1	2	0	0	5	0	0	2	1	0	0	1	0	0
ENSG00000205231	0	1	0	0	0	0	1	0	0	0	1	1	0	0	0	0	0	0	0	0	0	0	0	0	0	0	0	0	0	0	0	1	0	0	0	0	0	0	7	1	0	0	0	0	0	0	0	0	0
ENSG00000162571	0	0	0	0	0	0	1	0	1	0	2	0	2	0	1	0	0	0	0	0	0	0	0	0	0	1	1	0	0	1	0	6	0	0	0	0	2	0	3	0	0	0	0	0	1	1	0	3	0
ENSG00000186891	6	0	0	0	0	11	1	0	1	2	3	1	3	3	2	3	0	0	6	27	0	20	3	7	0	0	0	1	0	0	0	0	3	0	0	11	1	0	0	16	1	0	0	0	0	0	0	0	16
ENSG00000186827	1	2	1	0	3	3	0	0	6	0	1	4	1	1	1	0	0	28	7	0	0	5	6	0	12	0	1	0	0	0	0	0	0	1	1	1	0	0	0	0	0	0	0	0	1	0	0	0	0
ENSG00000078808	11	5	7	0	7	10	9	0	4	10	1	10	7	3	7	14	0	16	14	0	0	7	15	0	3	8	2	16	1	0	3	5	7	3	3	4	8	13	0	11	6	3	4	0	6	1	0	0	11
ENSG00000176022	2	0	0	0	2	16	3	0	2	7	12	2	10	9	14	27	1	1	5	8	0	0	4	0	0	5	7	8	2	12	1	6	4	0	6	7	1	5	0	2	16	0	7	0	1	1	0	0	6
ENSG00000184163	0	0	0	0	0	0	1	0	2	0	1	0	0	1	0	2	0	0	0	0	5	0	0	0	0	0	1	1	0	0	0	3	0	0	0	3	4	0	0	0	0	0	0	0	0	0	0	0	0
ENSG00000260179	0	0	0	0	0	0	0	0	0	0	0	0	0	0	0	0	0	0	0	0	0	0	0	0	0	0	0	0	0	0	0	0	0	0	0	1	0	0	0	0	0	0	0	0	0	0	0	0	0
ENSG00000160087	2	0	1	0	0	5	9	0	4	8	4	1	10	2	3	8	0	10	7	2	0	0	3	0	14	4	3	13	1	1	5	11	5	1	10	9	4	6	0	13	4	0	3	0	2	0	2	1	0
ENSG00000230415	1	0	0	0	0	0	0	0	0	0	0	0	0	0	0	0	0	0	0	0	0	0	0	0	0	0	0	0	6	0	0	3	0	0	0	0	0	0	0	0	0	0	0	0	0	3	0	3	0
ENSG00000162572	3	0	0	0	0	4	2	0	2	4	2	0	1	1	0	2	0	0	0	16	1	0	2	0	0	1	10	14	1	1	3	4	8	2	5	5	12	0	0	20	1	0	0	0	0	0	0	0	0
ENSG00000131584	3	4	18	0	3	12	11	0	12	12	8	2	8	3	2	13	0	20	8	11	1	11	5	0	7	4	13	33	2	5	0	12	8	2	9	11	30	23	2	19	11	5	20	3	11	2	1	0	6
ENSG00000278073	0	0	0	0	0	0	0	0	0	0	0	0	0	0	0	0	0	0	0	0	0	0	0	0	0	0	0	0	0	0	0	0	0	0	0	0	0	0	0	0	0	0	0	0	0	0	0	0	0
ENSG00000169972	2	0	0	0	0	4	5	0	4	1	6	0	4	3	7	9	0	0	2	0	0	0	1	0	3	1	6	0	0	0	4	0	1	2	1	11	4	3	0	6	0	0	7	0	0	1	2	0	2
ENSG00000127054	5	1	0	0	3	28	18	0	24	30	30	2	27	25	26	59	0	6	3	4	0	0	2	3	2	56	21	36	34	10	8	19	31	3	27	30	21	29	0	15	43	5	13	1	4	3	1	0	39
ENSG00000240731	2	0	0	0	0	1	0	0	0	0	0	1	1	1	0	3	0	0	0	0	0	0	0	0	0	0	0	4	4	1	3	2	0	1	1	1	0	0	0	3	1	1	3	0	0	0	1	2	0
ENSG00000224051	5	0	0	0	0	17	12	0	14	23	7	2	5	9	15	24	0	1	5	0	0	0	2	0	0	10	33	9	32	0	4	7	17	0	6	11	18	30	0	11	29	2	25	0	0	1	0	0	1
ENSG00000169962	0	0	0	0	0	0	0	0	2	0	0	0	0	0	0	0	0	0	0	0	0	0	1	0	0	0	0	0	1	0	0	0	1	0	0	5	1	0	0	4	2	0	0	0	0	0	0	0	1
ENSG00000107404	4	1	0	0	0	19	6	0	13	19	18	7	11	13	21	31	0	38	10	0	0	0	4	0	9	7	15	18	0	8	11	18	3	1	14	21	21	9	0	40	7	0	5	4	0	5	0	0	3
ENSG00000162576	3	1	2	0	0	23	19	0	23	17	39	8	57	47	48	32	0	30	16	10	8	13	8	2	0	22	18	27	21	2	4	3	8	1	31	20	17	15	0	14	33	0	11	0	3	3	5	0	5
ENSG00000175756	14	6	5	0	0	10	14	0	16	25	20	9	18	13	44	30	0	2	24	2	0	3	10	50	0	4	11	18	23	23	3	4	17	2	9	23	14	20	0	22	18	0	14	1	6	1	4	4	12
ENSG00000223663	0	0	0	0	0	0	0	0	0	0	0	0	0	0	0	0	0	0	0	0	0	0	0	0	0	0	0	0	0	0	0	0	0	0	0	0	0	0	0	1	0	0	0	0	0	0	0	1	0
ENSG00000221978	32	59	71	12	33	83	72	0	66	72	65	49	56	45	107	137	0	139	31	24	118	55	38	276	37	44	68	95	18	60	32	93	46	21	47	89	57	26	9	89	50	9	57	1	39	9	9	0	24
ENSG00000224870	0	0	0	0	0	0	1	0	1	2	0	0	0	0	1	0	0	0	0	0	0	0	0	0	0	3	0	2	1	0	0	0	0	1	0	1	0	0	0	0	0	0	0	0	0	0	0	0	0
ENSG00000242485	4	2	6	1	0	3	5	0	13	13	6	2	20	4	13	11	0	1	6	39	2	0	3	2	3	6	7	5	0	2	5	3	2	1	4	7	6	7	1	6	2	1	7	0	5	0	0	0	0
ENSG00000264293	0	0	0	0	0	0	0	0	0	0	0	0	0	0	0	0	0	0	0	0	0	0	0	0	0	0	0	0	0	0	0	0	0	0	0	0	0	0	0	0	0	0	0	0	0	0	0	0	0
ENSG00000272455	0	0	0	0	0	0	2	0	0	0	0	0	1	0	0	0	0	0	0	0	0	0	0	0	0	1	0	0	0	0	0	0	0	0	0	3	0	0	0	0	0	0	0	0	0	0	0	0	0
ENSG00000235098	2	0	0	0	0	1	3	0	6	2	1	0	1	5	4	5	0	0	0	0	0	0	0	0	0	1	3	3	0	0	0	0	3	0	4	1	0	0	0	2	0	0	0	0	0	0	0	0	0
ENSG00000225905	0	0	0	0	0	0	0	0	0	0	0	0	0	0	0	0	0	0	0	0	0	0	0	0	0	0	0	0	0	0	0	0	0	0	0	0	0	0	0	1	0	0	0	0	0	0	0	0	0
ENSG00000205116	0	0	0	0	0	0	0	0	0	0	0	0	0	0	0	0	0	0	0	0	0	0	0	0	0	0	0	0	0	0	0	0	0	0	0	0	0	0	0	0	0	0	0	0	0	0	0	0	0
ENSG00000225285	0	0	0	0	0	1	0	0	0	0	0	0	0	0	1	0	0	0	0	0	0	0	0	0	0	0	0	0	0	0	0	0	0	0	0	0	0	0	0	0	0	0	0	0	0	0	0	0	0
ENSG00000179403	4	2	2	0	1	14	3	0	2	7	4	4	10	15	6	18	0	23	10	1	0	6	5	0	20	1	4	4	0	5	0	1	1	1	9	2	1	0	0	3	0	0	4	0	2	2	0	0	5
ENSG00000215915	3	1	0	0	1	1	10	0	2	4	7	0	0	5	0	6	0	0	0	19	0	0	0	0	0	0	6	2	0	1	1	2	1	4	1	7	3	0	0	3	4	0	1	0	0	5	2	1	1
ENSG00000160072	4	2	4	0	0	22	16	0	13	14	19	3	18	10	9	45	0	54	7	2	0	3	3	3	1	19	26	40	4	0	9	21	20	0	5	22	12	8	1	20	3	0	10	3	7	0	0	1	0
ENSG00000197785	4	0	4	0	0	35	7	0	16	14	21	2	13	9	11	21	0	14	3	23	0	2	1	0	0	17	19	16	4	3	9	11	8	2	4	32	7	8	0	19	13	1	9	3	4	0	3	0	4
ENSG00000205090	0	0	0	0	0	0	0	0	0	0	0	0	0	0	0	0	0	0	0	0	0	0	0	0	0	0	1	0	0	0	0	0	0	0	0	0	0	0	0	0	0	0	0	0	0	1	0	0	0
ENSG00000160075	11	7	7	0	13	18	11	0	11	31	12	10	30	11	12	30	0	30	17	94	1	8	7	0	1	21	12	13	3	32	12	27	6	2	4	15	10	3	0	9	4	1	10	1	12	0	1	0	7
ENSG00000215014	0	0	0	0	0	0	1	0	0	2	0	0	2	0	0	0	0	0	0	0	2	0	0	1	1	0	0	2	0	4	0	0	1	0	1	0	0	0	1	4	0	1	0	0	0	0	1	0	0
ENSG00000279244	0	0	0	0	0	0	1	0	0	0	0	0	0	0	0	0	0	1	0	0	0	0	0	0	0	0	1	0	0	0	0	0	1	0	0	0	0	0	0	0	0	0	0	0	1	0	1	0	0
ENSG00000274481	0	0	0	0	0	0	0	0	0	0	0	0	0	0	0	0	0	0	0	0	0	0	0	0	0	0	0	0	1	0	0	0	0	0	0	0	0	0	0	0	0	0	0	0	0	0	0	0	0
ENSG00000228594	1	0	0	0	0	5	1	0	1	3	7	0	15	0	7	7	0	7	4	26	0	0	0	0	0	1	1	7	0	0	1	2	9	0	1	7	0	0	0	4	0	0	0	0	0	0	4	1	0
ENSG00000272106	0	0	0	0	0	0	1	0	2	3	0	0	5	1	0	0	0	0	0	0	0	0	0	0	0	0	0	1	0	0	0	1	0	0	0	0	0	0	0	2	0	0	2	0	0	0	0	0	1
ENSG00000197530	3	3	1	1	2	7	7	0	5	6	7	5	6	3	13	10	0	54	3	0	0	0	1	22	2	15	9	17	4	15	1	7	6	1	13	10	12	9	5	13	1	2	9	0	2	0	0	0	11
ENSG00000189409	0	0	0	0	0	0	0	0	0	0	0	0	0	0	0	0	0	0	0	0	0	0	0	0	0	0	0	0	0	0	0	0	0	0	0	0	0	0	0	0	0	0	0	0	0	0	0	0	0
ENSG00000248333	26	8	12	3	14	34	19	0	25	25	10	15	11	10	26	34	0	42	25	15	4	0	16	29	4	17	16	40	5	14	25	61	15	9	3	35	13	10	1	42	15	15	32	0	3	1	2	1	17
ENSG00000272004	0	0	0	0	0	0	0	0	0	0	0	0	0	0	0	0	0	0	0	0	0	0	0	0	0	0	0	0	0	0	0	0	0	0	0	0	0	0	0	0	0	0	0	0	0	0	0	0	0
ENSG00000189339	6	3	2	0	10	13	8	0	1	7	7	1	11	10	16	16	0	13	16	6	1	3	4	4	0	4	8	12	4	2	4	4	13	4	10	11	5	5	1	8	5	0	4	0	7	1	0	3	3
ENSG00000269737	1	0	0	0	0	0	0	0	0	0	1	0	0	0	1	0	0	4	1	0	0	0	0	0	0	0	0	1	0	0	2	0	0	2	0	1	0	0	0	0	0	0	0	0	0	0	0	0	0
ENSG00000215914	0	0	0	0	0	0	0	0	0	0	0	0	0	0	0	0	0	0	0	0	0	0	0	0	0	0	0	0	0	0	0	0	0	0	0	0	0	0	0	0	0	0	0	0	0	0	0	0	0
ENSG00000008128	1	4	5	0	0	1	2	0	1	0	1	1	1	2	0	3	0	0	1	1	0	1	1	1	1	2	1	0	0	0	3	1	1	2	0	3	2	2	0	3	2	0	2	0	2	0	1	0	0
ENSG00000268575	0	0	0	0	0	5	0	0	5	1	3	0	2	2	3	3	0	0	2	0	0	1	0	0	0	0	0	0	0	3	0	0	0	0	1	0	0	0	5	0	0	0	1	0	0	2	1	0	0
ENSG00000227775	0	0	0	0	0	1	1	0	0	0	0	0	0	1	0	0	0	0	0	0	0	0	0	0	0	0	0	0	0	0	0	1	0	3	0	0	0	7	2	1	1	0	1	0	0	2	0	2	0
ENSG00000215790	0	0	0	0	0	2	0	0	2	1	0	0	0	2	1	1	0	2	2	1	0	0	0	0	0	0	3	1	0	0	3	0	0	0	3	5	6	2	0	1	1	1	0	0	0	3	0	0	2
ENSG00000008130	0	3	0	0	0	1	1	0	2	2	5	0	1	2	4	6	0	0	1	0	0	2	3	3	0	1	2	4	0	2	2	0	1	1	8	3	1	4	1	2	0	0	1	0	1	0	0	0	1
ENSG00000078369	20	6	9	2	2	21	15	0	49	61	22	11	34	35	44	52	0	55	29	57	0	22	13	16	0	36	28	51	48	36	9	18	17	2	19	22	38	50	0	25	34	3	48	0	5	1	4	0	12
ENSG00000231050	0	0	0	0	0	0	0	0	0	0	0	0	0	0	0	0	0	0	0	0	0	0	0	0	0	1	0	1	3	0	0	0	0	0	0	0	0	0	4	0	0	0	3	0	0	0	0	0	0
ENSG00000169885	0	0	0	0	0	1	0	0	1	0	1	0	0	0	1	0	1	0	0	0	0	0	0	0	0	0	0	0	0	0	0	1	1	0	0	0	0	0	1	0	0	0	0	0	0	0	3	0	0
ENSG00000178821	0	0	1	0	0	2	1	0	1	2	2	0	3	0	0	4	0	0	0	0	0	0	0	0	0	0	0	0	4	2	0	0	0	0	0	0	0	1	0	5	0	0	8	0	0	0	0	0	2
ENSG00000142609	0	1	0	0	0	0	6	0	1	1	1	5	1	2	1	0	0	2	0	3	0	1	0	0	0	0	1	3	3	1	1	0	7	1	2	4	5	8	3	3	1	0	1	1	1	0	4	2	7
ENSG00000233542	0	0	0	0	0	0	0	0	0	1	0	0	0	0	0	1	0	0	0	0	0	0	0	0	0	0	0	0	0	0	1	0	0	0	0	0	0	0	0	0	0	0	0	0	0	0	0	2	0
ENSG00000187730	8	0	4	0	0	0	0	0	0	1	0	0	1	1	0	3	0	20	4	0	0	5	1	0	0	1	4	3	0	0	0	1	7	0	1	1	2	0	0	3	0	0	1	0	0	1	1	0	0
ENSG00000226969	0	0	0	0	0	0	0	0	0	0	0	0	0	0	0	0	0	0	0	0	0	0	0	0	0	0	0	0	0	0	0	0	0	0	0	0	0	0	1	0	0	0	0	0	0	0	0	0	0
ENSG00000067606	0	0	0	0	0	0	0	0	0	0	1	0	0	0	0	8	0	0	0	0	1	0	0	0	0	0	1	2	1	0	0	0	0	1	1	1	0	0	1	2	0	2	0	0	1	2	0	0	0
ENSG00000271806	0	0	0	0	0	0	3	0	1	1	0	0	0	0	0	0	0	0	0	0	0	0	0	0	0	0	1	0	0	0	0	5	2	0	2	0	1	1	3	0	2	1	0	2	0	0	0	0	1
ENSG00000182873	0	0	0	0	0	4	2	0	0	2	0	1	6	2	0	0	0	0	0	0	0	9	0	0	0	0	0	1	3	0	0	1	2	0	0	0	5	3	0	6	0	0	0	0	0	0	1	0	0
ENSG00000162585	3	0	0	0	0	16	7	0	7	4	15	5	8	4	12	9	0	6	7	8	0	0	1	8	0	3	3	13	0	3	2	6	4	3	7	7	5	5	1	7	6	0	9	0	5	5	1	0	1
ENSG00000234396	0	0	0	0	0	0	0	0	0	0	0	0	0	0	0	0	0	0	0	0	0	0	0	0	0	0	0	0	0	0	0	0	0	0	0	0	0	0	0	0	0	0	0	0	0	0	0	0	0
ENSG00000157933	15	15	10	0	2	18	18	0	21	24	20	35	34	9	15	33	0	19	23	40	4	20	13	12	4	15	31	26	7	5	16	19	21	12	8	9	35	21	2	19	7	16	16	0	12	0	1	0	12
ENSG00000116151	1	0	0	0	0	10	10	0	1	4	9	1	4	4	7	9	0	4	2	1	0	0	0	0	0	0	4	5	9	0	0	7	12	1	2	10	4	2	2	14	1	3	4	1	1	2	0	0	3
ENSG00000272161	0	0	0	0	0	0	0	0	1	0	0	0	0	0	0	0	0	0	0	0	0	0	0	0	0	0	0	0	0	0	0	0	0	0	0	0	0	0	0	0	0	0	0	0	0	0	0	0	0
ENSG00000269896	0	0	0	0	0	5	0	0	2	0	1	1	0	1	1	1	0	0	2	0	0	0	0	0	0	0	0	0	0	0	0	0	0	0	2	0	3	0	0	0	0	0	0	0	1	1	0	0	1
ENSG00000272420	0	1	0	0	5	1	0	0	0	2	0	1	0	0	0	0	0	0	0	0	0	0	0	0	0	0	0	1	2	0	0	4	0	0	0	0	1	0	0	0	0	0	0	0	0	0	1	0	0
ENSG00000157916	8	1	0	0	1	7	5	0	11	6	4	1	10	5	19	31	0	3	16	0	0	17	1	0	2	5	4	7	1	0	3	21	2	2	5	19	13	5	1	12	4	3	3	0	0	1	0	0	3
ENSG00000157911	2	0	0	0	0	9	0	0	1	1	0	0	0	0	4	1	0	0	0	0	0	0	0	0	0	0	0	0	0	0	0	0	2	0	0	0	0	0	0	0	0	1	0	0	0	0	0	0	0
ENSG00000149527	0	0	0	0	0	0	0	0	0	0	0	0	1	0	0	2	0	0	0	0	11	0	0	0	0	0	0	0	1	0	0	0	2	1	0	0	1	1	2	3	2	0	0	2	0	6	9	0	0
ENSG00000224387	0	0	0	0	0	0	0	0	0	0	0	0	0	0	0	0	0	0	0	0	0	0	0	0	0	0	0	0	0	0	0	0	0	0	0	0	0	0	0	0	0	1	0	0	0	0	0	0	0
ENSG00000229393	0	0	0	0	0	0	0	0	0	0	0	0	0	0	0	0	0	0	0	0	0	0	0	0	0	0	0	0	0	0	0	0	0	0	0	0	0	0	0	0	0	0	0	0	0	0	0	1	0
ENSG00000157881	2	1	0	0	0	0	0	0	0	1	0	0	0	0	0	1	0	0	3	0	0	0	0	0	0	0	0	1	0	0	0	0	0	1	0	0	1	0	0	1	1	0	1	0	0	1	0	0	0
ENSG00000197921	0	0	0	0	0	0	0	0	0	0	0	0	0	0	0	0	0	0	0	0	0	0	0	0	0	0	0	0	0	0	0	0	0	1	0	0	0	0	0	0	0	0	0	0	0	0	0	0	0
ENSG00000272449	0	0	0	0	0	0	0	0	0	0	0	0	0	0	0	0	0	0	0	0	0	0	0	0	0	0	0	0	0	0	0	0	0	0	0	1	2	1	0	0	0	0	0	0	0	0	0	0	0
ENSG00000238164	1	0	0	0	0	0	0	0	0	0	0	0	2	0	0	0	0	4	4	0	0	1	2	0	0	0	0	0	0	0	0	4	0	0	0	1	1	0	4	1	0	0	0	0	0	0	0	0	1
ENSG00000157873	8	12	17	0	0	7	9	0	16	8	6	9	14	8	11	15	0	30	34	38	1	19	19	109	8	5	6	6	3	0	28	3	0	13	15	1	9	1	0	12	1	7	16	0	4	0	3	0	0
ENSG00000225931	0	0	0	0	0	0	0	0	0	0	0	0	0	0	0	0	0	0	0	0	0	0	0	0	0	0	0	0	0	0	0	0	0	0	0	0	0	0	0	0	0	0	0	0	0	0	0	0	0
ENSG00000228037	0	0	0	0	0	1	1	0	0	2	0	0	0	0	0	0	0	2	0	0	0	0	0	0	0	0	0	1	0	0	0	0	0	0	0	0	0	6	0	0	2	0	0	0	0	0	0	0	0
ENSG00000157870	1	1	13	0	0	7	6	0	0	2	4	0	5	3	2	7	0	23	0	0	0	1	0	0	0	4	4	5	1	0	1	0	3	3	2	1	0	0	0	6	2	0	0	0	1	0	1	0	0
ENSG00000142606	0	0	0	0	1	0	0	0	0	0	0	0	0	0	0	0	0	0	0	0	0	0	1	0	0	0	0	0	0	0	0	0	0	0	0	0	0	0	0	1	0	1	0	1	0	0	0	0	0
ENSG00000237058	0	0	0	0	0	0	0	0	0	0	0	0	0	0	0	0	0	0	0	0	0	0	0	0	0	0	0	0	0	0	0	0	0	0	0	0	0	0	0	3	0	0	0	0	0	0	0	0	0
ENSG00000215912	0	0	0	0	0	0	0	0	5	0	2	0	1	0	1	2	0	0	0	0	0	0	0	0	0	0	2	1	0	0	1	2	2	0	0	0	0	9	0	0	0	1	0	0	0	1	0	0	0
ENSG00000283259	0	0	0	0	0	0	0	0	0	0	0	0	0	0	0	0	0	0	0	0	0	0	0	0	0	0	0	0	0	0	0	0	0	0	0	0	0	0	0	0	0	0	0	0	0	1	0	0	0
ENSG00000233234	0	0	0	0	0	0	0	0	0	0	0	0	0	0	0	0	0	0	0	0	0	0	0	0	0	0	0	0	0	0	0	0	0	0	0	0	0	0	0	0	1	0	0	0	0	0	0	0	0
ENSG00000231630	0	0	0	0	0	0	0	0	0	0	0	0	0	0	0	0	0	0	0	0	0	0	0	0	0	0	0	0	0	0	0	0	0	0	0	0	0	0	0	0	0	0	0	0	0	0	0	0	0
ENSG00000169717	0	0	0	0	0	1	0	0	0	0	0	0	0	0	0	0	0	0	0	0	0	0	0	0	0	0	0	0	0	0	0	0	0	0	0	0	0	0	0	0	0	0	0	0	0	0	0	0	0
ENSG00000177133	0	0	4	0	0	0	0	0	1	0	0	0	0	0	0	0	0	0	0	0	0	0	0	0	0	0	0	0	8	1	0	0	0	0	0	0	0	0	0	0	0	0	0	0	1	0	1	0	0
ENSG00000142611	0	1	0	0	0	0	0	0	0	0	0	0	0	0	0	0	0	0	2	0	0	0	0	0	0	1	0	0	2	3	1	0	0	0	0	1	1	0	1	3	0	1	0	2	1	3	4	3	1
ENSG00000283572	0	0	0	0	0	0	0	0	0	0	0	0	0	0	0	0	0	0	0	0	0	0	0	0	0	0	0	0	0	0	0	0	0	0	0	0	0	0	0	0	0	0	0	0	0	0	0	0	0
ENSG00000226286	0	0	0	0	0	0	0	0	0	0	0	0	0	0	0	0	0	0	0	0	0	0	0	0	0	0	0	0	0	0	0	0	0	0	0	0	0	0	0	0	0	0	0	0	0	0	0	1	0
ENSG00000279839	0	0	0	0	0	0	0	0	1	0	0	1	0	0	0	0	0	0	2	0	0	0	1	0	0	0	0	0	0	0	0	0	1	0	5	0	0	3	0	0	0	1	0	0	0	0	0	2	1
ENSG00000272235	0	0	0	0	0	0	0	0	0	0	0	0	0	0	0	0	0	1	0	0	0	0	0	0	0	0	0	0	0	0	1	0	0	0	0	0	0	1	0	0	0	0	0	0	0	1	0	0	0
ENSG00000130762	2	0	0	0	0	5	0	0	3	7	1	0	2	2	2	0	0	0	0	0	0	0	0	0	0	0	2	7	0	3	19	4	1	0	6	5	0	0	1	2	1	0	0	0	0	0	0	0	2
ENSG00000272088	0	0	0	0	0	0	0	0	0	0	0	0	0	1	0	0	0	0	0	0	0	0	0	0	0	0	0	0	0	0	0	0	0	0	0	0	0	0	0	1	0	0	0	0	0	0	0	0	0
ENSG00000162591	0	0	0	0	0	10	7	0	3	8	13	1	6	4	5	5	0	11	0	0	0	0	0	0	0	2	0	15	0	0	6	4	16	1	1	6	2	1	0	3	1	7	7	0	1	1	0	0	7
ENSG00000207776	0	0	0	0	0	0	0	0	0	0	0	0	0	0	0	0	0	0	0	0	0	0	0	0	0	0	0	0	0	0	0	0	0	0	0	0	0	2	0	0	0	0	0	0	0	0	0	0	0
ENSG00000238260	0	0	0	0	0	6	1	0	0	2	0	0	0	0	0	1	0	0	1	0	0	0	0	0	0	0	0	0	6	0	4	0	0	1	0	2	9	1	0	3	0	0	4	0	1	0	0	0	0
ENSG00000158109	8	0	0	0	0	1	2	0	1	5	9	2	4	5	1	15	0	4	3	0	0	3	0	1	0	1	11	4	1	0	0	10	4	0	1	7	1	3	0	6	1	0	2	0	3	0	0	0	0
ENSG00000116213	3	3	1	0	0	6	2	0	1	3	1	0	3	2	2	1	0	1	5	20	1	6	0	1	0	2	5	2	1	0	0	0	0	3	0	2	3	0	0	2	0	1	1	1	0	1	1	0	5
ENSG00000078900	0	0	0	0	0	1	0	0	1	2	1	0	4	1	0	1	0	0	1	0	0	0	1	0	0	0	0	0	0	0	0	1	0	0	0	2	0	0	0	1	0	0	9	2	0	2	4	0	0
ENSG00000227589	0	0	0	0	0	0	1	0	0	0	0	0	0	0	0	1	0	0	1	0	0	0	0	0	0	2	0	0	0	0	0	1	0	0	0	0	0	0	0	0	0	0	1	0	1	0	0	0	0
ENSG00000235131	0	0	0	0	0	0	0	0	0	0	0	0	0	0	0	0	0	0	0	0	0	0	0	0	0	0	0	0	0	0	0	0	0	0	0	0	0	0	0	0	0	0	0	0	0	1	0	0	0
ENSG00000227372	0	0	0	0	0	1	1	0	0	4	4	0	3	2	5	6	0	0	1	1	0	0	1	0	1	2	0	3	0	0	2	2	1	1	2	1	6	11	0	2	1	1	3	0	0	1	0	1	0
ENSG00000276189	0	0	0	0	0	0	0	0	0	0	0	0	0	0	0	0	0	0	0	0	0	0	0	0	0	0	0	0	0	0	0	0	0	0	0	0	0	0	0	0	0	0	0	0	0	0	0	0	0
ENSG00000162592	0	0	0	0	0	0	0	0	1	1	0	0	0	0	0	0	0	1	0	0	0	0	0	0	0	0	0	0	0	4	0	0	1	0	1	0	1	0	2	0	0	6	0	0	0	2	0	0	0
ENSG00000235169	0	0	0	0	0	0	2	0	0	1	1	0	1	0	1	3	0	0	0	0	0	0	0	0	0	0	1	1	0	6	0	2	2	0	2	1	0	0	0	2	0	0	0	0	0	0	0	0	0
ENSG00000130764	4	0	1	0	0	8	5	0	19	5	5	3	9	10	13	12	0	2	5	0	1	0	0	0	0	8	5	19	0	2	2	9	9	1	9	9	8	11	2	9	16	0	8	0	1	0	1	1	4
ENSG00000266075	0	0	0	0	0	0	0	0	1	0	0	0	0	0	0	0	0	0	0	0	0	0	0	0	0	0	0	0	0	0	0	0	0	0	0	0	0	0	0	0	0	0	0	0	0	0	0	0	0
ENSG00000272153	0	0	0	0	0	0	0	0	1	0	0	0	0	0	0	0	0	0	0	0	0	0	0	0	0	0	0	0	0	0	0	0	0	0	0	0	0	0	0	0	0	2	0	0	0	0	0	0	0
ENSG00000116198	7	2	8	0	6	16	10	0	11	8	10	5	3	7	13	30	0	30	14	23	9	0	2	1	0	10	9	11	4	12	3	5	4	10	25	4	11	2	0	16	8	4	9	0	10	2	8	0	17
ENSG00000169598	1	2	1	0	3	0	0	0	0	0	0	0	3	0	0	0	0	0	0	0	0	0	0	0	2	0	2	2	0	0	0	0	0	1	0	0	0	1	0	0	1	0	1	1	0	1	0	2	1
ENSG00000198912	1	6	2	0	0	1	1	0	2	3	2	1	2	3	8	0	0	0	0	0	0	0	1	0	0	0	2	0	7	1	1	1	1	0	0	0	4	1	1	0	2	0	1	0	0	1	0	0	1
ENSG00000236423	0	0	0	0	0	0	0	0	1	0	2	0	0	0	1	1	0	0	0	1	0	0	0	0	1	0	1	0	0	0	0	2	0	0	0	0	2	0	3	0	1	0	0	0	0	1	2	1	0
ENSG00000233304	0	0	0	0	0	0	0	0	0	0	0	0	0	0	0	1	0	0	2	0	0	0	0	0	3	0	0	0	2	0	0	0	1	0	0	1	0	0	1	0	1	1	1	0	0	0	1	0	1
ENSG00000226374	0	0	0	0	0	0	0	1	0	0	0	0	0	0	0	0	0	0	0	0	0	0	0	0	0	0	0	0	0	0	0	0	0	0	0	0	0	0	0	0	0	0	0	0	0	0	0	0	1
ENSG00000229280	1	0	1	0	0	0	0	0	0	0	0	0	0	0	0	0	0	0	0	0	0	0	0	0	0	0	0	0	0	0	0	0	1	0	0	0	0	0	0	0	0	0	0	0	0	0	0	2	0
ENSG00000235054	0	0	3	0	0	0	0	0	0	0	0	0	0	0	0	0	0	0	0	0	0	0	0	0	0	0	0	0	0	0	0	0	0	0	0	0	0	0	1	1	0	0	0	0	0	2	0	0	0
ENSG00000227169	0	0	0	0	0	0	0	0	0	0	0	0	0	0	0	0	0	0	0	0	0	0	0	0	0	0	0	1	0	0	0	0	0	0	0	0	0	0	0	0	0	0	0	0	0	0	0	0	0
ENSG00000232596	0	0	0	0	0	0	0	0	0	0	0	0	0	0	0	0	0	0	0	0	0	0	0	0	1	0	0	0	0	0	0	0	0	0	0	0	0	0	1	0	0	0	0	1	0	2	0	0	0
ENSG00000196581	0	1	0	0	0	0	0	0	0	0	0	0	0	0	0	3	0	0	0	0	0	0	0	0	0	0	3	0	2	0	0	0	0	0	0	0	0	0	11	0	0	1	0	0	0	5	0	5	0
ENSG00000231510	0	0	0	0	0	0	0	0	0	0	0	0	0	0	0	0	0	0	0	0	0	0	0	0	0	0	0	0	0	0	0	0	1	0	0	0	0	0	1	1	0	0	2	1	0	0	1	0	0
ENSG00000260972	0	0	1	0	0	0	0	0	0	0	0	0	0	0	0	0	0	0	0	0	0	0	0	0	0	0	0	0	0	0	0	0	0	0	0	0	0	0	0	0	0	0	0	0	0	0	0	0	0
ENSG00000283356	0	0	0	0	0	0	0	0	0	0	0	0	0	0	0	0	0	0	0	0	0	0	0	0	0	0	0	0	0	0	0	0	0	0	0	0	0	0	0	0	0	0	0	0	0	0	0	0	0
ENSG00000236948	0	0	0	0	1	0	0	0	0	0	0	0	0	0	0	0	0	0	0	0	0	0	0	0	0	0	0	0	0	0	0	0	0	0	0	0	0	0	0	0	0	0	0	0	0	0	2	0	0
ENSG00000264341	0	0	0	0	0	0	0	0	0	0	0	0	0	0	0	0	0	0	0	0	0	0	0	0	0	0	0	0	0	0	0	0	0	0	0	0	0	0	0	0	0	0	0	0	0	0	0	0	0
ENSG00000264101	0	0	0	0	0	0	0	0	0	0	0	0	0	0	0	0	0	0	0	0	0	0	0	0	0	0	0	0	0	0	0	0	0	0	0	0	0	0	0	0	0	0	0	0	0	0	0	0	0
ENSG00000131697	2	0	0	0	0	2	1	0	0	1	2	0	0	0	0	5	0	6	1	0	0	0	0	0	0	0	2	5	3	2	1	1	13	0	0	1	1	0	2	3	0	0	0	0	0	1	3	0	0
ENSG00000069424	5	2	6	0	0	2	2	0	0	1	0	5	2	3	8	6	0	7	21	40	0	0	7	8	0	4	1	7	1	0	1	1	4	3	1	1	0	1	0	1	0	0	2	1	14	1	0	11	0
ENSG00000116254	4	0	0	1	0	1	0	0	2	1	0	0	0	0	4	5	0	0	0	2	0	0	0	0	5	0	2	0	0	0	1	2	1	0	2	2	2	0	4	0	1	6	2	0	2	1	1	1	4
ENSG00000116251	58	16	5	0	2	45	31	0	63	87	68	22	86	85	93	68	0	28	27	68	24	23	10	21	8	23	63	92	46	16	16	29	47	7	37	42	56	30	0	36	29	7	26	2	2	5	3	4	18
ENSG00000226944	0	0	0	0	0	0	0	0	0	0	0	0	0	0	0	0	0	0	0	0	0	0	0	0	0	0	0	0	2	0	0	0	0	0	0	0	0	0	0	2	0	0	0	0	0	0	0	0	0
ENSG00000158286	0	0	0	0	0	3	7	0	7	12	5	1	4	3	4	10	0	0	0	0	0	2	0	23	0	0	0	3	2	0	3	1	0	0	10	3	5	0	0	0	0	0	2	0	5	2	0	1	1
ENSG00000116237	3	0	0	0	3	5	11	0	5	10	7	2	11	2	16	7	0	5	6	0	0	2	1	0	0	0	5	6	2	0	1	16	4	1	7	7	4	8	0	12	2	0	8	0	4	1	0	0	0
ENSG00000225077	0	0	0	0	0	0	1	0	0	1	1	0	0	0	0	0	0	0	0	0	1	0	0	0	0	0	0	0	1	0	0	0	0	0	0	0	1	0	0	0	2	1	1	0	0	1	0	0	0
ENSG00000173673	0	0	0	0	0	0	0	0	0	0	0	1	0	0	0	0	0	0	0	0	0	0	0	0	0	0	0	0	0	0	0	0	0	0	0	0	0	0	0	2	0	1	0	0	0	0	0	0	0
ENSG00000158292	1	1	0	0	0	2	2	0	5	10	4	1	1	2	3	1	0	14	4	4	0	0	0	0	0	0	3	3	1	0	6	3	0	0	0	5	7	2	1	2	0	0	0	0	0	0	0	0	0
ENSG00000097021	4	0	0	0	0	0	1	0	10	9	3	2	6	5	12	6	0	5	9	1	0	31	4	0	0	2	1	8	0	4	0	2	0	2	1	0	2	6	1	2	0	0	0	0	1	0	1	0	0
ENSG00000271746	0	0	0	0	0	0	0	0	0	0	0	0	0	0	0	0	0	0	0	0	0	0	0	0	0	0	0	0	0	0	0	0	0	0	0	0	0	0	0	0	0	0	0	0	0	0	0	0	0
ENSG00000069812	3	0	0	0	0	1	1	0	3	0	1	0	0	0	0	9	0	0	0	0	0	0	0	0	0	0	2	0	1	0	0	2	0	0	0	0	0	1	2	1	0	0	3	0	0	4	1	4	0
ENSG00000187017	0	0	0	0	0	2	0	0	3	1	0	0	1	0	3	1	0	0	0	0	0	0	0	0	0	0	0	0	0	2	1	3	0	0	0	6	1	7	0	1	1	0	1	0	0	0	2	0	5
ENSG00000265392	0	0	0	0	0	0	0	0	0	0	0	0	0	0	0	0	0	0	0	0	0	0	0	0	0	0	0	0	0	0	0	0	0	0	0	0	0	0	0	0	0	0	0	0	0	0	0	0	0
ENSG00000231868	0	0	0	0	0	0	0	0	0	0	0	1	0	0	0	0	0	0	0	0	0	0	0	0	0	1	0	1	0	0	1	0	0	0	0	0	0	1	1	0	0	0	0	0	0	0	0	1	0
ENSG00000215788	2	0	0	0	0	6	11	0	11	14	14	0	7	10	2	26	0	1	2	6	0	0	4	0	17	0	0	10	10	1	0	0	5	1	8	23	3	13	26	1	3	0	8	0	2	1	7	0	1
ENSG00000171680	1	0	0	1	0	1	9	0	1	3	3	0	2	2	2	29	0	0	1	0	1	0	0	0	0	1	3	1	1	0	1	0	5	2	1	4	5	0	0	5	2	0	2	1	2	0	1	0	1
ENSG00000162408	1	1	5	0	4	6	4	0	12	12	5	0	16	6	12	15	0	1	2	5	12	3	4	8	0	3	8	8	0	9	2	5	5	1	2	10	6	2	8	8	6	6	7	1	3	0	3	2	12
ENSG00000253022	0	0	0	0	0	0	0	0	0	0	0	1	0	0	0	0	0	0	0	0	0	0	0	0	0	0	0	0	0	0	0	0	0	0	0	0	0	0	0	0	0	0	0	0	0	0	0	0	0
ENSG00000229519	0	0	0	0	0	0	0	0	0	0	0	0	0	0	0	0	0	0	0	0	0	0	0	0	0	0	1	1	0	3	0	0	0	1	1	0	1	0	1	0	3	0	0	0	1	0	0	0	0
ENSG00000173662	0	0	0	0	0	1	0	0	0	0	0	0	1	0	0	2	0	0	0	0	0	1	0	0	0	0	1	1	0	0	2	0	0	0	0	0	3	0	0	0	0	0	0	0	0	0	0	0	0
ENSG00000204859	11	0	0	0	1	16	6	0	1	5	3	3	1	1	9	4	0	17	21	1	0	0	1	0	7	0	5	9	0	4	0	0	1	2	0	15	3	17	0	1	23	0	3	0	1	2	0	2	0
ENSG00000162413	2	0	0	0	0	13	9	0	8	8	7	0	13	17	12	28	0	2	4	0	0	1	0	2	0	10	2	3	5	3	1	3	3	0	3	9	11	2	0	8	6	0	6	0	1	1	1	0	5
ENSG00000116273	6	0	0	0	0	3	8	0	6	5	6	0	8	5	12	10	0	3	1	6	0	0	2	0	0	7	3	12	1	2	1	6	4	0	7	6	2	0	0	10	1	2	0	0	2	3	0	0	0
ENSG00000041988	1	2	0	0	0	4	0	0	4	1	3	1	0	1	6	2	0	1	2	1	0	0	0	0	0	4	0	1	0	6	0	6	4	1	0	3	5	6	2	2	4	0	3	0	5	0	0	0	0
ENSG00000007923	0	0	0	0	5	1	1	0	2	2	1	0	3	1	16	1	0	0	0	0	0	0	0	0	1	1	1	2	0	0	0	0	1	2	0	2	7	0	1	2	6	3	0	0	0	1	0	1	0
ENSG00000228750	0	0	0	0	0	0	0	0	0	0	0	0	0	0	1	0	0	0	0	0	0	0	0	0	0	0	0	0	0	4	0	1	0	0	0	0	1	0	0	3	0	0	0	0	0	0	0	0	1
ENSG00000237436	0	1	1	0	0	1	0	0	2	1	0	0	0	0	0	0	0	0	0	0	0	0	0	0	1	0	0	4	0	1	0	0	0	0	0	0	1	0	0	0	2	0	0	0	0	0	0	0	0
ENSG00000171735	6	2	1	0	7	15	14	0	19	17	21	2	34	24	42	45	0	11	6	19	1	1	0	37	1	22	24	33	22	11	6	9	15	3	12	17	17	9	5	12	24	8	14	0	2	10	3	2	1
ENSG00000227950	0	0	0	0	0	0	1	0	1	0	0	0	0	0	0	0	0	0	0	0	0	0	0	0	0	0	0	0	0	0	0	0	1	0	0	0	0	0	0	0	2	0	0	0	0	0	0	0	0
ENSG00000237365	0	0	0	0	0	0	0	0	0	0	0	0	0	0	0	0	0	0	0	0	0	0	0	0	0	0	0	0	0	0	0	0	0	0	0	0	0	0	0	0	0	0	0	0	0	0	0	0	0
ENSG00000207056	0	0	0	0	0	0	0	0	0	0	0	0	0	0	0	0	0	0	0	0	0	0	0	0	0	0	0	0	0	0	0	0	0	0	0	3	0	0	0	0	0	0	0	0	0	0	0	0	0
ENSG00000237402	0	0	0	0	0	0	0	0	0	0	0	0	0	0	0	0	0	0	0	0	0	0	0	0	0	0	0	0	0	0	0	0	0	0	0	0	0	0	0	0	0	0	0	0	0	0	0	0	0
ENSG00000237728	0	0	0	0	0	0	0	0	0	0	0	0	0	0	0	0	0	0	0	0	0	0	0	0	0	0	0	0	0	0	0	0	0	0	0	0	0	0	0	0	0	0	0	0	0	0	0	0	0
ENSG00000225126	0	0	0	0	0	0	0	0	0	0	0	0	0	0	0	0	0	0	0	0	0	0	0	0	0	0	0	0	0	0	0	0	0	0	0	0	0	0	0	0	0	0	0	0	0	1	0	0	0
ENSG00000270171	0	0	0	0	0	0	0	0	2	0	0	0	0	0	0	0	0	2	0	0	0	0	0	0	0	0	0	0	0	0	0	0	0	0	0	0	0	1	0	1	0	0	0	0	0	1	0	2	0
ENSG00000270035	0	0	0	0	0	0	0	0	0	0	0	0	0	0	0	0	0	0	0	0	0	0	0	0	0	0	0	0	0	0	0	0	0	0	0	0	0	0	0	0	0	0	0	0	0	0	0	0	0
ENSG00000269978	0	0	0	0	0	0	0	0	3	0	0	0	0	1	1	0	0	0	0	0	0	0	0	0	0	1	0	1	0	0	0	0	1	0	0	1	0	0	0	3	2	0	0	0	0	0	0	0	0
ENSG00000049245	3	0	2	0	0	2	3	0	4	4	2	2	0	5	6	6	0	13	5	0	0	4	2	5	0	1	5	1	1	2	0	4	0	1	0	5	2	1	0	0	1	0	1	0	1	0	1	0	6
ENSG00000269925	0	0	0	0	0	0	0	0	0	0	1	0	0	0	0	0	0	0	0	0	0	0	0	0	0	0	1	0	0	0	0	0	0	0	0	0	0	0	0	0	0	0	0	0	0	0	0	0	0
ENSG00000049246	0	0	0	0	0	13	2	0	9	5	5	1	2	4	2	6	1	0	0	2	1	2	0	0	0	4	6	7	1	0	5	10	3	0	2	4	6	8	0	3	3	1	7	0	2	2	0	1	9
ENSG00000236266	0	0	0	0	0	0	0	0	0	0	0	0	0	0	0	0	0	0	0	1	0	0	0	0	0	0	0	0	0	0	0	0	0	0	0	0	0	0	0	0	0	0	0	0	0	0	0	0	0
ENSG00000049247	0	0	0	0	0	0	1	0	0	0	0	0	1	0	0	0	0	2	1	0	0	0	0	0	0	0	0	0	0	0	0	0	0	0	0	0	0	1	0	0	0	0	0	0	0	0	0	0	0
ENSG00000049249	3	1	3	0	0	0	1	0	1	1	2	1	0	2	2	1	0	8	6	0	24	1	0	5	0	4	0	0	1	2	1	0	0	1	0	0	0	1	0	2	0	0	1	1	3	1	1	0	3
ENSG00000270330	0	0	0	0	0	0	0	0	0	0	0	0	0	0	0	0	0	0	0	0	0	0	0	0	0	0	0	0	0	0	0	0	0	0	0	0	0	0	0	0	0	0	0	0	0	0	0	0	0
ENSG00000116288	7	2	4	0	0	12	5	0	12	13	7	10	22	5	34	23	0	2	13	2	0	2	6	0	0	6	8	21	17	4	3	9	2	1	6	16	13	11	4	4	1	24	8	0	6	1	1	2	2
ENSG00000200344	0	0	0	0	0	0	0	0	0	0	0	0	0	0	0	0	0	0	0	0	0	0	0	0	0	0	0	0	0	0	0	0	0	0	0	0	0	0	0	0	0	0	0	0	0	0	0	0	0
ENSG00000116285	11	6	1	0	0	6	3	0	14	23	8	0	9	18	41	73	0	17	5	9	0	2	3	1	0	12	12	9	12	5	7	8	5	0	5	2	11	1	0	9	7	1	2	0	1	0	4	0	0
ENSG00000238290	0	2	0	0	0	0	1	0	1	0	0	0	1	0	0	3	0	0	0	0	0	0	0	0	0	0	0	0	0	1	0	0	0	0	0	0	0	0	0	0	1	0	0	0	0	0	2	0	0
ENSG00000232848	0	0	0	0	0	0	0	0	0	0	0	0	0	0	0	0	0	0	2	0	0	1	0	0	0	9	0	0	0	0	0	0	0	0	0	0	0	0	1	0	0	0	0	0	0	0	1	0	0
ENSG00000229305	0	0	0	0	0	0	1	0	0	0	0	0	0	0	0	0	0	0	0	0	0	0	0	0	0	0	0	0	0	0	0	0	0	0	0	0	0	0	0	0	0	0	0	0	0	0	0	0	0
ENSG00000227634	0	0	0	0	0	0	0	0	0	0	0	0	0	2	0	0	0	0	0	0	0	0	0	0	0	0	0	1	0	0	0	0	1	0	0	0	1	0	0	1	7	0	1	0	0	1	0	0	0
ENSG00000200975	0	0	0	0	0	0	0	0	1	1	0	0	0	0	0	0	0	0	0	0	0	0	0	0	0	2	0	0	0	0	0	0	0	0	0	0	1	0	1	0	0	0	0	0	0	0	0	0	0
ENSG00000233645	0	0	0	0	0	0	0	0	0	0	0	0	0	0	0	0	0	0	0	0	0	0	0	0	0	0	0	0	0	0	0	0	0	0	0	0	0	0	0	0	0	0	0	0	0	0	0	0	0
ENSG00000251977	0	0	0	0	0	0	0	0	0	0	0	0	0	0	0	0	0	0	0	0	0	0	0	0	0	0	0	0	0	0	0	0	0	0	0	0	0	0	0	0	0	0	0	0	0	1	0	0	0
ENSG00000162426	0	0	0	0	0	0	0	0	0	1	2	0	1	0	1	2	0	0	0	0	0	0	0	0	0	0	0	0	0	0	0	1	2	0	2	3	2	4	0	0	0	0	2	0	0	1	0	0	1
ENSG00000252254	0	0	0	0	0	0	0	0	0	0	0	0	0	0	0	0	0	0	0	0	0	0	0	0	0	0	0	0	0	0	0	0	0	0	0	0	0	0	0	0	0	0	0	0	0	0	0	0	0
ENSG00000142599	27	11	13	2	9	43	40	0	58	60	48	22	36	19	45	61	0	56	32	60	7	15	19	38	29	22	23	27	12	23	17	35	43	9	13	22	36	25	3	32	20	10	14	3	7	2	1	3	24
ENSG00000232912	0	0	1	0	0	0	0	0	1	0	0	0	0	0	0	0	0	0	0	0	0	0	0	0	0	0	0	0	0	0	0	2	0	0	0	0	0	0	0	0	1	0	0	0	4	2	0	0	0
ENSG00000221083	0	0	0	0	0	0	1	0	0	2	2	0	0	1	0	0	0	5	2	0	0	0	0	0	0	1	0	1	4	0	0	0	0	0	0	0	2	0	0	2	0	0	1	0	0	0	0	0	0
ENSG00000270282	0	0	0	0	0	0	0	0	0	0	0	0	0	0	0	3	0	0	1	0	0	0	0	0	0	0	0	0	0	0	0	0	0	0	0	0	0	0	0	0	1	0	0	0	0	0	0	0	0
ENSG00000234619	0	0	0	0	0	0	0	0	0	0	0	0	0	0	0	0	0	0	0	0	0	0	0	0	0	0	0	0	0	0	0	0	0	0	0	0	0	0	0	0	0	0	0	0	0	0	0	0	0
ENSG00000224315	0	0	0	0	0	0	1	0	0	0	1	0	1	1	0	0	0	0	0	0	0	0	0	0	0	0	0	1	0	0	0	0	0	0	2	0	0	0	0	0	0	0	0	0	2	0	0	0	0
ENSG00000222511	0	0	0	0	0	0	0	0	0	0	0	0	0	0	0	0	0	0	0	0	0	0	0	0	0	0	0	0	0	0	0	0	0	0	0	0	1	0	0	0	0	0	0	0	0	0	0	0	0
ENSG00000226545	0	0	0	0	0	0	0	0	0	0	0	1	1	0	0	0	0	0	0	0	0	0	0	0	0	0	0	0	0	0	0	0	0	0	0	0	0	0	0	0	0	0	0	0	0	0	0	0	0
ENSG00000228423	1	0	0	0	0	1	0	0	0	0	0	0	1	0	0	0	0	0	0	0	0	0	0	0	0	0	0	1	0	1	0	0	1	0	1	0	0	0	0	0	1	0	1	0	0	1	0	3	0
ENSG00000229716	0	0	0	0	0	0	0	0	0	0	0	0	0	0	0	0	0	0	0	0	0	0	0	0	0	0	0	0	0	0	0	0	0	0	0	0	0	0	0	0	0	0	0	0	0	1	0	0	0
ENSG00000074800	41	4	9	0	3	77	44	0	55	138	81	20	103	144	229	244	0	42	53	182	0	15	14	33	2	44	82	94	34	27	33	45	54	6	45	39	41	62	1	71	76	3	58	1	2	6	4	0	36
ENSG00000274258	0	0	0	0	0	0	0	0	0	0	0	0	0	0	0	0	0	0	0	0	0	0	0	0	0	0	0	0	0	0	0	0	0	0	0	0	0	0	0	0	0	0	0	0	0	0	0	0	0
ENSG00000236269	0	0	0	0	0	1	0	0	2	0	1	0	0	0	2	3	0	0	1	0	0	0	0	0	0	0	0	2	0	1	0	0	0	0	1	0	1	0	0	3	0	0	2	0	0	0	0	0	2
ENSG00000230679	0	0	0	0	0	0	1	0	0	0	0	0	1	1	0	0	0	0	0	0	0	0	0	0	0	0	0	0	0	0	0	0	0	0	0	0	0	0	0	0	0	0	0	0	0	0	0	0	0
ENSG00000201725	0	0	0	0	0	0	0	0	0	0	0	0	0	0	0	0	0	0	0	0	0	0	0	0	0	0	0	0	0	0	0	0	0	0	0	0	0	0	0	0	0	0	0	0	0	0	0	0	0
ENSG00000238249	0	0	0	0	0	0	0	0	0	0	0	0	0	0	0	0	0	0	0	0	0	0	0	0	0	1	0	0	0	0	0	0	0	0	0	0	0	0	0	0	0	0	0	0	0	2	0	0	0
ENSG00000232208	0	0	0	0	0	0	0	0	0	0	1	0	0	0	0	0	0	0	0	0	0	0	0	0	0	0	0	0	0	0	0	0	0	0	0	0	0	0	0	0	0	0	0	0	0	0	0	0	0
ENSG00000232663	0	0	1	0	0	0	0	0	0	0	0	0	0	0	0	0	0	0	0	0	0	0	0	0	0	0	0	0	0	0	0	0	0	0	0	0	0	0	0	0	0	0	0	0	0	0	0	0	0
ENSG00000131686	0	0	0	0	0	0	0	0	0	1	1	0	0	0	0	0	0	0	0	0	0	0	0	0	0	0	0	0	0	0	0	0	0	0	0	0	1	0	0	0	0	0	1	0	0	1	0	0	1
ENSG00000265141	0	0	0	0	0	0	0	0	0	0	0	0	0	0	0	0	0	0	0	0	0	0	0	0	0	0	0	0	0	0	0	0	0	0	0	0	0	2	0	0	2	0	0	0	0	0	0	0	0
ENSG00000197241	0	1	0	0	0	0	0	0	0	0	0	0	0	1	0	0	0	0	0	0	0	0	0	0	0	0	0	0	0	0	1	0	0	0	0	0	0	0	0	0	0	0	0	0	1	0	0	0	3
ENSG00000142583	21	12	10	8	2	4	0	0	6	4	0	10	2	2	2	3	0	4	12	2	3	1	6	3	8	6	3	2	2	5	9	6	3	5	3	4	4	4	2	9	1	0	1	1	6	1	16	1	11
ENSG00000252404	0	0	0	0	0	0	0	0	0	0	0	0	0	0	0	0	0	0	0	0	0	0	0	0	0	0	0	0	0	0	0	0	0	0	0	0	0	0	0	0	0	0	0	0	0	0	0	0	0
ENSG00000180758	0	1	0	1	0	2	9	0	4	2	2	0	1	2	4	9	0	2	1	0	0	0	0	0	0	1	2	0	0	2	2	0	2	0	4	1	1	1	0	4	0	2	1	0	0	1	0	3	0
ENSG00000228526	4	1	0	0	0	1	0	0	0	1	0	1	3	0	0	3	0	9	2	0	0	0	1	0	0	0	1	0	2	0	1	5	0	1	0	2	0	0	0	2	2	2	1	0	2	1	0	0	1
ENSG00000234546	0	0	0	0	0	0	5	0	0	3	2	0	0	1	0	0	0	0	0	0	0	0	0	0	0	2	0	0	0	1	0	0	3	0	2	0	1	0	0	0	0	1	1	0	0	0	0	0	0
ENSG00000281937	0	0	0	0	0	0	0	0	0	0	1	0	0	0	0	0	0	0	0	0	0	0	0	0	0	0	0	0	5	0	0	6	0	0	0	0	0	0	0	0	0	0	0	0	0	0	1	0	0
ENSG00000049239	8	1	5	0	0	7	12	0	9	11	10	2	4	19	16	15	0	13	10	1	11	10	1	7	4	9	12	5	8	9	1	13	5	4	8	10	5	9	1	14	6	0	7	0	17	4	2	1	2
ENSG00000171621	1	0	0	0	0	4	9	0	3	14	7	2	4	6	21	14	0	11	3	23	3	0	1	0	0	1	2	2	0	0	10	2	1	1	11	0	4	1	0	3	0	0	10	0	1	0	0	0	4
ENSG00000252956	0	0	0	0	0	0	0	0	0	0	0	0	0	0	0	0	0	0	0	0	0	0	0	0	0	0	0	0	0	0	0	0	0	0	0	0	0	0	0	0	0	0	0	0	0	0	0	0	0
ENSG00000235263	0	0	0	0	0	0	0	0	0	0	0	0	0	0	0	0	0	0	0	0	0	0	0	0	0	0	0	0	0	0	0	0	0	0	0	0	0	0	0	0	0	0	0	0	0	0	0	4	0
ENSG00000171612	2	1	1	0	0	2	2	0	1	3	4	0	3	3	2	1	0	0	0	0	0	0	1	0	0	3	3	4	2	3	1	1	1	1	1	3	4	3	4	6	1	5	0	0	1	1	0	0	2
ENSG00000231181	0	0	0	0	0	0	0	0	1	1	0	0	0	0	0	0	0	1	0	2	0	0	0	0	0	1	2	0	0	0	0	1	0	0	0	1	2	0	0	1	0	0	1	0	0	0	0	0	0
ENSG00000188807	3	1	0	0	11	14	12	0	23	18	16	1	13	6	19	23	0	6	2	38	0	0	0	0	0	11	21	16	10	31	4	18	26	0	17	11	16	10	0	11	25	1	18	0	0	3	1	0	9
ENSG00000171608	3	7	3	0	2	16	10	0	3	6	6	2	7	2	20	15	0	3	16	2	0	3	1	15	8	9	2	16	3	1	0	2	3	2	1	5	11	15	0	7	3	0	8	0	5	1	1	1	7
ENSG00000179840	0	0	0	0	0	0	0	0	0	0	0	0	0	0	0	0	0	0	0	0	0	0	0	0	0	0	0	0	0	0	0	0	0	0	0	1	0	0	0	0	0	0	0	0	0	0	0	0	0
ENSG00000233268	0	0	0	0	0	0	0	0	0	0	0	0	0	0	0	0	0	0	0	0	0	0	0	0	0	0	0	0	0	0	0	0	0	0	0	0	0	0	0	0	0	0	0	1	0	0	0	0	0
ENSG00000231789	0	4	0	0	0	0	1	0	3	1	0	0	3	5	3	1	0	0	1	0	0	0	0	0	0	0	1	1	12	7	0	0	1	0	0	2	1	0	0	0	0	0	2	0	0	0	0	0	0
ENSG00000171603	19	5	4	0	0	25	17	0	26	23	28	8	25	17	42	40	0	20	12	9	9	3	7	11	11	16	25	18	8	12	8	19	11	5	37	15	17	10	3	24	9	6	15	0	1	1	3	0	18
ENSG00000271264	0	0	0	0	0	0	0	0	0	0	0	0	0	0	0	0	0	0	0	0	0	0	0	0	0	0	0	0	0	0	0	0	0	0	0	0	0	0	0	0	0	0	0	0	0	0	0	0	0
ENSG00000280113	0	0	0	0	0	0	0	0	0	0	0	0	0	0	0	0	0	0	0	0	0	0	0	0	0	0	0	0	0	0	0	0	0	0	0	0	0	0	0	0	0	0	0	0	0	0	0	0	0
ENSG00000178585	1	0	0	0	0	3	0	0	0	3	3	2	6	0	5	0	0	0	2	1	15	0	0	0	0	0	2	1	2	2	1	0	1	0	2	0	2	19	1	4	9	0	9	0	0	0	0	0	2
ENSG00000223989	0	0	0	0	0	0	0	0	0	0	0	0	0	0	0	0	0	0	0	0	0	0	0	0	0	0	0	0	0	0	0	0	0	0	0	0	0	0	0	0	0	0	0	0	0	0	0	0	0
ENSG00000162441	2	0	0	0	0	2	1	0	9	7	1	0	2	3	1	3	0	1	4	0	0	0	0	0	0	6	4	3	3	1	1	5	3	2	2	6	0	2	1	3	8	0	4	0	1	2	0	0	7
ENSG00000228150	0	0	0	0	0	0	0	0	0	0	0	0	0	0	0	0	0	1	0	0	0	0	0	0	0	0	0	0	0	0	0	0	0	0	0	0	0	0	0	0	0	0	0	0	0	0	0	0	0
ENSG00000173614	2	0	1	0	1	4	1	0	1	3	2	1	1	0	4	1	0	1	2	1	0	2	1	1	0	1	2	4	7	0	6	6	4	0	3	5	4	7	3	5	4	1	6	1	3	5	2	0	3
ENSG00000202415	0	0	0	0	0	0	0	0	0	0	0	0	0	0	0	0	0	0	0	0	0	0	0	0	0	0	0	0	0	0	0	0	0	0	1	0	0	0	0	0	0	0	0	0	0	0	0	0	0
ENSG00000283611	0	0	0	0	0	0	0	0	0	1	0	0	0	0	0	0	0	2	0	0	0	0	0	0	0	0	0	0	0	0	0	0	0	0	0	0	0	0	0	0	0	0	0	0	0	0	0	0	0
ENSG00000265521	0	0	0	0	0	0	0	0	0	0	0	0	0	0	0	1	0	0	0	0	0	0	0	0	0	0	0	0	0	0	0	0	0	0	0	0	0	0	0	0	0	0	0	0	0	0	0	0	0
ENSG00000241326	0	0	0	0	0	0	0	0	0	0	0	0	0	0	0	0	0	0	0	0	0	0	0	0	0	0	0	0	0	0	0	0	0	0	0	0	0	0	0	0	0	0	0	0	0	0	0	0	0
ENSG00000162444	4	0	0	0	0	6	7	0	6	4	5	1	9	7	10	19	0	45	8	25	0	4	0	0	1	1	10	10	5	28	7	4	2	1	2	4	8	11	0	0	5	1	17	0	0	2	0	0	0
ENSG00000130939	2	2	10	0	1	12	3	0	3	8	5	5	6	9	19	10	0	1	8	13	0	5	10	13	0	11	14	9	1	2	7	6	2	1	5	13	11	1	0	1	1	2	6	0	1	5	0	2	1
ENSG00000224340	0	0	0	0	0	0	0	0	0	0	0	0	0	0	0	0	0	0	0	0	0	0	0	0	0	0	0	0	0	0	0	0	0	0	0	0	0	0	0	0	0	0	0	0	0	0	0	0	0
ENSG00000233623	0	0	0	0	0	0	0	0	0	0	0	0	0	0	0	0	0	0	0	0	0	0	0	0	0	0	0	0	0	0	0	0	0	0	0	0	0	0	0	0	0	0	0	0	0	0	0	0	0
ENSG00000201746	0	0	0	0	0	0	0	0	0	0	0	0	0	0	0	0	0	0	0	0	0	0	0	0	0	0	0	0	0	0	0	0	0	0	0	0	0	0	0	0	0	0	0	0	0	0	0	0	0
ENSG00000054523	15	4	2	1	0	29	21	0	38	25	25	6	21	22	39	35	0	27	23	6	1	7	4	5	1	23	27	30	11	0	18	19	26	3	5	24	18	19	5	32	6	6	28	0	5	9	2	5	1
ENSG00000264881	0	0	0	0	0	0	0	0	0	0	0	0	0	0	0	0	0	0	0	0	0	0	0	0	0	0	0	0	0	0	0	0	0	0	0	0	1	0	0	0	0	0	0	0	0	1	0	0	0
ENSG00000199562	1	0	1	0	0	0	0	0	0	0	1	0	2	0	0	2	0	0	0	0	0	0	0	3	0	1	1	1	0	0	0	0	1	0	0	1	1	0	0	0	1	1	3	0	0	0	0	0	0
ENSG00000264501	0	0	0	0	0	0	0	0	0	0	0	0	0	0	0	0	0	0	0	0	0	0	0	0	0	0	0	0	0	0	0	0	0	0	0	0	0	0	0	0	0	0	0	0	0	0	0	0	0
ENSG00000142657	7	1	2	0	1	8	7	0	9	21	12	1	16	2	2	22	0	14	12	36	0	0	4	22	0	3	2	11	14	29	1	3	8	0	2	10	4	9	2	3	4	1	6	0	4	4	5	0	1
ENSG00000271989	0	0	0	0	0	0	0	0	0	0	0	0	0	0	0	0	0	0	0	0	0	0	0	0	0	0	1	0	0	4	0	0	0	0	0	0	0	1	0	0	0	0	0	0	0	0	0	0	1
ENSG00000251503	0	0	0	0	0	0	0	0	0	0	2	1	0	0	0	0	0	0	0	0	0	0	0	0	0	0	0	0	0	0	0	0	0	0	0	0	0	0	0	0	0	0	0	0	0	0	0	0	0
ENSG00000175279	2	0	0	0	0	0	0	0	2	0	1	0	0	0	1	0	0	0	0	0	0	0	0	0	0	0	0	1	0	0	0	0	0	0	0	0	2	0	0	0	0	0	0	0	0	0	0	0	0
ENSG00000241563	0	0	0	0	0	0	0	0	0	1	0	0	1	0	0	0	0	0	0	0	0	0	0	0	0	0	0	0	0	0	0	0	0	0	0	0	1	0	2	1	1	0	0	0	0	0	0	0	0
ENSG00000160049	15	4	0	0	0	60	38	0	56	47	73	9	73	52	97	81	0	1	14	31	14	16	5	7	4	33	48	73	48	34	15	36	28	3	25	60	48	65	3	51	56	13	45	3	2	4	4	0	28
ENSG00000203469	0	0	0	0	0	0	0	0	0	0	0	0	0	0	0	0	0	0	0	0	0	0	0	0	0	0	0	0	0	0	0	0	0	0	0	0	0	0	0	0	0	0	0	0	0	0	0	0	0
ENSG00000142655	1	0	1	0	0	3	3	0	0	4	2	0	6	3	5	3	0	5	1	1	0	0	1	3	0	5	3	2	0	0	0	1	2	3	3	8	2	0	1	3	0	0	0	0	2	3	0	1	0
ENSG00000243267	0	0	0	0	0	0	0	0	0	0	0	0	0	0	0	0	0	0	0	0	0	0	0	0	0	0	0	0	0	0	0	0	0	0	0	0	0	0	0	0	0	0	0	0	0	0	0	0	0
ENSG00000130940	6	0	11	0	0	17	33	0	14	26	25	4	19	23	22	44	0	0	0	20	0	0	1	0	4	31	22	20	9	2	1	8	12	1	7	26	22	34	1	16	13	2	15	2	1	0	1	5	7
ENSG00000272078	0	0	0	0	0	0	0	0	0	0	0	1	0	0	0	0	0	0	0	0	0	0	0	0	0	0	1	0	0	0	0	0	1	0	0	0	0	0	0	4	0	0	0	0	0	0	0	1	0
ENSG00000225158	0	0	0	0	0	0	0	0	0	0	0	0	0	0	0	0	0	0	0	0	0	0	0	0	0	0	0	0	0	0	0	0	0	0	0	0	0	0	0	0	0	0	0	0	0	0	0	0	0
ENSG00000175262	1	0	0	0	8	0	0	0	0	0	0	0	0	0	0	0	0	9	8	0	0	0	1	0	0	0	0	0	0	0	0	0	0	0	0	0	1	0	1	0	0	0	0	0	0	4	1	1	0
ENSG00000215785	0	0	0	0	0	0	0	0	0	0	0	0	0	0	0	0	0	0	0	0	0	0	0	0	0	0	0	1	0	0	0	0	0	0	0	0	0	0	0	0	0	0	0	0	0	0	0	0	0
ENSG00000120948	7	3	0	0	2	15	7	0	9	18	13	7	10	12	12	16	0	6	14	11	13	7	2	0	1	13	15	26	10	15	4	6	6	4	2	10	11	17	2	8	8	3	9	0	4	8	3	4	9
ENSG00000277726	0	0	0	0	0	0	0	0	0	0	0	0	0	0	0	0	0	0	0	0	0	0	0	0	0	0	0	0	0	0	0	0	0	0	0	0	0	0	0	0	0	0	0	0	0	0	0	0	0
ENSG00000009724	0	0	0	0	0	0	2	0	0	0	0	1	1	0	0	1	0	0	0	0	0	0	0	0	0	0	0	0	0	0	1	0	0	1	0	0	0	0	1	0	0	0	0	0	0	1	2	0	0
ENSG00000271895	0	0	0	0	0	0	0	0	0	0	0	0	1	1	0	0	0	2	0	0	0	0	0	0	0	0	0	0	0	0	0	0	0	0	0	0	0	2	0	0	0	2	0	0	0	0	0	0	0
ENSG00000116649	13	6	6	0	4	14	9	1	12	21	20	5	17	7	30	36	0	24	21	1	15	17	7	2	0	17	19	33	9	8	9	17	12	0	20	24	15	20	0	13	16	2	27	0	4	0	9	0	19
ENSG00000171824	5	11	2	0	8	10	12	0	13	11	13	3	10	14	22	19	0	1	6	8	0	1	0	1	20	9	15	13	6	4	7	3	10	0	7	7	4	3	0	21	15	3	8	0	1	0	2	1	8
ENSG00000226849	0	0	0	0	0	0	0	0	0	0	0	0	0	0	0	0	0	0	0	0	0	0	0	0	0	0	1	0	0	0	0	0	0	0	0	0	0	0	0	0	0	0	0	0	0	0	0	0	0
ENSG00000230337	0	0	0	0	0	0	0	0	0	0	0	0	1	0	0	0	0	0	0	0	0	0	0	0	0	0	0	0	0	0	0	0	0	0	1	0	0	0	0	0	0	0	0	0	0	0	0	0	0
ENSG00000198793	3	4	6	1	0	17	7	0	10	9	8	10	4	9	19	24	0	9	11	7	4	13	7	1	2	10	11	20	4	19	2	12	9	1	8	12	11	4	1	5	4	0	11	1	3	0	0	2	1
ENSG00000225602	1	0	0	0	0	0	0	0	0	0	1	0	0	0	1	3	0	0	0	0	0	0	0	0	0	0	0	0	0	0	0	1	0	0	0	0	0	0	0	0	0	0	0	0	2	0	0	0	0
ENSG00000253086	0	0	0	0	0	0	0	0	0	0	0	0	0	0	0	0	0	0	0	0	0	0	0	0	0	0	0	0	0	0	0	0	0	0	0	0	0	0	0	0	0	0	0	0	0	0	0	0	0
ENSG00000171819	0	1	0	0	0	0	0	0	0	0	0	0	0	0	0	0	0	0	0	0	0	0	2	0	0	0	0	0	0	0	0	0	0	0	0	0	0	0	0	0	0	0	0	0	0	0	0	0	0
ENSG00000207451	0	0	0	0	0	0	0	0	0	0	0	0	0	0	0	0	0	0	0	0	0	0	0	0	0	0	0	0	0	0	0	0	0	0	0	0	0	0	0	0	0	0	0	0	0	0	0	0	0
ENSG00000238173	0	0	0	0	0	0	0	0	0	0	0	0	0	0	0	0	0	0	0	0	0	0	0	0	0	0	0	0	0	0	0	0	0	0	0	0	0	0	0	0	0	0	0	0	0	0	0	0	0
ENSG00000120942	1	3	1	0	0	0	8	0	3	6	8	0	3	3	6	6	0	7	5	7	0	2	3	0	0	1	4	11	0	0	1	3	3	0	4	3	4	11	1	6	1	1	7	1	0	2	1	0	3
ENSG00000238199	0	0	0	0	0	0	0	0	0	0	0	0	0	0	0	0	0	0	0	0	0	0	0	0	0	0	0	0	0	0	0	0	0	0	0	0	0	0	0	0	0	0	0	0	0	0	0	0	0
ENSG00000224338	0	0	0	0	0	0	0	0	0	0	0	0	0	0	0	0	0	0	0	0	0	0	0	0	0	0	0	0	0	0	0	0	0	0	0	0	0	0	0	0	0	0	0	0	0	0	0	0	0
ENSG00000204624	0	0	0	0	2	0	0	0	0	0	0	0	0	0	0	3	0	0	0	0	0	0	1	0	0	0	0	0	0	0	0	0	0	0	0	1	3	0	0	0	0	0	0	0	0	1	7	0	1
ENSG00000235643	0	0	0	0	0	0	0	0	0	0	0	0	0	0	0	0	0	0	0	0	0	0	0	0	0	0	0	0	0	0	0	0	0	0	0	0	0	0	0	0	0	0	0	0	0	0	0	0	0
ENSG00000116661	0	0	0	0	0	0	2	0	1	1	3	0	2	4	0	1	0	0	0	13	0	0	0	0	0	0	4	3	0	0	0	20	5	0	1	0	1	0	1	0	3	0	0	0	0	0	0	0	6
ENSG00000132879	2	0	0	0	0	11	4	0	4	6	3	0	8	1	6	7	0	0	2	11	0	0	0	0	0	0	4	3	0	0	1	1	0	1	1	2	4	0	0	0	0	0	1	1	2	1	4	0	0
ENSG00000116663	1	1	1	1	0	5	1	0	1	2	0	3	2	1	6	4	0	13	7	1	0	0	3	0	0	5	0	0	2	0	0	4	0	2	0	0	0	0	3	1	0	0	3	0	1	0	0	0	0
ENSG00000116670	4	1	7	0	0	11	3	0	15	9	14	0	6	11	20	5	0	3	8	14	0	0	2	0	0	2	9	14	5	1	0	4	10	0	9	21	8	1	1	0	5	2	2	4	1	0	0	0	1
ENSG00000162490	0	1	0	0	0	0	0	0	0	1	0	0	0	0	0	1	0	0	0	2	0	0	0	0	1	0	1	0	0	0	1	4	0	0	0	1	1	0	3	3	0	6	1	1	0	0	3	1	0
ENSG00000177674	1	1	1	0	0	4	5	0	3	2	2	0	3	0	16	9	0	16	6	2	0	10	0	0	0	5	3	2	6	0	1	2	8	2	4	3	1	0	0	0	2	0	2	0	1	0	0	0	0
ENSG00000215910	14	8	4	12	10	2	2	0	4	8	1	16	7	5	13	4	0	6	20	17	51	12	6	21	24	6	2	4	9	5	11	21	5	15	18	10	4	3	10	6	8	1	26	5	16	13	6	5	10
ENSG00000177553	0	0	0	0	0	0	0	0	0	0	0	0	0	0	0	0	0	0	1	0	0	0	0	0	0	0	0	0	0	0	0	0	0	0	0	0	0	0	0	0	0	0	0	0	0	0	0	0	0
ENSG00000177000	5	3	7	0	0	6	0	0	3	12	4	2	2	5	17	5	0	13	10	6	4	20	3	2	0	2	5	9	1	0	4	6	7	7	3	5	7	0	4	4	0	1	1	0	6	0	1	0	2
ENSG00000011021	4	1	2	1	1	3	5	0	7	4	1	4	4	6	0	19	0	4	2	9	1	3	2	0	0	4	4	6	2	4	4	4	0	3	1	1	3	1	0	2	4	0	5	1	12	1	1	2	3
ENSG00000242349	2	0	0	0	0	1	3	0	0	0	2	0	0	0	0	2	0	0	0	0	0	0	0	0	0	0	0	1	0	0	4	0	0	1	0	0	0	0	0	0	0	0	0	0	1	0	0	0	0
ENSG00000276470	0	0	0	0	0	0	0	0	0	0	0	0	0	0	0	0	0	0	0	0	0	0	0	0	0	0	0	0	0	0	0	0	0	0	0	0	0	0	0	0	0	0	0	0	0	0	0	0	0
ENSG00000278852	0	0	0	0	0	0	0	0	0	0	0	0	0	0	0	0	0	0	0	0	0	0	0	0	0	0	0	0	0	0	0	0	0	0	0	0	0	0	0	0	0	0	0	0	0	0	0	0	0
ENSG00000175206	0	0	0	1	0	0	0	0	0	0	0	0	0	0	0	0	0	0	0	0	0	0	0	0	0	0	0	0	0	0	0	0	0	0	0	0	0	0	0	0	0	0	0	0	0	0	0	0	0
ENSG00000275915	0	0	0	0	0	0	0	0	0	0	0	0	0	0	0	0	0	0	0	0	0	0	0	0	0	0	0	0	0	0	0	0	0	0	0	0	0	0	0	0	0	0	0	0	0	0	0	0	0
ENSG00000120937	0	0	0	0	0	0	0	0	0	0	0	0	0	0	0	0	0	0	0	0	0	0	0	0	0	0	0	0	0	0	0	0	0	0	0	0	0	0	0	0	0	0	0	0	0	0	0	1	0
ENSG00000224904	0	0	0	0	0	0	0	0	0	0	0	0	0	0	0	0	0	0	0	0	0	0	0	0	0	0	0	0	0	0	0	0	0	0	0	0	0	0	0	0	0	0	0	0	0	0	0	0	0
ENSG00000199347	0	0	0	0	0	0	0	0	0	0	1	0	2	0	0	0	0	0	0	0	0	0	0	0	0	0	1	0	0	0	0	0	0	0	1	1	0	0	0	0	0	0	0	0	0	0	0	0	0
ENSG00000201801	0	0	0	0	0	0	0	0	0	0	2	0	1	0	0	0	0	0	0	0	0	0	0	0	0	0	0	0	0	0	0	1	0	0	0	0	0	0	0	0	0	0	0	0	0	0	0	0	0
ENSG00000116685	5	0	2	0	11	11	16	0	8	9	7	4	14	15	16	19	0	6	9	5	2	0	2	9	1	11	5	5	12	14	1	18	5	0	7	5	5	2	0	20	4	4	2	0	6	0	1	0	4
ENSG00000083444	13	1	1	0	0	26	21	0	25	24	25	4	22	39	23	44	0	60	14	13	0	0	9	1	0	12	22	21	1	2	7	34	12	3	14	24	5	27	12	5	21	32	9	0	3	0	0	5	6
ENSG00000116688	348	254	95	98	141	46	50	0	124	120	32	460	51	50	156	64	2	161	178	203	610	227	91	273	310	148	94	91	93	165	154	184	140	224	195	131	108	30	157	121	103	40	143	60	250	156	39	105	102
ENSG00000270914	0	0	0	0	0	0	0	0	0	0	0	0	0	0	0	0	0	0	0	0	0	0	0	0	0	0	0	0	0	0	0	0	0	0	0	0	0	0	0	0	0	0	0	0	0	0	0	0	0
ENSG00000116691	4	0	0	1	1	17	7	0	17	13	7	2	12	10	8	44	0	17	13	40	0	3	1	0	1	1	10	13	9	0	6	3	5	0	10	39	18	22	0	7	34	1	6	0	8	6	8	0	2
ENSG00000202461	0	0	0	0	0	0	0	0	0	0	0	0	0	0	0	0	0	0	0	0	0	0	0	0	0	0	0	0	0	0	0	0	0	0	1	0	0	0	0	0	0	0	0	0	0	0	0	0	0
ENSG00000276869	0	0	0	0	0	0	0	0	0	0	0	0	0	0	0	0	0	0	0	0	0	0	0	0	0	0	0	0	0	0	0	0	0	0	0	0	0	0	0	0	0	0	0	0	0	0	0	0	0
ENSG00000243539	0	0	0	0	0	0	0	0	0	0	0	0	0	0	0	0	0	0	0	0	0	0	0	0	0	0	0	0	0	0	0	0	0	0	6	0	0	0	0	0	0	0	0	0	0	0	0	0	0
ENSG00000120949	0	0	1	0	0	0	1	0	0	0	0	0	0	0	0	0	0	0	0	0	1	0	0	0	1	0	0	0	0	0	1	0	0	0	0	0	1	4	1	0	0	0	0	0	0	0	0	1	0
ENSG00000201135	0	0	0	0	0	0	0	0	0	0	0	0	0	0	0	0	0	0	0	0	0	0	0	0	0	0	0	0	0	0	0	0	0	0	0	0	0	0	0	0	0	0	0	0	0	0	0	0	0
ENSG00000227875	0	0	0	0	0	0	0	0	0	0	0	0	0	0	0	0	0	0	0	0	0	0	0	0	0	0	0	0	0	0	0	0	0	0	0	0	0	0	0	0	0	0	0	0	0	0	0	0	0
ENSG00000028137	6	20	23	0	0	9	8	0	9	5	2	17	3	2	15	2	0	28	26	4	52	54	14	4	14	2	2	3	5	0	5	4	2	1	3	3	1	1	3	0	12	8	2	0	7	0	3	0	1
ENSG00000263676	0	0	0	0	0	0	0	0	0	0	0	0	0	0	0	0	0	0	0	0	0	0	0	0	0	0	0	0	0	0	0	0	0	0	0	0	0	0	0	0	0	0	0	0	0	0	0	0	0
ENSG00000225196	0	0	0	0	0	0	0	0	0	0	0	0	0	0	0	0	0	0	0	0	0	0	0	0	0	0	0	0	0	0	0	0	0	0	0	0	0	1	0	0	0	0	0	0	0	0	0	0	0
ENSG00000252969	0	0	0	0	0	0	0	0	0	0	0	0	0	0	0	0	0	0	0	0	0	0	0	0	0	0	0	0	0	0	0	0	0	0	0	0	0	0	0	0	0	0	0	0	0	0	0	0	0
ENSG00000048707	5	4	2	0	4	9	12	0	16	19	14	15	10	12	5	20	0	9	13	20	1	1	15	41	3	24	9	14	5	0	11	11	17	10	11	4	12	17	3	6	10	31	11	2	4	2	2	0	1
ENSG00000239149	0	0	0	0	0	0	0	0	0	0	0	0	0	0	0	0	0	0	0	0	0	0	0	0	0	0	0	0	0	0	0	0	0	0	0	0	0	0	0	0	0	0	0	0	0	0	0	0	0
ENSG00000229484	0	0	0	0	0	2	0	0	0	0	0	0	0	0	0	0	0	0	0	0	0	0	0	0	0	0	0	0	0	0	0	0	0	0	0	0	0	0	0	0	0	0	0	0	0	0	0	0	0
ENSG00000162496	0	0	0	0	1	2	0	0	7	0	1	2	4	4	3	12	0	4	1	1	1	0	2	3	20	0	3	5	1	0	8	2	6	1	5	5	1	2	0	0	6	0	10	0	1	1	0	0	0
ENSG00000221340	0	0	0	0	0	0	0	0	0	0	0	0	0	0	0	0	0	0	0	0	0	0	0	0	0	0	0	0	0	0	0	0	0	0	0	0	0	0	0	0	0	0	0	0	0	0	0	0	0
ENSG00000276830	0	0	0	0	0	0	0	0	0	0	0	0	0	0	0	0	0	0	0	0	0	0	0	0	8	0	0	0	0	0	0	0	0	0	0	0	0	0	0	0	0	0	0	0	0	0	0	0	0
ENSG00000272482	0	0	0	0	0	0	0	0	0	0	0	0	0	0	0	0	0	0	0	0	0	0	0	0	0	0	0	0	0	0	0	0	0	0	0	0	0	0	0	0	0	0	0	0	0	0	1	0	0
ENSG00000204518	0	0	0	0	0	0	0	0	0	0	0	0	0	0	0	0	0	0	0	0	0	0	0	0	0	0	0	0	0	0	0	0	0	0	0	0	0	0	0	0	0	0	0	0	0	0	0	0	0
ENSG00000226166	0	0	0	0	0	0	0	0	0	0	0	0	0	0	0	0	0	0	0	0	0	0	0	0	0	0	0	0	0	0	0	0	0	0	0	0	0	0	0	0	0	0	0	0	0	0	0	0	0
ENSG00000188984	0	0	0	0	0	0	0	0	0	0	0	0	0	0	0	0	0	0	0	0	0	0	0	0	0	0	0	0	0	0	0	0	0	0	0	0	0	0	0	0	0	0	0	0	0	0	0	0	0
ENSG00000157330	0	0	0	0	0	0	0	0	0	0	0	0	0	1	0	0	0	0	2	3	0	0	0	0	0	0	1	3	0	0	0	0	0	0	1	0	0	0	6	0	0	0	0	0	0	1	0	5	0
ENSG00000116726	0	0	0	0	0	0	0	0	0	0	0	0	0	0	0	0	0	0	0	0	0	0	0	0	0	0	0	0	0	0	0	0	0	0	0	0	0	0	0	1	0	0	0	0	0	3	3	0	0
ENSG00000116721	0	0	0	0	0	0	0	0	0	0	0	0	0	0	0	0	0	0	0	0	0	0	0	0	0	0	0	0	0	0	0	0	0	0	1	0	0	0	0	0	0	0	0	0	0	0	0	0	0
ENSG00000228338	0	0	0	0	0	0	0	0	0	0	0	0	0	0	0	0	0	0	0	0	0	0	0	0	0	0	0	0	0	0	0	0	0	0	0	0	0	0	0	0	0	0	0	0	0	0	0	0	0
ENSG00000239810	0	0	0	0	0	0	0	0	0	0	0	0	0	0	0	0	0	0	0	0	0	0	0	0	0	0	0	0	0	0	0	0	0	0	0	0	0	0	0	0	0	0	0	0	0	0	0	0	0
ENSG00000231103	0	0	0	0	0	0	0	0	0	0	0	0	0	0	0	0	0	0	0	0	0	0	0	0	0	0	0	0	0	0	1	0	0	0	0	0	0	0	0	0	0	0	0	0	0	0	0	0	0
ENSG00000179172	0	0	0	0	0	0	0	0	0	0	0	0	0	0	0	0	0	0	0	0	0	0	1	0	0	0	0	0	0	0	0	0	0	0	0	0	0	0	2	0	0	0	0	0	0	0	0	0	0
ENSG00000120952	0	0	0	0	0	0	0	0	0	0	0	0	0	0	0	0	0	0	0	0	0	0	0	0	0	0	0	0	0	0	0	0	0	0	0	0	0	0	0	0	0	0	0	0	0	0	0	0	0
ENSG00000243073	0	0	0	0	0	0	0	0	0	0	0	0	0	0	0	0	0	0	0	0	0	0	0	0	8	0	0	0	0	0	0	0	0	0	0	0	0	0	0	0	0	0	0	0	0	0	0	0	0
ENSG00000187545	0	0	0	0	0	0	0	0	0	0	0	0	0	0	0	0	0	0	0	0	0	0	0	0	0	0	0	0	0	0	0	0	0	0	0	0	0	0	0	0	0	1	0	0	0	0	0	0	0
ENSG00000204510	0	0	0	0	0	0	0	0	0	0	0	0	0	0	0	0	0	0	0	0	0	0	0	0	0	0	0	0	0	0	0	0	0	0	0	0	0	1	0	0	0	0	0	0	0	0	0	0	0
ENSG00000207434	0	0	0	0	0	0	0	0	0	0	0	0	0	0	0	0	0	0	0	0	0	0	0	0	0	0	0	0	0	0	0	0	0	0	0	0	0	0	0	0	0	0	0	0	0	0	0	0	0
ENSG00000234064	0	0	0	0	0	0	0	0	0	0	0	0	0	0	0	0	0	0	0	0	0	0	0	0	0	0	0	0	0	0	0	0	0	0	0	0	0	0	0	0	0	0	0	0	0	0	0	0	0
ENSG00000232423	0	0	0	0	0	0	0	0	0	0	0	0	0	0	0	0	0	0	0	0	0	0	0	0	0	0	0	0	0	0	0	0	0	0	0	0	0	0	0	0	0	0	0	0	0	0	0	0	0
ENSG00000274178	0	0	0	0	0	0	0	0	0	0	0	0	0	0	0	0	0	0	0	0	0	0	0	0	0	0	0	0	0	0	0	0	0	0	0	0	0	0	0	0	0	0	0	0	0	0	0	0	0
ENSG00000274764	0	0	0	0	0	0	0	0	0	0	0	0	0	0	0	0	0	0	0	0	0	0	0	0	0	0	0	0	0	0	0	0	0	0	0	0	0	0	0	0	0	0	0	0	0	0	0	0	0
ENSG00000229571	0	0	0	0	0	0	0	0	0	0	0	0	0	0	0	0	0	0	0	0	0	0	0	0	0	0	0	0	0	0	0	0	0	0	0	0	0	0	0	0	0	0	0	0	0	0	0	0	0
ENSG00000277058	0	0	0	0	0	0	0	0	0	0	0	0	0	0	0	0	0	0	0	0	0	0	0	0	0	0	0	0	0	0	0	0	0	0	0	0	0	0	0	0	0	0	0	0	0	0	0	0	0
ENSG00000277862	0	0	0	0	0	0	0	0	0	0	0	0	0	0	0	0	0	0	0	0	0	0	0	0	0	0	0	0	0	0	0	0	0	0	0	0	0	0	0	0	0	0	0	0	0	0	0	0	0
ENSG00000236179	0	0	0	0	0	0	0	0	0	0	0	0	0	0	0	0	0	0	0	0	0	0	0	0	0	0	0	0	0	0	0	0	0	0	0	0	0	1	0	0	0	1	0	1	0	0	0	0	1
ENSG00000275774	0	0	0	0	0	0	0	0	0	0	0	0	0	0	0	0	0	0	0	0	0	0	0	0	0	0	0	0	0	0	0	0	0	0	0	0	0	0	0	0	0	0	6	0	0	0	0	0	0
ENSG00000229978	0	0	0	0	0	0	0	0	0	0	0	0	0	0	0	0	0	0	0	0	0	0	0	0	0	0	0	0	0	0	0	0	0	0	0	0	0	0	0	0	0	0	0	0	0	0	0	0	0
ENSG00000233336	0	0	0	0	0	0	0	0	0	0	0	0	0	0	0	0	0	0	0	0	0	0	0	0	0	0	0	0	0	0	0	0	0	0	0	0	0	0	0	0	0	0	0	0	0	0	0	0	0
ENSG00000280267	0	0	0	0	0	0	0	0	0	0	0	0	0	0	0	0	0	0	0	0	0	0	0	0	0	0	0	0	0	0	0	0	0	0	0	0	0	0	0	0	0	0	0	0	0	0	0	0	0
ENSG00000179412	0	0	0	0	0	0	0	0	0	0	0	0	0	0	0	0	0	0	0	0	0	0	0	0	0	0	0	0	0	0	0	0	0	0	0	0	0	0	0	0	0	0	0	0	0	0	0	0	0
ENSG00000204505	0	0	0	0	0	0	0	0	0	0	0	0	0	0	0	0	0	0	0	0	0	0	0	0	0	0	0	0	0	0	0	0	0	0	0	0	0	0	0	0	0	0	0	0	0	0	0	0	0
ENSG00000279169	0	0	0	0	0	0	0	0	0	0	0	0	0	0	0	0	0	0	0	0	0	0	0	0	0	0	0	0	0	0	0	0	0	0	0	0	0	0	0	0	0	0	0	0	0	0	0	0	0
ENSG00000279804	0	0	0	0	1	0	0	0	0	0	0	0	0	0	0	0	0	0	0	0	0	0	0	0	0	0	0	0	0	0	0	0	0	0	0	0	0	0	0	0	0	0	0	0	0	0	0	0	0
ENSG00000250894	0	0	0	0	0	0	0	0	0	0	0	0	0	0	0	0	0	0	0	0	0	0	0	0	0	0	0	0	0	0	0	0	0	0	0	2	0	0	0	0	0	0	0	0	0	0	0	0	0
ENSG00000270601	0	0	0	0	0	0	0	0	0	0	0	0	0	0	0	0	0	0	0	0	0	0	0	0	0	0	0	0	0	0	0	0	0	0	0	0	0	0	0	0	0	0	0	0	0	0	0	0	0
ENSG00000231219	0	0	0	0	0	0	0	0	0	0	0	0	0	0	0	0	0	0	0	0	0	0	0	0	0	0	0	0	0	0	0	0	0	0	0	0	0	0	0	0	0	0	0	0	0	0	0	0	0
ENSG00000207511	0	0	0	0	0	0	0	0	0	0	0	0	0	0	0	0	0	0	0	0	0	0	0	0	0	0	0	0	0	0	0	0	0	0	0	0	0	0	0	0	0	0	0	0	0	0	0	0	0
ENSG00000182330	0	0	0	0	0	0	0	0	0	0	0	0	0	0	0	0	0	0	0	0	0	0	0	0	0	0	0	0	0	0	0	0	0	0	0	0	0	0	0	0	0	0	0	0	0	0	0	0	0
ENSG00000204501	0	0	0	0	0	0	0	0	0	0	0	0	0	0	0	0	0	0	0	0	0	0	0	0	0	0	0	0	0	0	0	0	0	0	0	0	0	0	0	0	0	0	0	0	0	0	0	0	0
ENSG00000237700	0	0	0	0	0	0	0	0	0	0	0	0	0	0	0	0	0	0	0	0	0	0	0	0	0	0	0	0	0	0	0	0	0	0	0	0	0	0	0	0	0	0	0	0	0	0	0	0	0
ENSG00000228229	0	0	0	0	0	0	0	0	0	0	0	0	0	0	0	0	0	0	0	0	0	0	0	0	0	0	0	0	0	0	0	0	0	0	0	0	0	0	0	0	0	0	0	0	0	0	0	1	0
ENSG00000204481	0	0	0	0	0	0	0	0	0	0	0	0	0	0	0	0	0	0	0	0	0	0	0	0	0	0	0	0	0	0	0	0	0	0	0	0	0	0	0	0	1	0	0	0	0	1	0	0	0
ENSG00000204480	0	0	0	0	0	0	0	0	0	0	0	0	0	0	0	0	0	0	0	0	0	0	0	0	0	0	0	0	0	0	0	0	0	0	0	0	0	0	0	0	0	0	0	0	0	0	0	0	0
ENSG00000204479	0	0	0	0	0	0	0	0	0	0	0	0	0	0	0	0	0	0	0	0	0	0	0	0	0	0	0	0	0	0	0	0	0	0	0	0	0	0	0	0	0	0	0	0	0	0	0	0	0
ENSG00000204478	0	0	0	0	0	0	0	0	0	0	0	0	0	0	0	0	0	0	0	0	0	0	0	0	0	0	0	0	0	0	0	0	0	0	0	0	0	0	0	0	0	0	0	0	0	0	2	0	1
ENSG00000162494	0	0	0	0	0	0	0	0	0	0	0	0	0	0	0	0	0	0	0	0	0	0	0	0	0	0	0	0	0	0	0	0	0	0	0	0	0	0	0	0	2	0	0	1	0	0	0	0	0
ENSG00000259961	0	0	0	0	0	0	0	0	0	0	0	0	0	0	0	0	0	0	0	0	0	0	0	0	0	0	0	0	0	0	0	0	0	0	0	0	0	0	0	0	0	0	0	0	0	0	0	0	0
ENSG00000215909	0	0	0	0	0	0	0	0	0	0	0	0	0	0	0	0	0	0	0	0	0	0	0	0	0	0	0	0	0	0	0	0	0	0	0	0	0	0	0	0	0	0	0	0	0	0	0	1	0
ENSG00000162493	1	0	0	0	0	0	0	0	1	1	0	3	0	0	0	0	0	20	4	22	0	1	6	0	0	0	0	1	0	0	0	0	0	0	0	0	0	0	0	4	1	0	0	0	0	1	0	0	0
ENSG00000222952	0	0	0	0	0	0	0	0	0	0	0	0	0	0	0	0	0	0	0	0	0	0	0	0	0	0	0	0	0	0	0	0	0	0	0	0	0	0	0	0	0	0	0	0	0	0	0	0	0
ENSG00000237445	0	0	0	0	0	0	0	0	0	0	0	0	0	0	0	0	0	0	0	0	0	0	0	0	0	0	0	0	0	0	0	0	0	0	0	0	0	0	0	0	0	0	0	0	0	0	0	0	0
ENSG00000253085	0	0	0	0	0	0	0	0	0	0	0	0	0	0	0	0	0	0	0	0	0	0	0	0	0	0	0	0	0	0	0	0	0	0	0	0	0	0	0	0	0	0	0	0	0	0	0	0	0
ENSG00000116731	12	25	24	7	4	19	15	0	29	17	20	24	8	16	12	40	0	42	21	25	36	16	23	111	2	19	26	29	13	10	34	27	28	21	14	23	26	9	2	44	20	12	21	0	29	5	0	0	17
ENSG00000189337	1	3	0	2	5	17	16	1	5	12	3	0	13	7	12	15	0	0	2	7	0	0	6	1	0	9	10	12	3	14	1	9	1	0	18	15	8	20	4	13	5	0	4	0	1	3	0	0	2
ENSG00000252151	0	0	0	0	0	0	0	0	0	0	0	0	0	0	0	0	0	0	0	0	0	0	0	0	0	0	0	0	0	0	0	0	0	0	0	0	0	0	0	0	0	0	0	0	0	0	0	0	0
ENSG00000231606	0	0	0	0	0	0	0	0	0	0	0	0	0	0	0	0	0	0	0	0	0	0	0	0	0	0	0	0	0	0	0	0	0	0	0	0	0	0	0	0	0	0	0	0	0	0	0	0	0
ENSG00000234593	0	0	0	0	0	0	0	0	0	0	0	0	0	0	0	0	0	0	0	0	0	0	0	0	0	0	0	0	0	0	0	1	0	0	0	0	0	0	0	0	0	0	0	0	0	0	0	0	1
ENSG00000235829	0	0	0	0	0	0	0	0	0	0	0	0	0	0	0	0	0	0	0	0	0	0	0	0	0	3	0	0	0	0	0	0	0	0	0	0	0	0	0	0	0	0	0	0	0	0	0	0	0
ENSG00000175147	0	0	3	0	0	0	0	0	0	3	0	0	2	0	1	4	0	0	0	0	0	0	0	0	0	0	1	0	0	0	0	6	4	0	0	0	3	0	0	11	8	0	0	0	0	1	0	0	8
ENSG00000171729	3	0	4	0	0	2	3	0	5	9	4	6	1	3	19	15	0	3	5	1	5	9	0	4	0	11	4	4	0	0	4	13	0	0	2	3	2	7	1	27	4	0	2	1	4	0	0	1	1
ENSG00000204464	0	0	0	0	0	0	0	0	0	0	0	0	0	0	0	0	0	0	0	0	0	0	0	0	0	0	0	0	0	0	0	0	0	0	0	0	0	0	0	0	0	0	0	0	0	0	0	0	0
ENSG00000215720	0	0	0	0	0	0	0	0	0	0	0	0	0	0	0	0	0	0	0	0	0	0	0	0	0	0	0	0	0	0	0	0	0	0	0	0	0	0	0	0	0	0	0	0	2	0	0	0	0
ENSG00000278480	0	0	0	0	0	0	0	0	0	0	0	0	0	0	0	0	0	0	0	0	0	0	0	0	0	0	0	0	0	0	0	0	0	0	0	0	0	0	0	0	0	0	0	0	0	0	0	0	0
ENSG00000142621	1	0	3	6	0	0	3	0	0	5	0	2	3	2	0	1	0	0	9	2	0	4	7	24	2	0	1	5	1	2	29	20	14	8	19	2	2	10	0	0	9	4	0	1	4	0	1	2	6
ENSG00000233485	0	0	0	0	0	0	0	0	0	0	0	0	0	1	0	0	0	2	0	1	0	0	0	0	0	0	0	0	0	0	0	0	1	0	0	0	3	0	0	0	0	0	0	1	0	0	0	0	0
ENSG00000236045	0	0	0	0	0	0	0	0	0	0	0	0	0	0	0	0	0	0	0	0	0	0	0	0	0	0	0	0	0	0	0	1	0	0	0	0	0	0	1	0	0	0	0	0	0	0	0	0	0
ENSG00000228140	0	0	1	0	0	0	0	0	0	0	0	0	0	1	0	1	0	0	0	0	0	0	0	0	0	0	1	0	0	0	0	0	0	2	0	1	0	0	1	0	2	0	0	0	0	2	5	2	1
ENSG00000142634	17	8	4	0	0	3	3	0	3	5	2	8	8	3	4	9	0	12	8	24	0	1	5	12	0	7	1	9	0	0	2	4	8	1	5	1	0	1	2	3	0	11	8	0	4	0	0	1	1
ENSG00000162438	1	0	0	0	0	0	0	0	1	0	0	3	0	0	0	0	0	0	0	0	0	0	0	0	0	0	0	1	2	0	2	0	0	0	1	0	1	1	7	0	0	0	0	2	0	1	0	0	0
ENSG00000142615	0	0	1	0	0	0	0	0	0	0	0	0	0	0	0	0	0	0	0	0	0	0	0	0	0	3	0	0	0	0	0	0	0	0	0	0	0	1	0	1	0	3	0	0	0	1	4	6	0
ENSG00000215704	0	0	0	0	0	0	0	0	0	0	1	0	0	0	0	1	0	0	0	0	0	0	0	0	0	0	0	0	0	0	0	0	0	0	1	0	1	0	0	0	0	0	0	0	0	0	0	1	0
ENSG00000132906	0	4	0	0	0	0	0	0	1	1	0	0	2	1	0	1	0	1	0	0	0	0	0	0	0	0	0	2	0	0	0	1	2	1	0	1	0	0	2	1	1	8	7	0	0	2	0	2	0
ENSG00000116138	5	3	0	2	3	1	6	0	5	12	6	7	7	5	9	0	0	6	3	9	2	3	4	2	3	4	0	5	12	6	1	6	3	2	7	3	6	6	3	3	4	6	3	2	1	5	2	3	0
ENSG00000251866	0	0	0	0	0	0	2	0	0	0	0	0	0	0	0	0	0	0	0	0	0	0	0	0	0	0	0	0	0	0	0	0	0	0	0	0	0	0	0	0	0	0	0	0	0	0	0	0	0
ENSG00000272510	0	0	0	0	0	0	0	0	0	0	0	0	0	0	0	0	0	0	0	0	0	0	0	0	0	0	0	0	0	0	0	0	0	0	0	0	0	0	0	0	0	0	0	0	0	0	0	0	0
ENSG00000116771	0	0	0	0	0	1	4	0	1	2	0	2	2	2	3	2	0	1	1	8	0	1	1	0	0	0	1	1	0	0	0	0	1	2	1	1	3	0	1	3	0	0	2	0	0	1	2	0	0
ENSG00000237301	0	0	0	0	2	1	1	0	0	0	1	0	0	0	0	0	0	0	0	0	0	0	0	0	0	0	1	0	1	2	1	1	0	1	0	0	2	3	0	4	0	0	1	0	0	1	0	2	9
ENSG00000235084	0	0	0	0	0	0	0	0	0	0	0	0	0	0	0	0	0	0	0	0	0	0	0	0	0	0	0	1	0	0	0	0	0	0	0	1	0	0	0	0	0	0	0	0	0	0	0	0	0
ENSG00000252417	0	0	0	0	0	0	0	0	0	1	0	0	0	0	0	0	0	0	0	0	0	0	0	0	0	0	0	0	0	0	0	0	0	0	0	0	0	0	0	0	0	0	0	0	0	0	0	0	0
ENSG00000236500	0	0	0	0	0	0	0	0	0	0	0	0	0	0	0	0	0	0	0	0	0	0	0	0	0	0	0	0	0	0	0	0	0	0	0	0	0	0	0	0	0	0	0	0	0	0	0	0	0
ENSG00000197312	8	6	0	0	2	20	15	0	11	25	30	3	20	17	22	36	0	8	9	18	6	0	5	20	14	10	9	24	13	1	3	6	19	1	15	6	9	11	0	8	9	1	5	0	14	0	8	1	2
ENSG00000215695	0	0	0	0	0	0	0	0	0	0	0	0	0	0	0	0	0	0	0	0	0	0	0	0	0	0	0	0	0	0	0	0	0	0	0	0	0	0	0	0	0	0	0	0	0	0	0	0	0
ENSG00000271742	0	0	0	0	0	0	0	0	0	0	0	0	0	0	0	0	0	0	0	0	0	0	0	0	0	0	1	0	0	0	0	0	0	0	0	0	0	0	0	0	0	0	0	0	0	0	0	0	0
ENSG00000116786	17	6	27	0	2	19	24	0	14	30	16	19	12	17	22	32	1	89	23	6	25	12	11	2	14	24	31	28	7	9	19	31	40	10	22	45	37	23	1	24	49	8	46	1	17	2	0	2	3
ENSG00000237938	0	0	0	0	0	1	3	0	0	1	0	0	3	0	2	13	0	9	0	0	0	0	1	5	0	0	0	2	0	0	0	0	2	1	0	0	0	0	0	1	0	0	2	3	1	1	3	0	1
ENSG00000162461	0	0	0	0	0	4	2	0	0	0	0	1	0	1	0	0	0	0	0	0	0	0	0	0	1	3	0	1	0	5	0	1	0	0	2	2	1	2	2	8	0	3	0	1	1	0	0	0	0
ENSG00000224459	0	0	0	0	0	0	0	0	0	0	0	0	0	0	0	0	0	0	0	0	0	0	0	0	0	0	0	0	0	0	0	0	0	0	0	0	0	0	0	0	0	0	0	0	0	0	0	0	0
ENSG00000162460	0	0	0	0	0	0	0	0	0	0	0	0	0	0	0	0	0	0	0	0	0	0	0	0	0	0	0	0	0	0	0	0	0	0	0	0	0	0	0	0	0	0	0	0	0	0	0	3	0
ENSG00000162458	7	2	12	0	0	39	17	0	26	36	33	11	21	43	41	58	0	76	26	31	0	4	4	29	4	8	27	15	17	9	4	12	17	0	12	9	18	16	0	37	6	8	12	3	19	4	0	2	5
ENSG00000224321	0	0	0	0	0	0	1	0	1	0	0	1	2	0	1	0	0	1	0	1	0	0	0	0	0	0	1	1	0	0	1	0	0	0	1	1	1	0	0	1	0	0	0	0	0	1	0	0	0
ENSG00000233954	3	0	0	0	0	5	1	0	1	1	0	1	2	4	5	2	0	0	0	1	0	0	0	0	0	4	2	4	1	0	5	2	2	0	2	1	4	0	4	2	14	0	10	0	0	1	1	2	4
ENSG00000178715	0	0	0	0	0	1	0	0	0	0	1	0	1	2	0	1	0	1	1	0	0	0	0	0	0	0	0	1	0	1	0	0	0	0	0	0	0	0	0	1	1	0	0	0	0	0	0	0	0
ENSG00000179743	0	0	0	0	0	7	3	0	3	5	4	1	3	2	4	5	0	0	1	0	0	0	0	0	0	2	9	5	0	12	2	12	7	2	3	21	19	15	0	8	8	1	4	1	0	1	1	1	10
ENSG00000065526	71	33	38	0	10	48	31	0	56	54	36	25	27	23	70	75	1	41	62	45	5	31	23	4	3	59	36	38	35	21	41	74	27	24	13	36	31	27	2	44	23	16	37	2	50	6	1	5	25
ENSG00000270620	0	0	0	0	0	0	0	0	0	0	0	0	0	0	0	0	0	0	0	0	0	0	0	0	0	0	0	0	0	0	0	0	0	0	0	0	0	0	0	0	0	0	0	0	0	0	0	0	0
ENSG00000116809	11	0	35	0	2	14	5	0	8	1	3	0	3	4	1	8	0	18	8	1	0	8	9	0	2	8	10	8	1	27	5	2	2	3	3	10	6	0	0	21	4	7	3	0	3	0	1	1	0
ENSG00000234607	0	0	0	0	0	0	0	0	0	1	0	0	0	0	0	0	0	0	0	0	0	0	0	0	0	0	0	0	0	0	0	0	0	0	0	0	0	0	0	0	0	3	0	0	0	0	0	0	0
ENSG00000231353	0	0	0	0	0	0	0	0	0	0	0	0	0	0	0	0	0	0	0	0	0	0	0	0	0	0	0	0	0	0	0	0	0	0	0	0	0	0	0	0	0	0	0	0	0	0	0	0	0
ENSG00000275503	0	0	0	0	0	0	0	0	0	0	0	0	0	0	0	0	0	1	0	0	0	0	0	0	0	0	0	0	0	0	0	0	0	0	0	0	0	0	0	0	0	0	0	0	0	0	0	0	0
ENSG00000224966	0	0	0	0	0	0	0	0	0	0	0	0	0	0	0	0	0	0	0	0	0	0	0	0	0	0	0	0	0	0	0	0	0	0	0	0	0	0	0	0	0	0	0	0	0	0	0	1	0
ENSG00000183888	0	0	0	0	0	0	0	0	0	0	0	0	0	0	0	0	0	0	0	0	0	0	0	0	0	0	0	0	0	0	0	0	0	0	0	0	1	0	1	1	0	0	0	0	0	0	1	1	0
ENSG00000233078	0	0	0	0	0	0	0	0	0	0	0	0	0	0	0	0	0	0	0	0	0	0	0	0	0	0	0	0	0	0	0	0	0	0	0	0	0	0	0	0	0	0	0	0	0	0	0	0	0
ENSG00000173641	0	0	1	0	0	0	0	0	0	0	0	1	0	0	0	0	0	0	1	0	0	0	0	0	0	0	0	0	0	1	0	0	0	0	0	2	0	0	0	0	0	0	0	0	0	1	3	0	0
ENSG00000186510	0	0	0	0	0	0	0	0	0	1	0	0	0	0	0	0	0	0	0	0	0	0	2	0	0	4	1	0	0	0	0	0	0	0	0	0	1	0	0	0	0	0	0	0	0	0	0	0	0
ENSG00000232456	0	0	0	0	0	0	0	0	0	0	0	0	0	0	0	0	0	0	0	0	0	0	0	0	0	0	0	0	0	0	0	0	0	0	0	0	0	0	0	0	0	0	0	0	0	1	0	0	0
ENSG00000184908	0	0	0	0	0	0	0	0	0	0	0	0	0	0	0	0	0	0	0	0	2	0	0	0	0	0	1	0	0	0	0	0	0	0	0	0	0	0	0	0	0	0	0	0	0	0	4	0	0
ENSG00000185519	1	0	0	0	0	3	0	0	0	0	0	0	2	1	0	1	0	0	0	1	0	0	0	0	0	1	0	0	0	5	0	0	5	0	1	0	2	0	0	4	0	0	0	0	0	3	0	0	0
ENSG00000142627	0	2	1	0	0	0	3	0	1	1	0	0	3	1	2	5	0	0	1	2	0	0	1	0	0	0	0	0	0	0	0	0	4	0	2	2	0	1	0	0	1	2	0	0	0	1	0	1	0
ENSG00000227959	0	0	0	0	0	0	0	0	0	0	0	0	0	0	0	0	0	0	0	0	0	0	0	0	0	0	0	0	0	0	0	0	0	0	0	0	0	0	0	0	0	0	0	0	0	3	0	0	0
ENSG00000224621	0	0	0	0	0	0	0	0	0	0	0	0	0	0	0	0	0	1	0	0	0	0	0	0	0	0	0	0	0	0	0	0	2	1	1	0	0	0	0	2	0	0	0	0	0	0	0	0	0
ENSG00000234166	0	0	0	0	0	0	0	0	0	0	0	0	0	0	0	0	0	0	0	0	0	0	0	0	0	0	0	0	0	0	0	0	0	0	0	0	0	0	0	0	0	0	0	0	0	0	0	0	0
ENSG00000142632	1	2	0	1	0	8	8	0	1	5	8	3	7	4	5	2	0	0	0	0	0	0	1	0	0	0	0	5	4	0	2	0	1	0	6	6	6	0	0	1	0	0	2	0	0	0	0	0	0
ENSG00000237276	0	0	0	0	0	0	0	0	0	0	1	0	0	0	0	0	0	0	0	0	0	0	0	0	0	0	0	0	1	0	0	0	0	0	0	0	0	0	0	0	0	0	0	0	0	2	0	0	1
ENSG00000132881	0	0	0	1	0	0	0	0	0	0	0	0	0	2	0	0	0	0	0	0	0	0	0	0	0	0	0	0	0	0	0	0	0	0	0	0	1	1	0	0	0	0	0	0	0	0	0	0	0
ENSG00000233929	0	0	0	1	0	2	0	0	0	0	0	0	0	1	0	0	0	0	0	0	0	0	0	0	0	0	0	0	0	0	0	0	0	0	0	0	0	1	0	0	0	1	1	0	0	0	2	0	0
ENSG00000037637	3	14	6	0	0	8	5	0	8	6	5	5	5	10	12	16	0	3	5	7	0	18	4	15	0	7	5	6	14	8	4	1	2	3	5	1	6	5	0	1	9	0	2	0	1	1	4	4	4
ENSG00000055070	13	1	1	0	0	2	5	0	11	18	17	0	8	13	11	2	0	15	7	12	1	1	4	0	0	9	17	13	11	5	2	8	4	0	10	13	7	8	0	17	7	1	17	0	4	0	3	1	3
ENSG00000226457	0	0	0	0	0	0	0	0	0	0	0	0	0	0	0	0	0	0	0	1	0	0	0	0	0	0	0	0	0	0	0	0	0	0	0	0	0	0	0	0	0	0	0	0	0	0	0	0	0
ENSG00000187144	0	0	0	0	0	0	0	0	1	0	0	0	0	0	0	0	0	0	1	0	0	0	0	0	0	0	0	0	0	0	1	1	1	0	0	0	0	0	0	2	0	4	0	0	0	2	0	1	0
ENSG00000157191	10	0	3	0	0	0	4	0	3	1	6	4	1	5	19	5	0	15	7	15	1	0	2	1	0	3	3	4	2	5	5	6	0	2	18	1	5	6	0	1	2	2	4	0	2	1	1	0	1
ENSG00000226029	0	0	0	0	0	0	4	0	1	2	5	0	0	1	2	3	0	2	1	1	0	0	0	0	0	2	1	7	0	0	1	1	1	2	0	3	1	4	3	1	3	0	0	0	0	1	1	0	0
ENSG00000080947	2	0	0	0	0	0	0	0	0	0	2	1	1	0	0	0	0	0	1	0	0	0	1	0	0	3	1	0	0	0	1	1	1	0	0	1	2	5	3	0	1	0	0	0	0	2	2	0	2
ENSG00000206652	0	0	0	0	0	0	0	0	0	0	0	0	0	0	0	0	0	0	0	0	0	0	0	0	0	0	0	0	0	0	0	0	0	0	0	0	0	0	0	0	0	0	0	0	0	0	0	0	0
ENSG00000261135	0	0	0	0	0	0	1	0	0	0	0	0	1	0	1	0	0	0	0	1	0	0	0	0	0	0	0	1	0	0	0	0	0	0	0	1	0	0	0	0	0	0	0	0	1	0	0	0	0
ENSG00000224174	0	0	0	0	0	0	0	0	0	0	0	0	0	0	0	0	0	0	0	0	0	0	0	0	0	0	0	0	0	0	0	0	0	0	0	0	0	0	0	0	0	0	0	0	0	0	0	0	0
ENSG00000233421	0	0	0	0	0	0	0	0	0	0	0	0	0	0	0	0	0	0	0	0	0	0	0	0	0	0	0	0	0	0	0	0	0	0	0	0	0	0	0	0	5	0	0	0	0	0	0	0	0
ENSG00000277344	0	0	0	0	0	0	0	0	0	0	0	0	0	0	0	0	0	0	0	0	0	0	0	0	0	0	0	0	0	0	0	0	0	0	0	0	0	0	0	0	0	0	0	0	0	0	0	0	0
ENSG00000268991	0	0	0	0	0	0	0	0	0	0	0	0	0	0	0	0	0	0	0	0	0	0	0	0	0	0	0	0	0	0	0	0	0	0	0	0	0	0	0	0	0	0	0	0	0	0	0	0	0
ENSG00000225710	0	0	0	0	0	0	0	0	0	0	0	0	0	0	0	0	0	0	0	0	0	0	0	0	0	0	0	0	0	0	0	0	0	0	0	0	0	0	0	0	0	2	0	0	0	0	0	0	0
ENSG00000219481	3	3	1	0	0	3	5	0	2	3	5	3	3	0	1	4	0	8	1	5	2	8	2	2	0	7	9	8	6	2	2	10	3	1	4	4	6	13	0	3	1	2	2	1	0	4	1	11	0
ENSG00000271732	0	0	0	0	0	0	0	0	0	0	0	0	0	0	0	0	0	0	0	0	0	0	0	0	0	0	0	0	0	0	0	0	0	0	0	0	0	0	0	0	0	0	0	0	0	0	0	0	0
ENSG00000215908	6	3	0	0	0	9	5	0	7	6	5	3	6	1	5	10	0	5	4	2	0	1	4	0	0	4	11	7	11	4	2	9	2	1	6	3	5	2	0	9	2	1	3	2	1	3	0	0	7
ENSG00000186301	0	0	0	0	0	6	2	0	3	1	2	1	1	3	1	3	0	0	1	0	0	0	0	0	0	4	1	0	1	0	2	3	0	0	2	0	3	5	1	2	1	1	3	0	1	1	0	0	3
ENSG00000282143	0	0	0	0	0	0	0	0	0	0	0	0	0	0	1	0	0	0	0	0	0	0	0	0	0	0	0	0	0	0	0	0	0	0	0	0	0	0	0	0	0	0	0	0	0	0	0	1	0
ENSG00000207513	0	0	0	0	0	0	0	0	0	0	0	0	0	0	0	0	0	0	0	0	0	0	0	0	0	0	0	0	0	0	0	0	0	0	0	0	0	0	0	0	0	0	0	0	0	0	0	0	0
ENSG00000237847	0	0	0	0	0	0	0	0	0	0	0	0	0	0	0	0	0	0	0	0	0	0	0	0	0	0	0	0	0	0	0	0	0	0	0	0	0	0	0	0	0	0	0	0	0	0	0	0	0
ENSG00000280114	0	0	0	0	0	0	1	0	0	0	0	0	1	0	2	0	0	1	0	0	0	0	0	0	0	2	1	2	1	0	0	3	0	0	1	0	0	4	0	0	0	2	1	0	0	0	0	0	0
ENSG00000236698	1	0	0	0	0	0	1	0	2	3	0	0	2	2	0	2	0	0	0	2	0	1	0	0	4	2	2	4	0	0	0	4	3	0	6	1	0	0	0	0	1	3	0	0	0	1	0	0	0
ENSG00000268869	0	0	0	0	0	0	0	0	0	0	0	0	0	0	0	1	0	0	0	0	0	0	0	0	0	0	0	0	0	0	0	0	0	0	0	0	0	1	0	0	0	0	0	0	0	2	1	0	0
ENSG00000279151	0	0	0	0	0	0	0	0	0	0	0	0	0	0	0	0	0	0	0	0	0	0	0	0	0	1	0	0	0	0	0	0	0	0	1	0	0	0	0	0	0	0	0	0	0	0	0	0	0
ENSG00000279132	0	0	0	0	0	0	0	0	0	0	0	0	0	0	0	0	0	0	0	0	0	0	0	0	0	0	0	0	0	0	0	0	0	0	0	0	0	0	0	0	0	0	0	0	0	0	0	0	0
ENSG00000282740	0	0	0	0	0	0	0	0	0	0	0	0	0	0	0	0	0	0	0	0	0	0	0	0	0	0	0	0	0	0	0	0	0	0	0	0	0	0	0	0	0	0	0	0	0	0	0	0	0
ENSG00000058453	3	0	1	1	0	13	9	0	15	6	4	5	10	7	3	6	0	0	7	0	0	7	3	1	43	11	6	7	2	12	0	6	2	1	3	10	18	2	3	14	8	1	7	0	4	2	1	0	6
ENSG00000227684	0	0	0	0	0	0	0	0	0	0	0	0	0	0	0	0	0	0	0	0	0	0	0	0	0	0	0	0	0	0	0	0	0	0	0	0	0	0	0	0	0	0	0	0	0	0	0	0	0
ENSG00000207389	0	0	0	0	0	0	0	0	0	0	0	0	0	0	0	0	0	0	0	0	0	0	0	0	0	0	0	0	0	0	0	0	0	0	0	0	0	0	0	0	0	0	0	0	0	0	0	0	0
ENSG00000186715	0	0	0	0	0	9	5	0	2	0	3	0	1	3	2	5	0	0	0	0	0	0	0	0	0	0	0	2	0	0	6	0	0	0	6	1	2	9	1	3	0	0	1	0	1	1	0	5	6
ENSG00000223643	0	0	0	0	0	0	0	0	0	0	0	0	0	0	0	0	0	0	0	0	0	0	0	0	0	0	0	0	0	0	0	0	0	0	0	0	0	0	0	0	0	0	0	0	0	0	0	0	0
ENSG00000230239	0	0	0	0	0	0	0	0	0	0	0	0	0	0	0	0	0	0	0	0	0	0	0	0	0	0	0	0	0	0	0	0	0	0	0	0	0	0	0	0	0	0	0	0	0	0	0	0	0
ENSG00000263811	0	0	0	0	0	0	0	0	0	0	0	0	0	0	0	0	0	0	0	0	0	0	0	0	0	0	0	0	0	0	0	0	0	0	0	0	0	0	0	0	0	0	0	0	0	0	0	0	0
ENSG00000228549	0	0	0	0	0	0	0	0	0	0	0	0	0	0	0	0	0	1	0	0	0	0	0	0	0	1	0	0	0	0	0	1	0	0	0	0	0	0	0	0	1	0	0	0	0	0	0	0	0
ENSG00000277234	0	0	0	0	0	0	0	0	0	0	0	0	0	0	0	0	0	0	0	0	0	0	0	0	0	0	0	0	0	0	0	0	0	0	0	0	0	0	0	0	0	0	0	0	0	0	0	0	0
ENSG00000238142	0	0	1	0	0	0	0	0	0	0	0	0	0	0	0	0	0	0	1	0	0	0	0	0	0	0	0	0	0	0	0	0	0	0	0	0	0	0	0	0	2	0	0	0	0	0	0	0	0
ENSG00000235241	0	0	0	0	0	0	0	0	0	0	0	0	0	0	0	0	0	0	0	0	0	0	0	0	0	0	0	0	0	0	0	0	0	0	0	0	0	0	0	0	0	0	0	0	0	6	0	0	0
ENSG00000207005	0	0	0	0	0	0	0	0	0	0	0	0	0	0	0	0	0	0	0	0	0	0	0	0	0	0	0	0	0	0	0	0	0	0	0	0	0	0	0	0	0	0	0	0	0	0	0	0	0
ENSG00000272426	0	0	0	0	0	0	0	0	0	0	0	0	0	0	0	0	0	0	0	0	0	0	0	0	0	0	0	0	1	0	0	0	0	0	0	2	0	0	0	0	0	0	3	0	0	0	0	0	0
ENSG00000117122	2	0	0	0	0	0	0	0	0	1	1	0	0	0	2	2	0	0	1	0	0	0	0	0	0	0	0	0	0	1	0	1	0	0	0	1	2	0	1	1	0	0	0	0	0	0	0	0	0
ENSG00000226526	0	0	0	0	0	0	0	0	0	0	0	0	0	0	0	0	0	0	0	0	0	0	0	0	0	0	0	0	0	0	0	0	0	0	0	0	0	0	0	0	0	0	0	0	0	0	0	0	0
ENSG00000159363	6	4	1	0	4	4	6	0	7	9	4	4	3	6	4	18	0	12	2	0	0	0	1	6	0	2	1	8	0	0	2	4	1	3	11	2	3	6	5	4	2	4	2	0	2	2	0	6	1
ENSG00000117118	1	0	2	0	0	4	4	0	6	3	1	4	5	4	8	4	0	0	2	3	1	1	3	0	0	0	1	10	0	1	0	2	2	2	1	2	4	3	1	1	4	0	4	0	0	1	0	0	0
ENSG00000117115	21	1	1	0	0	18	34	0	27	38	15	1	29	28	24	36	0	0	2	3	0	1	0	21	0	15	40	48	12	30	3	13	26	3	49	26	21	29	0	21	7	2	28	0	0	5	0	3	7
ENSG00000204362	0	0	0	0	0	0	0	0	0	0	0	0	0	0	0	0	0	0	0	0	0	0	0	0	19	0	0	0	0	0	0	2	0	0	1	0	0	0	0	1	0	0	0	0	0	0	0	0	0
ENSG00000282843	0	0	0	0	0	0	0	0	0	0	0	0	0	0	0	0	0	0	0	0	0	0	0	0	0	0	0	0	0	0	3	0	0	0	0	0	0	0	0	0	0	0	0	0	0	0	0	0	0
ENSG00000142623	0	0	0	0	0	0	0	0	0	2	0	0	0	0	0	0	0	0	0	0	0	0	0	0	0	0	0	0	0	0	0	0	0	0	0	0	0	0	1	0	0	0	0	0	0	2	0	0	0
ENSG00000142619	0	0	0	0	0	0	0	0	0	0	0	0	0	0	0	0	0	0	0	1	0	0	1	0	0	0	0	0	0	1	0	3	0	0	3	2	0	0	0	0	0	0	0	0	1	1	0	0	2
ENSG00000266634	0	0	0	0	0	0	0	0	0	0	0	0	0	0	0	0	0	0	0	0	0	0	0	0	0	0	0	0	0	0	0	0	0	0	0	0	0	0	0	0	0	0	0	0	0	0	0	0	0
ENSG00000159339	0	0	0	0	0	0	0	0	0	0	0	0	0	0	0	0	0	0	0	0	0	0	0	0	0	0	0	1	0	0	0	0	0	0	0	0	0	0	0	0	0	0	0	0	0	2	1	0	0
ENSG00000280226	0	0	0	0	0	0	1	0	0	0	0	0	0	0	0	0	0	0	0	0	0	0	0	0	0	0	0	0	0	0	0	0	0	0	0	0	0	0	0	0	1	0	0	0	0	0	0	0	0
ENSG00000276747	0	0	0	0	0	0	0	0	0	0	0	0	0	0	0	0	0	0	0	0	0	0	0	0	0	0	0	0	0	0	0	0	0	0	1	0	0	0	7	1	0	0	0	0	0	0	0	4	1
ENSG00000179051	7	0	1	0	0	12	17	0	17	22	16	3	15	15	15	19	0	7	5	20	17	0	0	0	0	14	13	11	16	3	4	8	7	2	6	8	12	11	0	10	7	0	5	1	3	1	1	0	2
ENSG00000227751	0	0	0	0	0	0	0	0	0	0	0	0	0	0	0	0	0	0	0	0	0	0	0	0	0	0	0	0	0	0	0	0	0	0	0	0	0	0	0	0	0	0	0	0	0	0	0	0	0
ENSG00000074964	1	4	0	1	0	12	15	0	26	20	11	2	15	16	2	22	0	10	4	5	0	3	2	2	0	8	6	27	12	9	7	7	9	5	14	22	13	28	0	20	9	0	25	0	0	0	1	1	7
ENSG00000236648	0	0	0	0	0	0	0	0	0	0	0	0	0	0	0	0	0	0	0	0	0	0	0	0	0	0	0	0	0	0	0	0	0	0	0	0	0	1	0	0	0	0	0	0	0	0	0	0	0
ENSG00000117148	11	0	0	0	0	7	5	0	17	21	19	2	26	4	38	19	1	0	1	14	0	1	1	0	0	1	3	12	0	9	0	5	4	0	8	10	7	0	0	23	3	2	7	0	0	0	0	1	9
ENSG00000261781	0	0	0	0	0	0	0	0	0	0	0	0	0	0	0	0	0	0	0	0	0	0	0	0	0	0	0	0	0	0	0	0	0	0	0	0	0	0	0	0	0	0	0	0	0	0	0	0	0
ENSG00000117154	0	0	0	0	0	0	0	0	0	0	0	0	0	0	0	0	0	0	0	0	0	0	0	0	0	0	0	0	0	0	0	0	1	0	0	0	6	0	0	0	0	0	0	0	0	0	0	1	0
ENSG00000280222	0	0	0	0	0	0	0	0	0	0	0	1	1	0	0	0	0	0	0	0	0	1	0	0	1	1	0	0	0	2	0	0	0	0	0	0	0	0	0	1	1	0	0	0	1	3	0	0	0
ENSG00000230035	0	0	0	0	0	0	0	0	0	0	0	0	0	0	0	0	0	0	0	0	0	0	0	0	0	0	0	0	0	0	0	0	0	0	0	0	0	0	0	0	0	0	0	0	0	0	0	0	0
ENSG00000225387	0	0	0	0	0	0	0	0	0	0	0	0	0	0	0	0	0	0	0	0	0	0	0	0	0	0	0	0	0	0	0	0	0	0	0	0	0	0	0	0	0	0	0	0	0	0	0	0	0
ENSG00000179023	0	0	0	0	0	0	0	0	0	0	0	0	0	0	0	0	0	0	0	0	0	0	0	0	0	0	1	1	1	0	1	0	0	0	0	0	0	1	2	0	0	1	0	0	0	0	0	1	3
ENSG00000235282	0	0	0	0	0	0	0	0	0	0	0	0	0	0	0	0	0	0	0	0	0	0	0	0	0	0	0	0	0	0	0	0	0	0	0	0	0	0	0	0	0	0	0	0	0	0	0	0	0
ENSG00000225478	1	0	0	1	0	0	0	0	0	0	0	0	0	0	0	0	0	0	0	0	0	0	0	0	0	0	0	0	0	0	0	0	0	0	0	0	0	1	0	0	0	0	0	0	0	0	0	0	0
ENSG00000009709	0	0	0	0	1	0	0	0	0	0	0	0	0	0	0	0	0	0	0	0	0	0	0	0	0	0	1	1	0	0	0	0	0	0	0	0	1	2	1	0	0	0	0	0	0	2	4	1	0
ENSG00000179002	0	0	0	0	0	0	0	0	0	0	0	0	0	0	0	0	0	0	0	0	0	0	0	0	0	0	0	0	0	0	0	0	0	0	0	0	0	6	0	0	0	2	0	0	0	0	0	0	0
ENSG00000255275	0	0	0	0	0	0	0	0	0	0	0	0	0	0	0	0	0	0	0	0	0	0	0	0	0	0	0	0	0	0	1	0	0	0	0	0	0	0	3	0	1	0	0	0	0	0	0	2	0
ENSG00000159423	0	0	0	0	0	0	1	0	1	4	1	0	1	3	5	6	0	0	0	0	1	0	0	0	0	6	0	0	0	0	0	1	0	0	0	1	2	0	1	0	8	0	0	0	0	1	0	0	0
ENSG00000265606	0	0	0	0	0	0	0	0	0	0	0	0	0	0	0	0	0	0	0	0	0	0	0	0	0	0	0	0	0	0	0	0	0	0	0	0	0	0	0	0	0	0	0	0	0	0	0	0	0
ENSG00000221662	0	0	0	0	0	0	0	0	0	0	0	0	0	0	0	0	0	0	0	0	0	0	0	0	0	0	0	0	0	0	0	0	0	0	0	0	0	0	0	0	0	0	0	0	0	0	0	0	0
ENSG00000169991	7	0	3	0	0	12	5	0	20	12	3	1	7	3	34	30	1	13	4	32	4	0	3	1	0	3	8	5	1	9	8	8	18	0	15	7	3	2	1	0	4	0	8	1	0	1	8	15	9
ENSG00000272084	0	0	0	0	0	0	0	0	0	0	0	1	0	0	0	0	0	1	0	0	0	0	0	0	0	0	0	0	0	0	0	0	0	0	0	0	0	1	0	4	0	0	0	0	0	0	0	0	0
ENSG00000127481	29	10	16	2	10	52	46	0	29	48	28	20	28	53	53	93	1	80	29	34	20	4	21	123	23	55	32	34	30	6	22	43	53	11	61	112	56	90	2	73	31	1	74	0	45	7	12	1	21
ENSG00000230424	0	0	0	0	0	0	0	0	0	0	0	0	0	0	0	1	0	0	0	0	0	0	0	0	0	0	0	0	0	0	0	0	0	0	0	2	0	3	0	0	0	0	0	0	0	0	0	0	0
ENSG00000127463	1	2	6	0	2	8	4	0	25	16	9	15	16	11	12	14	0	3	5	0	7	0	2	0	0	7	17	16	22	5	3	13	18	0	14	6	18	26	5	9	15	4	16	4	1	5	3	1	7
ENSG00000053372	11	3	0	0	0	16	28	0	22	28	34	1	32	23	57	34	0	8	5	12	0	6	4	0	14	21	28	31	3	9	8	22	32	1	43	35	39	25	1	45	18	2	47	0	2	10	3	0	6
ENSG00000211454	0	0	1	0	0	0	2	0	2	1	1	0	3	2	1	3	0	0	0	0	0	0	0	0	0	2	2	1	1	0	2	0	0	1	1	1	1	0	1	11	5	5	0	0	0	2	0	0	0
ENSG00000162482	0	0	0	1	0	1	2	0	0	0	1	1	4	3	5	6	0	0	0	0	0	0	0	0	0	6	1	1	1	0	3	3	1	0	2	3	4	0	2	3	4	0	0	0	0	1	0	1	0
ENSG00000270728	1	0	0	0	0	1	0	0	0	0	5	0	2	3	1	0	0	0	2	24	0	0	0	0	0	1	0	1	0	0	0	0	0	0	0	1	2	5	0	1	1	0	1	0	0	0	0	0	0
ENSG00000053371	0	2	0	0	0	1	2	0	2	1	3	0	6	10	1	7	0	0	1	0	0	0	0	0	0	0	2	8	0	0	0	2	1	0	1	0	2	5	6	3	0	0	1	0	0	1	0	0	2
ENSG00000200403	0	0	1	0	0	4	2	0	1	2	1	0	1	2	2	0	0	2	0	0	0	0	1	0	0	2	3	1	0	0	1	0	0	0	6	2	2	0	0	0	2	3	0	0	0	0	0	0	0
ENSG00000040487	0	0	0	1	0	8	12	0	3	3	7	3	10	4	4	22	0	2	4	0	0	10	5	0	0	1	7	6	11	0	6	5	0	0	2	8	4	12	0	3	6	1	9	0	6	0	0	0	0
ENSG00000077549	19	12	18	0	0	9	22	0	24	41	20	18	20	22	38	35	0	54	23	34	7	15	23	2	2	14	11	36	14	21	19	32	13	9	27	13	26	33	0	17	22	4	35	0	16	1	2	2	9
ENSG00000240490	0	0	0	0	0	0	0	0	0	0	0	1	0	0	0	1	0	0	0	0	0	0	0	0	0	0	0	0	0	0	0	0	0	0	1	0	0	0	3	0	0	0	0	0	0	2	0	0	0
ENSG00000201609	0	0	0	0	0	0	0	0	0	0	0	0	0	0	0	0	0	0	0	0	0	0	0	0	0	0	0	0	0	0	0	0	0	0	0	0	0	0	0	0	0	0	0	0	0	1	0	0	0
ENSG00000235185	0	0	0	0	0	0	0	0	0	0	0	0	0	0	0	0	0	0	0	0	0	0	0	0	0	0	0	0	0	0	0	0	0	0	0	0	0	0	0	0	0	0	0	0	0	0	0	0	0
ENSG00000173436	9	1	1	0	0	2	3	0	5	8	7	2	6	2	2	9	0	5	6	2	0	3	3	0	0	5	6	5	5	0	0	1	9	0	4	3	3	2	0	6	2	0	5	2	1	0	7	3	3
ENSG00000270136	0	0	0	0	0	0	0	0	0	0	0	0	0	0	0	0	0	0	0	0	0	0	0	0	0	0	0	0	0	0	0	0	0	0	0	0	0	0	0	0	0	0	0	0	0	0	0	0	0
ENSG00000226396	6	1	0	0	0	4	1	0	5	15	4	1	12	7	3	1	1	1	6	3	2	1	0	2	0	2	13	10	0	2	4	3	6	2	4	3	12	1	0	7	3	0	2	0	0	1	0	0	0
ENSG00000158747	9	1	11	0	0	25	10	0	12	10	12	20	11	11	16	25	0	46	36	4	2	20	9	0	6	16	39	26	11	17	6	15	17	10	18	18	14	12	0	40	15	0	23	0	6	1	5	0	16
ENSG00000158748	0	0	0	0	0	0	0	0	0	0	0	0	0	0	0	0	0	0	0	0	0	0	0	0	0	0	0	0	0	0	0	0	0	0	0	0	0	0	1	0	0	0	0	0	0	1	2	0	0
ENSG00000162542	2	1	2	2	0	3	12	0	9	8	3	4	7	5	8	7	0	7	4	1	0	4	4	23	1	6	9	5	3	11	8	8	6	0	4	4	7	5	2	11	0	0	5	0	2	3	4	1	2
ENSG00000178828	0	0	0	0	0	0	0	0	0	0	0	0	0	0	0	0	0	0	0	0	0	0	0	0	0	0	0	0	0	0	0	0	0	0	0	0	0	0	0	0	0	0	0	0	0	0	0	0	0
ENSG00000235434	0	0	0	0	0	0	0	0	0	0	0	0	0	0	0	0	0	0	0	0	0	0	0	0	0	0	0	0	0	0	0	0	0	0	0	0	0	0	0	0	0	0	0	0	0	0	0	0	0
ENSG00000169914	0	0	0	0	0	2	3	0	5	5	5	1	4	6	1	2	0	0	2	0	0	0	2	0	0	1	4	3	11	6	1	2	1	0	4	7	1	4	6	7	3	0	1	0	0	1	4	0	5
ENSG00000188784	0	0	0	0	0	0	0	0	0	0	0	0	0	0	0	0	0	0	0	0	0	0	0	0	0	1	0	0	0	0	0	0	0	0	0	0	0	0	0	0	0	0	0	0	0	0	0	0	0
ENSG00000242688	0	0	0	0	0	0	0	0	0	0	0	0	0	0	0	0	0	0	0	0	0	0	0	0	0	0	0	0	0	0	0	0	0	0	0	0	0	0	0	0	0	0	0	0	0	0	0	0	0
ENSG00000188257	0	0	0	0	0	0	1	0	2	0	0	0	1	0	0	0	0	0	2	0	0	0	0	0	0	0	0	0	0	6	5	0	1	0	0	0	0	0	0	4	0	0	0	5	0	6	0	0	1
ENSG00000127472	1	0	0	0	0	0	0	0	0	0	0	1	0	0	0	0	0	0	0	0	32	0	0	0	0	0	0	0	1	0	1	0	0	0	0	0	0	0	0	0	0	0	0	0	0	0	0	3	0
ENSG00000117215	0	3	4	0	0	0	0	0	1	0	0	0	0	0	0	0	0	0	2	0	0	0	2	1	0	0	0	0	0	0	3	0	3	0	0	0	1	0	1	1	1	4	0	0	9	0	0	0	0
ENSG00000158786	0	0	0	0	0	0	0	0	0	0	0	0	0	0	0	0	0	0	0	0	0	0	0	0	0	0	0	0	0	1	0	0	0	0	0	0	0	1	1	2	1	0	0	0	0	1	0	0	0
ENSG00000227066	0	0	0	0	0	0	1	0	0	0	0	0	0	0	0	0	0	0	0	0	0	0	0	0	0	0	0	0	0	0	0	0	0	0	0	0	0	0	0	0	0	0	0	0	1	0	0	0	0
ENSG00000187980	1	0	0	0	0	0	0	0	1	1	0	0	0	0	0	0	0	0	0	0	0	0	0	0	0	0	0	0	0	0	0	0	0	0	0	0	0	0	0	0	0	0	0	0	0	0	0	1	1
ENSG00000225986	0	0	0	0	0	0	0	0	0	0	0	0	0	0	0	0	0	0	0	0	0	0	1	0	0	0	0	0	0	0	0	0	0	0	0	0	0	0	0	0	0	1	0	0	0	0	0	0	0
ENSG00000162543	0	0	0	0	0	0	0	0	0	0	0	0	0	0	0	1	0	0	0	0	0	0	0	0	0	0	1	0	0	0	0	1	0	0	0	0	1	1	2	0	0	0	0	0	0	0	0	0	0
ENSG00000228105	0	0	0	0	0	0	0	0	0	0	0	0	0	0	0	0	0	0	0	0	0	0	0	0	0	0	0	0	0	0	0	0	0	0	0	0	0	0	0	0	0	0	0	0	0	0	0	0	0
ENSG00000158816	0	1	0	0	0	0	0	0	0	0	0	0	0	0	0	0	0	0	0	0	0	0	0	1	0	0	0	0	0	1	0	0	0	1	0	1	0	0	0	2	1	0	0	1	0	4	1	0	0
ENSG00000226664	0	0	0	0	0	0	0	0	0	0	0	0	0	0	0	0	0	0	0	0	0	0	0	0	0	0	0	0	0	0	0	0	0	0	0	0	0	0	0	0	0	0	0	0	0	0	0	0	0
ENSG00000236963	0	0	1	0	0	0	0	0	0	1	0	0	0	0	1	0	0	0	4	0	0	0	0	0	0	11	0	0	0	1	0	0	0	0	1	0	0	0	0	0	1	0	0	0	0	2	0	0	2
ENSG00000226487	0	0	0	0	0	0	0	0	0	0	0	0	0	0	0	0	0	0	0	0	0	0	0	0	0	23	0	0	0	0	0	0	0	0	0	0	0	0	0	0	0	0	0	0	0	0	0	0	0
ENSG00000162545	2	6	2	0	1	5	1	0	4	8	2	5	13	3	23	46	0	18	5	17	0	2	3	17	1	4	5	6	8	9	6	19	17	2	7	1	3	2	0	4	0	10	3	0	2	1	0	0	9
ENSG00000090432	0	0	0	0	0	2	0	0	4	1	3	1	4	0	7	0	0	0	2	27	2	0	1	4	0	0	3	5	1	0	0	7	6	1	1	1	1	0	0	1	0	0	0	0	0	4	0	0	0
ENSG00000215520	0	0	0	0	0	1	0	0	0	0	0	0	0	0	0	0	0	0	0	0	0	0	0	0	0	0	0	0	0	0	0	0	0	0	0	0	0	0	0	0	0	0	0	1	0	0	0	0	0
ENSG00000183114	0	0	0	0	0	0	0	0	0	0	0	0	0	0	0	1	0	0	0	0	2	0	0	0	0	0	1	1	0	0	0	0	0	0	0	0	0	0	0	0	0	0	0	0	0	1	0	0	0
ENSG00000158825	4	0	0	0	0	0	1	0	4	4	1	0	0	0	0	6	0	0	0	0	0	0	1	0	0	0	1	0	0	0	0	5	1	0	0	0	0	1	0	3	1	0	1	0	0	0	0	0	0
ENSG00000158828	0	0	1	0	0	0	0	0	1	0	0	0	2	1	0	5	0	0	0	0	0	0	0	0	0	5	3	1	0	0	1	0	0	0	4	0	0	4	0	1	0	0	2	0	0	0	0	0	0
ENSG00000117242	0	0	0	0	0	0	1	0	0	3	1	0	0	0	0	1	0	1	0	0	0	0	0	0	0	0	0	0	0	0	0	0	0	0	0	1	0	3	1	0	0	0	0	0	0	3	0	0	3
ENSG00000244038	17	7	5	0	0	8	8	0	28	23	18	8	17	12	10	23	0	8	14	21	25	5	8	0	0	4	9	18	1	3	7	6	4	1	7	21	15	14	1	11	14	2	2	0	4	2	0	0	9
ENSG00000117245	0	0	0	0	0	0	0	0	3	0	0	0	0	1	0	0	0	0	0	0	0	0	0	1	0	1	0	3	1	1	0	0	0	0	1	0	1	0	0	0	1	2	0	0	0	0	0	0	2
ENSG00000235432	0	0	0	0	0	0	0	0	0	0	0	0	0	0	0	0	0	0	0	0	0	0	0	0	0	0	0	0	0	0	0	0	0	0	0	0	0	0	0	0	0	0	0	0	0	0	0	0	0
ENSG00000189410	0	0	0	0	0	1	1	0	0	0	0	0	1	2	3	6	0	0	0	0	0	0	0	0	0	0	0	0	0	0	0	4	1	0	0	0	1	1	0	0	0	2	0	1	0	1	0	2	0
ENSG00000233069	0	0	0	0	0	0	0	0	0	0	0	0	0	0	0	0	0	0	0	0	0	0	0	0	0	0	0	0	0	0	0	0	0	0	0	0	0	1	2	0	0	0	0	0	0	0	0	0	0
ENSG00000127483	66	46	43	3	30	154	111	0	113	123	104	84	92	100	112	152	3	128	58	100	44	71	56	86	10	97	99	174	84	56	114	159	115	46	124	89	131	132	7	103	165	18	119	7	58	20	9	6	60
ENSG00000075151	35	24	14	0	46	43	55	0	67	46	52	27	35	36	71	69	1	79	39	90	154	27	11	67	16	82	47	48	22	21	72	89	60	24	43	20	50	51	3	56	27	17	48	2	14	5	10	1	25
ENSG00000251914	0	0	0	0	0	0	0	0	0	0	0	0	0	0	0	0	0	0	0	1	0	0	0	0	0	0	0	0	0	0	0	0	0	0	0	0	0	0	0	0	0	0	0	0	0	0	0	0	0
ENSG00000221808	0	0	0	0	0	0	0	0	0	0	0	0	0	0	0	0	0	0	0	0	0	0	0	0	0	0	0	0	0	0	0	0	0	0	0	0	0	0	0	0	0	0	0	0	0	0	0	0	0
ENSG00000233072	0	2	0	0	10	1	0	0	5	2	1	0	2	1	1	4	0	0	2	11	0	0	0	2	0	0	4	2	0	0	2	2	1	0	0	0	0	1	0	0	0	0	0	1	0	1	0	7	3
ENSG00000236073	0	0	0	0	0	0	0	0	0	0	0	0	0	0	0	0	0	0	0	0	0	0	0	0	0	0	0	0	0	0	0	0	0	0	0	0	0	0	0	0	0	0	0	0	0	0	0	0	0
ENSG00000235112	0	0	0	0	0	0	0	0	0	0	0	0	0	0	0	0	0	0	0	0	0	0	0	0	0	0	0	0	0	0	0	0	0	0	0	0	0	0	2	0	0	0	0	0	0	0	0	0	0
ENSG00000117298	31	5	10	0	5	51	47	0	59	78	44	26	56	69	130	160	1	123	26	24	0	23	22	0	7	21	35	36	7	21	25	9	44	11	22	21	23	14	1	39	26	8	44	1	14	7	6	1	52
ENSG00000236936	0	0	0	0	0	0	0	0	0	0	0	0	0	0	0	0	0	0	0	0	0	0	0	0	0	0	0	0	0	0	0	0	0	0	0	0	0	0	0	0	0	0	0	0	0	0	0	0	0
ENSG00000231105	0	1	0	0	0	1	1	0	1	4	1	0	1	0	0	0	0	1	0	0	0	6	3	0	0	0	1	1	0	0	0	0	0	0	0	0	2	0	1	0	6	0	0	0	1	0	0	0	0
ENSG00000236216	0	0	0	0	0	0	0	0	0	0	0	0	0	0	0	1	0	0	2	0	0	0	0	0	0	0	0	0	1	0	0	0	1	0	0	0	0	0	0	0	2	0	0	0	0	0	0	0	1
ENSG00000228823	0	0	0	0	0	0	0	0	0	0	0	0	0	0	0	0	0	0	0	0	0	0	0	0	0	0	0	0	0	0	0	1	0	0	0	0	0	0	0	0	0	0	0	0	0	0	0	0	0
ENSG00000236009	0	0	0	0	1	0	0	0	0	0	0	0	0	0	0	0	0	0	0	0	0	0	0	0	0	0	0	0	0	0	0	0	0	0	0	0	0	0	1	0	0	0	0	0	0	0	0	0	0
ENSG00000227001	0	0	0	0	0	2	1	0	1	2	2	0	0	1	3	1	0	0	0	1	0	1	0	0	0	3	3	6	1	1	4	2	1	0	5	5	4	4	0	5	1	0	3	0	0	0	0	0	1
ENSG00000187952	0	0	0	0	0	0	0	0	0	0	0	0	0	0	0	0	0	0	0	0	0	0	0	0	0	0	0	0	0	0	0	0	0	0	0	0	0	0	0	0	0	0	0	1	0	0	0	1	0
ENSG00000186543	0	0	0	0	0	0	0	0	0	0	0	0	0	0	0	0	0	0	0	0	0	0	0	0	0	7	0	0	0	0	0	0	0	0	0	1	0	0	0	0	0	0	0	0	0	0	0	3	0
ENSG00000142794	0	0	1	0	0	6	2	0	3	4	4	2	3	2	6	12	0	2	1	3	0	0	1	7	0	3	6	4	2	1	4	2	3	0	6	5	4	3	1	5	0	0	8	0	1	4	0	0	1
ENSG00000176378	0	0	0	0	0	0	0	0	0	0	0	0	0	0	0	0	0	0	0	0	0	0	0	0	0	0	0	0	0	0	0	0	0	0	0	0	0	0	0	0	0	0	0	0	0	0	0	0	0
ENSG00000162551	2	1	0	0	0	2	3	0	6	9	5	5	5	1	4	6	0	4	0	9	0	0	0	6	0	1	6	2	6	4	1	4	4	1	1	6	4	11	0	8	6	0	4	0	1	1	1	0	15
ENSG00000233431	0	0	0	0	0	0	0	0	0	0	0	0	0	0	0	0	0	0	0	0	0	0	0	0	0	0	0	0	0	0	0	0	0	0	0	0	0	0	2	0	0	0	0	0	0	0	0	0	0
ENSG00000076864	3	1	0	1	0	7	10	0	8	4	6	0	2	7	4	0	0	0	0	0	0	0	1	0	0	5	3	10	22	1	0	2	2	0	5	2	0	9	1	9	3	0	0	0	0	1	0	0	1
ENSG00000090686	31	45	47	0	21	41	49	0	41	56	33	32	39	42	68	57	0	58	66	48	134	10	24	103	74	58	57	77	29	11	28	80	41	24	69	26	49	31	0	54	46	4	26	0	26	1	22	1	38
ENSG00000231978	0	0	0	0	0	0	0	0	0	0	0	0	0	0	0	0	0	0	0	0	0	0	0	0	1	0	0	0	0	0	0	0	0	0	0	0	0	0	0	0	0	0	0	0	0	0	0	0	0
ENSG00000187942	2	0	0	0	0	0	0	0	0	0	1	0	0	0	0	0	0	0	0	0	0	0	0	0	0	0	0	0	0	0	0	0	0	0	0	0	0	0	2	0	0	0	0	0	0	0	1	0	0
ENSG00000142798	14	5	14	4	3	25	8	0	12	15	11	16	13	17	5	10	0	15	13	10	0	25	7	0	81	6	15	12	7	3	10	8	7	4	16	7	12	9	2	18	21	2	27	1	9	8	19	3	3
ENSG00000232037	0	0	0	0	0	0	1	0	0	0	0	0	0	1	0	0	0	0	0	1	0	0	0	0	0	0	0	0	0	0	0	0	0	0	0	0	0	0	0	0	0	0	0	0	0	1	0	0	0
ENSG00000283234	0	0	0	0	0	0	0	0	0	0	0	0	0	0	0	0	0	0	0	0	0	0	0	0	0	0	0	0	0	0	0	0	0	0	0	0	0	0	0	0	0	0	0	0	0	0	0	0	0
ENSG00000219073	0	0	0	0	0	0	0	0	0	0	0	0	0	0	0	0	0	0	0	0	0	0	0	0	0	0	0	0	0	0	0	0	0	0	0	0	0	2	0	0	0	0	0	0	0	1	0	0	0
ENSG00000273610	0	0	0	0	0	0	0	0	0	0	0	0	0	0	0	0	0	0	0	0	0	0	0	0	0	0	0	0	0	0	0	0	0	0	0	0	0	0	0	0	0	0	0	0	0	0	0	0	0
ENSG00000201919	0	0	0	0	0	0	0	0	0	0	0	0	0	0	0	0	0	0	0	0	0	0	0	0	0	0	0	0	0	0	0	0	0	0	0	0	0	0	0	0	0	0	0	0	0	0	0	0	0
ENSG00000142789	0	0	0	0	0	0	0	0	0	0	0	1	0	0	0	0	0	0	0	0	0	0	0	0	0	0	0	0	0	0	0	0	0	0	0	0	0	0	0	0	0	1	0	0	0	0	0	0	0
ENSG00000278124	0	0	0	0	0	0	0	0	0	0	0	0	0	0	0	0	0	0	0	0	0	0	0	0	0	0	0	0	0	0	0	0	0	0	0	0	0	0	0	0	0	0	0	0	0	0	0	0	0
ENSG00000201273	0	0	0	0	0	0	0	0	0	0	0	0	0	0	0	0	0	0	0	0	0	0	0	0	0	0	0	0	0	0	0	0	0	0	0	0	0	0	0	0	0	0	0	0	0	0	0	0	0
ENSG00000228397	0	0	0	0	0	0	0	0	0	0	0	0	0	0	0	0	0	0	0	0	0	0	0	0	0	0	0	0	0	0	0	0	0	0	0	0	0	0	0	0	0	0	0	0	0	0	0	0	0
ENSG00000218510	0	0	0	0	0	1	1	0	1	2	3	0	2	1	8	2	0	1	1	1	0	0	1	0	0	0	1	6	0	0	3	0	2	0	0	1	3	4	3	1	0	1	0	0	0	1	0	2	1
ENSG00000070831	12	10	1	0	0	18	14	0	16	29	13	18	22	16	31	20	0	32	24	14	1	3	4	0	6	14	14	25	12	14	12	20	11	11	9	10	10	7	0	15	4	0	10	0	4	2	0	0	8
ENSG00000230068	0	0	0	0	0	0	0	0	0	0	2	0	1	0	0	0	0	0	0	0	0	0	1	0	0	0	1	1	1	0	1	0	0	1	2	0	4	1	1	1	1	7	0	0	0	2	0	6	0
ENSG00000271428	0	0	0	0	0	0	0	0	0	0	0	0	0	0	0	0	0	0	0	0	0	0	0	0	0	0	0	0	0	0	0	0	0	0	0	0	0	0	0	0	0	0	0	0	0	0	0	0	0
ENSG00000271840	0	1	0	8	0	0	0	0	0	0	0	0	0	0	0	0	0	0	0	0	0	0	0	0	0	0	0	0	0	0	0	0	0	0	0	0	0	0	0	0	0	0	0	0	0	0	0	0	0
ENSG00000162552	0	0	0	0	0	0	0	0	0	0	0	0	0	0	0	0	0	0	0	1	0	0	0	0	0	2	0	1	1	0	0	0	1	0	0	0	1	0	0	0	1	0	0	0	0	0	0	1	0
ENSG00000266564	0	0	0	0	0	0	0	0	0	0	0	0	0	0	0	0	0	0	0	0	0	0	0	0	0	0	0	0	0	0	0	0	0	0	0	0	0	1	0	0	0	0	0	0	0	0	0	0	0
ENSG00000234397	0	0	0	0	0	0	0	0	0	0	0	0	0	0	0	0	0	0	0	0	0	0	0	0	0	0	0	0	0	0	0	0	0	0	0	0	0	0	0	0	0	0	0	0	0	0	0	0	0
ENSG00000279625	1	0	0	0	0	0	0	0	0	0	0	0	0	0	0	0	0	0	0	0	0	0	0	0	0	0	0	0	0	0	0	0	0	0	0	0	0	0	1	0	0	0	0	0	0	0	0	0	0
ENSG00000184677	5	14	1	0	1	16	7	1	19	14	16	8	18	14	15	49	0	9	13	12	3	2	9	75	0	30	13	8	9	1	4	9	3	10	3	24	10	1	0	14	16	0	13	0	4	0	0	3	10
ENSG00000237200	0	1	0	0	0	0	0	0	0	1	0	0	0	0	0	0	0	0	0	0	0	0	0	0	0	0	0	0	0	0	1	0	0	0	0	0	0	0	0	0	0	0	0	0	0	0	0	0	0
ENSG00000070886	0	0	0	0	0	0	0	0	0	0	1	0	1	0	0	0	0	0	0	0	0	0	0	0	0	0	0	1	2	0	1	0	0	0	0	0	0	0	2	0	0	0	0	1	0	0	0	1	0
ENSG00000276835	0	0	0	0	0	0	0	0	0	0	0	0	0	0	0	0	0	0	0	0	0	0	0	0	0	0	0	0	0	0	0	0	0	0	0	0	0	0	0	0	0	0	0	1	0	0	0	0	0
ENSG00000173372	16	8	12	0	3	4	11	0	20	5	0	37	7	5	27	3	1	109	108	10	15	44	24	5	11	9	4	8	4	0	30	3	4	15	1	2	2	0	1	0	4	0	2	1	22	2	6	18	14
ENSG00000159189	5	4	2	0	0	4	2	0	5	1	1	10	2	1	10	2	0	19	19	7	14	9	5	1	2	6	2	5	0	1	3	0	0	4	0	2	2	0	1	1	3	0	6	0	6	0	0	0	2
ENSG00000173369	7	1	6	0	3	2	7	0	5	6	2	10	5	3	23	2	0	114	57	9	1	15	10	5	1	5	1	4	0	2	12	5	0	10	0	0	5	0	0	1	8	0	1	0	16	1	0	0	7
ENSG00000133216	1	0	1	1	1	0	1	0	3	0	0	1	0	2	0	3	0	1	6	1	0	0	0	0	0	2	2	0	1	2	1	4	1	0	1	0	0	0	1	0	0	2	0	0	1	2	2	1	0
ENSG00000265422	0	0	0	0	0	0	0	0	0	0	0	0	0	0	0	0	0	0	0	0	0	0	0	0	0	0	0	0	0	0	0	0	0	0	0	0	0	0	0	0	0	0	0	0	0	0	0	0	0
ENSG00000225952	0	0	0	0	0	0	0	0	0	0	0	0	0	0	0	0	0	0	0	0	0	0	0	0	0	0	0	0	0	0	0	0	0	0	0	0	0	0	0	0	0	0	0	0	0	0	0	0	0
ENSG00000264014	0	0	0	0	0	0	0	0	0	0	0	0	0	0	0	0	0	0	0	0	0	0	0	0	0	0	0	0	0	0	0	0	0	0	0	0	0	0	0	0	0	0	0	0	0	0	0	0	0
ENSG00000215906	0	0	0	0	0	0	0	0	0	0	0	0	0	0	0	0	0	0	0	0	1	0	0	0	0	0	0	0	0	0	0	0	0	0	1	0	0	0	0	0	0	0	0	0	0	1	0	0	0
ENSG00000227868	1	0	0	0	0	0	0	0	0	0	0	0	0	0	0	2	0	0	0	0	0	0	0	0	0	0	0	0	0	0	0	0	0	0	0	1	0	0	0	0	0	0	0	0	0	0	0	0	0
ENSG00000004487	16	3	7	0	1	20	13	0	16	27	21	4	16	10	22	25	0	3	1	2	0	16	4	0	4	11	5	16	1	18	3	9	16	2	12	10	17	4	2	25	21	0	4	0	1	2	3	0	5
ENSG00000240553	0	0	0	0	0	0	0	0	0	0	0	0	0	0	0	0	0	0	0	0	0	0	0	0	0	0	0	0	0	0	0	0	0	0	0	0	0	0	0	0	0	0	0	0	0	0	0	0	0
ENSG00000263793	0	0	0	0	0	0	0	0	0	0	0	0	0	0	0	0	0	0	0	0	0	0	0	0	0	0	0	0	0	0	0	0	0	0	0	0	0	0	0	0	0	0	0	0	0	0	0	0	0
ENSG00000266802	0	0	0	0	0	0	0	0	0	0	0	0	0	0	0	0	0	0	0	0	0	0	0	0	0	0	0	0	0	1	0	0	0	0	0	0	0	0	0	0	0	0	0	0	0	0	0	0	1
ENSG00000169641	25	19	6	11	2	51	23	0	24	40	28	18	35	30	52	101	0	57	22	35	0	11	22	132	0	19	11	35	6	33	25	38	21	18	7	30	34	16	0	32	20	0	39	5	10	3	0	0	37
ENSG00000229010	0	0	0	0	0	0	0	0	0	0	0	0	0	0	0	0	0	0	0	0	0	0	0	0	0	0	0	0	0	0	0	0	0	0	0	0	0	0	0	3	0	0	0	0	0	0	0	0	0
ENSG00000206935	0	0	0	0	0	0	0	0	0	0	0	0	0	0	0	2	0	0	0	0	0	0	0	0	0	0	1	0	0	0	0	0	0	0	0	0	0	0	0	0	0	0	0	0	0	0	0	0	1
ENSG00000252578	0	0	0	0	0	2	0	0	0	0	0	0	0	0	0	0	0	0	0	0	0	0	0	0	0	0	0	0	0	0	0	0	0	0	0	0	0	0	0	0	0	0	0	0	0	0	0	0	0
ENSG00000179546	4	0	0	0	0	0	0	0	0	7	1	0	4	1	1	5	0	0	0	0	0	0	0	0	0	0	0	0	1	1	1	0	0	0	0	0	2	1	0	7	0	0	0	0	0	0	0	1	2
ENSG00000215381	0	0	0	0	0	0	0	0	0	0	0	0	0	0	0	0	0	0	0	0	0	0	0	0	0	0	0	0	0	0	0	0	0	0	0	0	1	0	0	0	1	0	0	0	0	0	0	0	0
ENSG00000261326	1	3	0	0	0	8	11	0	6	3	6	4	8	8	4	5	0	1	1	0	2	1	1	19	0	16	4	17	8	3	7	6	9	1	8	6	6	1	0	1	4	0	2	0	3	0	1	0	9
ENSG00000125944	51	12	11	0	4	55	41	0	86	54	32	23	59	34	78	72	0	25	28	32	11	32	31	6	9	63	37	51	23	34	34	49	43	14	29	36	50	27	4	38	46	8	53	1	24	4	15	1	11
ENSG00000125945	1	1	0	0	0	3	3	0	2	4	5	0	1	2	0	0	0	4	0	0	0	0	0	0	6	7	1	6	0	0	0	7	1	0	2	0	0	0	0	0	2	0	2	0	0	0	0	0	1
ENSG00000249087	2	0	1	0	0	1	1	0	0	0	2	0	0	3	0	0	0	6	0	0	0	0	0	0	0	0	0	0	0	2	0	0	0	1	4	0	1	1	2	1	0	0	1	0	0	4	0	1	0
ENSG00000201405	0	0	0	0	0	0	0	0	0	0	0	0	0	0	0	0	0	0	0	0	0	0	0	0	0	0	0	0	0	0	0	0	0	0	0	0	0	0	0	0	0	0	0	0	0	0	0	0	0
ENSG00000271420	0	0	0	0	0	1	2	0	0	2	3	1	2	1	5	2	0	0	0	0	0	0	0	0	0	1	3	1	0	0	1	3	0	0	2	1	2	8	0	11	8	0	10	0	0	0	0	0	4
ENSG00000204219	36	1	5	0	3	50	38	0	76	53	49	4	39	44	53	53	1	0	7	10	0	0	6	0	0	53	65	73	52	35	53	66	41	6	46	64	62	52	4	70	61	12	60	1	1	4	7	0	44
ENSG00000232482	0	0	0	0	0	0	0	0	0	0	0	0	0	0	0	0	0	0	0	0	0	0	0	0	0	0	0	0	0	0	0	0	0	0	0	0	0	0	0	0	0	0	0	0	0	2	0	0	0
ENSG00000088280	2	2	1	0	0	27	10	0	23	18	13	0	17	11	4	18	1	2	8	0	0	1	0	32	0	6	16	21	1	4	0	3	6	4	5	16	16	1	0	17	31	2	8	1	0	4	4	0	8
ENSG00000007968	6	0	0	0	0	11	5	0	16	11	2	0	17	6	12	10	1	0	2	0	0	2	0	1	0	4	21	45	2	0	5	12	3	1	20	0	15	11	2	29	7	0	5	1	1	1	1	2	4
ENSG00000235052	0	0	0	0	0	0	0	0	0	0	0	0	0	0	0	0	0	0	0	0	0	0	0	0	0	0	0	0	0	0	0	0	0	0	0	0	0	0	4	0	0	0	0	0	0	1	0	1	0
ENSG00000117318	1	1	0	0	0	0	3	0	2	2	0	10	2	0	4	11	0	19	0	0	0	0	2	1	1	0	0	0	0	0	0	1	0	2	0	0	0	0	0	1	0	0	0	0	0	0	0	0	1
ENSG00000197880	0	0	0	0	0	0	0	0	0	0	0	0	0	0	0	0	0	0	1	0	6	0	0	0	0	0	0	0	0	0	0	0	0	0	2	0	0	0	0	0	0	2	1	0	2	2	1	0	0
ENSG00000229239	0	0	0	0	0	0	0	0	0	0	0	0	0	0	0	0	0	0	0	1	0	0	0	0	1	1	0	0	0	0	0	0	0	0	0	0	0	0	0	0	1	0	0	0	0	0	0	0	0
ENSG00000142676	210	36	15	0	11	316	276	0	481	533	414	55	499	617	466	301	3	75	140	204	20	55	37	19	7	151	254	476	84	109	35	96	157	35	143	222	280	120	8	196	120	44	168	1	19	15	16	3	103
ENSG00000011007	7	4	3	0	0	19	28	0	17	27	17	10	20	14	33	29	1	7	6	1	0	1	6	20	0	18	31	28	3	2	13	25	6	3	15	27	17	27	8	34	18	2	22	0	9	1	0	0	2
ENSG00000236810	0	0	0	0	0	0	0	0	0	0	0	0	1	1	0	0	0	0	0	0	0	0	0	0	2	4	0	0	0	0	0	0	0	0	0	0	0	3	0	0	0	0	0	0	0	1	0	0	0
ENSG00000057757	3	0	0	0	1	8	5	0	9	16	6	0	9	8	10	13	0	0	2	0	0	1	2	0	0	8	1	9	33	27	0	7	9	0	2	7	2	5	0	3	4	0	7	0	1	0	0	1	4
ENSG00000011009	6	0	0	0	2	4	5	0	10	11	7	7	4	9	17	6	0	2	7	2	4	0	3	2	2	0	10	4	19	3	10	3	3	1	8	3	2	3	1	4	2	2	6	0	1	4	0	0	6
ENSG00000117308	3	1	0	0	0	10	6	0	8	14	5	4	8	4	10	25	0	7	6	0	1	1	1	0	2	3	5	14	3	12	7	9	8	3	3	16	6	6	2	6	6	4	10	1	6	3	1	0	5
ENSG00000117305	5	1	0	17	0	2	5	0	1	7	2	1	1	3	15	12	0	8	4	1	3	9	2	0	1	7	7	6	9	0	7	12	0	1	1	1	8	16	2	8	3	3	2	1	3	5	1	3	4
ENSG00000179163	2	0	1	0	0	2	1	0	1	1	0	2	0	3	4	1	0	21	13	0	0	4	0	1	0	1	3	1	0	0	2	0	0	2	0	1	0	0	3	0	0	0	0	0	8	0	0	0	0
ENSG00000188822	1	0	0	0	0	0	0	0	0	0	0	0	0	1	1	0	0	0	2	8	0	0	3	0	0	0	0	1	0	2	0	0	0	0	4	0	0	2	0	1	2	0	2	0	4	3	0	7	0
ENSG00000229106	0	0	0	0	0	0	0	0	0	0	0	0	0	0	0	0	0	0	0	0	0	0	0	0	0	0	1	0	0	0	0	0	0	0	0	2	0	0	1	0	0	0	0	0	0	0	0	0	0
ENSG00000232557	0	0	0	0	0	0	0	0	0	0	0	0	0	0	0	0	0	0	0	0	0	0	0	0	0	0	0	0	2	0	0	0	0	0	0	0	0	0	0	0	0	0	0	0	0	0	0	0	0
ENSG00000264926	0	0	0	0	0	0	0	0	0	0	0	0	0	0	0	0	0	0	0	0	0	0	0	0	0	0	0	0	0	0	0	0	0	0	0	0	0	0	0	0	0	0	0	0	0	0	0	0	0
ENSG00000230228	0	0	0	0	0	0	0	0	0	0	0	0	0	1	0	0	0	0	0	1	0	0	0	0	0	0	0	0	4	0	0	0	0	0	0	0	0	0	0	0	0	0	0	0	0	0	0	0	0
ENSG00000189266	7	5	8	0	2	11	17	0	12	15	14	5	15	15	21	14	0	26	22	6	0	5	8	15	0	16	20	18	17	8	4	7	12	5	15	22	12	10	0	16	7	2	24	2	2	0	0	0	13
ENSG00000188529	75	30	9	0	13	117	142	0	90	121	128	17	111	82	111	87	1	75	42	102	5	50	22	51	57	73	86	174	63	93	34	117	106	13	89	79	153	120	5	183	149	49	124	1	33	13	4	6	79
ENSG00000215905	0	0	0	0	0	0	0	0	0	0	0	0	0	0	0	0	0	0	1	0	0	0	0	0	0	0	1	0	0	1	0	0	0	0	0	0	0	0	1	0	1	0	0	0	0	0	0	6	0
ENSG00000225315	0	0	0	0	0	0	0	0	0	0	0	0	0	0	0	0	0	0	0	0	0	0	0	0	0	4	0	0	0	0	0	0	0	0	1	0	1	0	0	0	0	0	0	0	0	0	0	4	0
ENSG00000142661	3	0	1	0	0	0	12	0	10	9	9	0	8	8	7	16	0	0	0	19	0	0	1	0	11	11	12	11	34	1	2	1	1	0	4	11	16	11	2	8	12	0	7	0	0	2	2	0	15
ENSG00000230703	0	0	0	0	0	0	0	0	0	0	0	0	0	0	0	0	0	0	0	0	0	0	0	0	0	0	0	0	0	0	0	0	0	0	0	0	0	0	0	0	0	0	0	0	0	0	0	0	0
ENSG00000142677	0	0	0	0	0	0	0	0	0	1	0	0	1	0	1	0	0	0	0	0	0	0	0	0	0	1	0	0	0	0	0	3	0	0	0	0	1	0	0	0	0	0	0	0	0	1	0	0	10
ENSG00000185436	3	0	0	0	0	0	0	0	1	4	1	0	1	1	1	0	0	0	2	4	0	0	0	0	0	1	0	2	16	0	0	3	5	0	0	0	1	0	0	2	1	0	10	0	1	1	0	5	0
ENSG00000230023	0	0	0	0	0	0	0	0	0	0	0	0	0	0	0	0	0	0	0	0	0	0	0	0	0	0	0	0	0	0	0	0	0	0	0	0	0	4	0	0	0	0	0	0	0	0	0	0	0
ENSG00000232298	0	0	0	0	0	0	0	0	0	0	0	0	0	0	0	0	0	0	0	0	0	0	0	0	0	0	0	0	0	0	0	0	0	0	0	0	0	0	0	0	0	0	0	0	0	0	0	0	0
ENSG00000158055	0	0	1	0	0	2	2	0	2	1	0	0	0	1	0	2	0	0	0	0	0	0	0	0	0	2	2	2	0	1	1	1	0	0	0	1	6	0	1	0	0	1	2	0	0	0	0	0	0
ENSG00000001460	0	1	0	0	3	3	6	0	6	2	6	0	7	6	3	9	0	7	0	5	0	0	0	0	0	3	6	5	4	0	2	7	5	0	3	1	9	5	3	3	3	0	7	0	4	1	2	0	6
ENSG00000001461	4	3	12	0	0	15	14	0	17	16	12	5	15	15	20	40	0	6	7	7	28	16	6	50	0	10	13	24	3	11	12	1	3	1	7	12	11	10	5	24	24	1	26	0	6	2	1	6	16
ENSG00000117602	5	5	4	0	2	11	9	0	16	22	17	4	9	14	25	13	1	8	3	0	2	0	2	19	0	14	17	15	4	1	1	13	8	1	20	5	14	7	3	10	8	2	9	0	5	7	8	2	2
ENSG00000264443	0	0	0	0	0	0	0	0	0	0	0	0	0	0	0	0	0	0	0	0	0	0	0	0	0	0	0	0	0	0	0	0	0	0	0	0	0	0	0	0	0	0	0	0	0	0	0	0	0
ENSG00000184454	1	0	0	0	0	3	2	0	1	2	2	0	4	5	1	3	0	0	0	0	0	0	0	1	0	0	3	2	0	2	0	1	4	0	1	1	4	5	0	0	5	0	3	0	0	6	0	3	3
ENSG00000227312	0	0	0	0	0	2	1	0	0	1	0	0	1	1	0	2	0	0	0	0	0	0	0	0	0	0	0	0	0	0	0	0	0	0	0	0	1	0	0	2	0	0	0	0	0	0	0	0	0
ENSG00000239106	0	0	0	0	0	0	0	0	0	1	0	0	0	0	0	0	0	0	0	0	0	0	0	0	0	0	0	0	1	0	0	0	0	0	1	0	0	0	0	0	0	0	0	0	0	0	0	0	0
ENSG00000133226	47	33	25	0	47	126	143	0	142	158	122	30	103	134	188	219	5	37	56	168	23	49	45	85	68	204	164	231	91	101	224	277	201	20	231	142	224	174	9	219	137	35	205	14	26	11	13	10	109
ENSG00000169504	8	3	0	1	0	10	24	0	24	39	27	4	22	25	57	25	2	13	14	22	0	1	5	13	5	27	23	30	16	20	5	30	23	3	25	18	22	19	2	42	31	3	37	0	5	5	0	1	16
ENSG00000238482	0	0	0	0	0	0	0	0	0	0	0	0	0	0	0	0	0	0	0	0	0	0	0	0	0	0	0	0	0	0	0	0	0	0	0	0	0	0	0	0	0	0	0	0	0	0	0	0	0
ENSG00000020633	13	1	7	0	23	19	6	0	29	46	26	5	35	20	46	52	0	6	14	45	0	5	3	1	0	31	17	23	5	13	23	20	18	0	11	22	18	15	1	15	12	3	22	0	4	3	13	4	6
ENSG00000278034	0	0	0	0	0	0	0	0	0	0	0	0	0	0	1	0	0	0	0	0	0	0	0	0	0	2	0	0	0	0	0	0	0	0	0	0	0	0	0	0	0	0	0	0	0	0	0	0	0
ENSG00000229162	0	0	0	0	0	0	0	0	0	0	0	0	1	0	0	0	0	0	0	0	0	0	0	0	0	0	1	0	0	0	0	0	0	0	0	1	0	0	0	0	0	0	0	0	0	1	0	7	0
ENSG00000261025	0	0	0	0	0	0	0	0	0	0	0	0	0	0	0	0	0	0	0	0	0	0	0	0	0	0	0	0	0	0	0	1	0	0	0	1	1	0	0	0	0	0	0	1	0	0	0	2	0
ENSG00000264371	0	0	0	0	0	0	0	0	0	0	0	0	0	0	0	0	0	0	0	0	0	0	0	0	0	0	0	0	0	0	0	0	0	0	0	0	0	0	0	0	0	0	0	0	0	0	0	0	0
ENSG00000233755	0	0	0	0	0	0	0	0	0	0	0	0	0	0	0	0	0	0	0	0	0	0	0	0	0	0	0	0	0	0	0	0	0	0	0	0	0	0	0	0	0	0	0	0	0	0	0	0	0
ENSG00000233419	0	0	0	0	0	0	0	0	0	0	0	0	0	0	0	0	0	0	0	0	0	0	0	0	0	0	0	0	0	0	0	0	0	0	0	0	0	3	1	0	0	0	0	0	0	1	0	0	0
ENSG00000231953	1	0	0	0	0	0	0	0	0	0	1	0	0	0	0	1	0	0	0	0	0	0	0	0	0	0	0	1	0	0	0	0	0	0	0	0	0	0	1	0	0	0	0	0	0	0	0	0	0
ENSG00000117614	26	7	10	1	2	34	22	1	35	26	14	6	20	23	40	23	0	26	13	55	17	23	9	1	9	30	33	33	16	19	11	22	25	10	14	31	23	17	5	17	19	17	30	3	10	13	2	6	14
ENSG00000117616	10	13	12	0	6	17	29	0	13	8	20	18	7	20	13	17	0	30	14	4	0	10	8	9	2	22	14	22	9	3	5	13	8	12	7	4	8	8	4	11	15	3	9	0	11	4	0	0	4
ENSG00000272432	0	0	0	0	0	0	0	0	0	0	0	0	0	0	1	0	0	0	0	0	0	0	0	0	0	0	0	0	0	0	0	0	0	0	0	3	0	0	0	0	0	1	0	0	0	0	0	0	0
ENSG00000261349	0	0	0	0	0	0	0	0	0	0	0	0	0	0	0	0	0	0	0	0	0	0	0	0	0	0	0	0	0	0	0	0	0	0	0	0	0	1	0	0	0	0	0	0	0	0	0	0	0
ENSG00000187010	2	0	1	0	0	0	0	0	1	0	3	0	4	4	5	0	0	2	0	0	0	0	0	0	1	1	2	0	0	2	0	2	1	0	0	1	1	0	3	3	2	1	0	0	1	1	1	0	0
ENSG00000224183	0	0	0	0	0	0	0	0	0	0	0	0	0	0	0	0	0	0	0	0	0	0	0	0	0	0	0	0	0	0	0	0	0	0	0	0	0	0	0	0	0	0	0	0	0	0	0	0	0
ENSG00000259984	0	0	0	0	0	1	0	0	0	0	0	0	0	0	0	0	0	0	0	9	0	0	0	0	0	0	0	0	0	1	0	0	0	0	0	0	0	0	0	0	0	0	0	0	0	0	0	0	0
ENSG00000183726	7	2	4	0	0	9	7	0	13	9	7	3	18	10	21	16	0	3	9	17	0	0	7	0	4	6	6	11	2	1	9	4	4	2	12	3	9	21	0	8	2	1	1	0	4	0	0	0	3
ENSG00000188672	0	0	0	0	0	0	0	0	0	0	0	0	0	0	0	0	0	0	0	0	0	0	0	0	0	1	0	0	0	0	0	0	0	0	0	0	0	0	0	0	0	0	0	0	0	0	1	0	0
ENSG00000238084	0	0	0	0	0	0	0	0	0	0	0	0	0	0	0	0	0	0	0	0	0	0	0	0	0	0	0	0	0	0	0	0	0	0	0	0	0	0	0	0	0	0	0	0	0	0	0	0	0
ENSG00000204178	11	2	6	0	6	6	7	0	19	7	11	3	8	5	18	14	0	19	22	0	0	3	7	29	0	16	8	15	10	4	4	16	4	6	10	18	20	13	3	12	11	9	10	0	8	1	1	0	3
ENSG00000157978	3	3	0	0	0	6	4	0	6	13	13	3	6	6	2	3	0	3	6	3	0	0	1	1	2	2	1	9	13	3	2	1	1	1	1	4	9	3	2	2	5	2	2	0	1	4	1	0	9
ENSG00000225643	0	0	0	0	0	0	0	0	0	0	0	0	0	0	0	0	0	0	0	0	0	0	0	0	0	0	0	0	0	0	0	3	0	0	0	0	0	1	0	0	0	0	0	0	0	0	0	0	0
ENSG00000117643	0	1	2	0	0	1	1	0	0	1	0	1	0	3	0	2	0	4	4	10	0	0	1	1	0	3	2	4	0	0	0	0	0	2	1	0	2	0	1	0	0	0	1	2	0	4	1	1	2
ENSG00000233478	0	0	0	0	0	0	1	0	0	0	0	0	0	0	0	0	0	0	0	0	0	0	0	0	0	0	0	0	0	0	0	0	0	1	0	0	1	3	1	2	0	0	0	0	0	1	0	1	0
ENSG00000162430	8	9	3	0	0	12	22	0	7	22	9	10	17	14	14	17	0	17	10	14	1	11	1	3	0	17	13	22	3	7	6	12	16	4	18	17	16	8	4	12	14	7	25	0	9	3	2	3	15
ENSG00000255054	0	0	0	0	0	0	0	0	0	0	0	0	0	0	0	0	0	0	0	0	0	0	0	0	0	0	0	0	0	0	0	0	0	0	0	0	0	0	0	0	0	0	0	0	0	0	0	0	0
ENSG00000228172	2	0	0	0	0	0	1	0	0	1	0	0	0	0	1	0	0	0	0	0	0	0	0	0	0	0	0	0	0	0	0	1	0	0	0	1	0	2	0	0	0	0	0	1	0	0	1	0	0
ENSG00000117640	0	1	1	0	0	5	21	0	8	6	11	2	11	7	3	7	0	4	3	0	1	1	1	2	0	9	9	5	21	2	3	4	1	2	13	4	11	2	1	21	1	1	2	0	2	0	0	0	1
ENSG00000272478	0	0	0	0	0	0	0	0	0	0	0	0	0	0	0	0	0	0	0	0	0	0	0	0	0	0	0	0	0	0	0	0	0	0	0	0	0	0	0	0	0	0	0	0	0	0	0	0	0
ENSG00000127423	1	0	0	0	0	3	1	0	5	5	4	0	2	0	0	0	0	0	0	5	0	0	0	0	0	2	1	3	3	0	0	2	0	0	0	0	1	5	0	2	1	0	0	0	0	0	0	0	1
ENSG00000236528	0	0	0	0	0	0	0	0	0	0	0	0	0	0	0	0	0	0	0	0	0	0	0	0	0	0	0	0	0	0	0	0	0	0	0	0	0	0	0	0	0	0	0	0	0	0	0	0	0
ENSG00000182749	3	2	1	3	0	4	4	0	10	8	9	3	7	4	8	9	0	8	4	7	0	0	4	0	0	0	6	7	2	0	4	1	5	1	4	1	6	0	2	2	11	0	7	0	0	2	0	0	8
ENSG00000207302	4	0	0	0	0	0	0	0	0	0	0	0	0	0	0	0	0	0	0	0	0	0	0	0	0	0	0	0	3	0	0	0	0	0	0	0	0	0	0	0	0	0	0	0	0	1	0	0	0
ENSG00000117632	99	6	6	0	2	56	93	0	130	166	128	9	185	103	88	78	1	2	14	77	3	9	24	1	6	66	94	177	29	41	14	49	61	9	82	64	100	70	0	83	72	2	90	1	6	8	5	2	75
ENSG00000229786	0	0	0	0	0	0	0	0	0	0	0	0	0	0	0	0	0	0	0	0	0	0	0	0	0	0	0	0	0	0	0	0	0	0	0	0	0	0	6	0	0	0	0	0	0	1	0	0	0
ENSG00000223624	0	0	0	0	0	0	0	0	0	0	0	0	0	0	0	0	0	0	0	0	0	0	0	0	0	0	0	0	0	0	0	0	0	0	0	0	0	0	3	0	0	0	0	0	0	0	0	0	0
ENSG00000158006	5	1	2	0	0	7	6	0	3	6	5	2	11	1	5	4	0	2	5	4	0	0	3	14	0	1	12	11	4	1	2	2	7	3	5	8	8	10	2	1	0	2	1	0	6	2	1	0	0
ENSG00000207237	1	0	0	0	0	0	0	0	0	0	0	0	0	0	0	0	0	0	0	0	0	0	0	0	0	2	0	0	0	0	0	0	0	0	0	0	0	1	0	0	1	0	0	0	0	0	0	1	0
ENSG00000252190	0	0	0	0	0	0	0	0	0	0	0	0	0	0	0	0	0	0	0	0	0	0	0	0	0	0	0	0	0	0	0	0	0	0	0	0	0	0	0	0	0	0	0	0	0	0	0	0	0
ENSG00000252691	0	0	0	0	0	0	0	0	0	0	0	0	0	0	0	0	0	0	0	0	0	0	0	0	0	0	0	0	0	0	0	0	0	0	0	0	0	0	0	0	0	0	0	0	0	0	0	0	0
ENSG00000158008	2	0	1	0	0	27	14	0	7	5	12	1	28	13	19	30	0	0	0	0	0	0	0	0	0	7	8	27	0	5	0	0	10	0	8	2	26	7	0	12	0	0	6	0	0	0	0	6	19
ENSG00000158014	0	0	0	0	0	0	2	0	1	1	1	0	3	0	0	0	0	0	0	0	1	0	0	0	0	0	0	0	0	3	4	0	0	0	0	0	1	4	0	0	1	0	1	2	0	9	0	1	0
ENSG00000158022	1	0	0	0	0	0	0	0	0	0	0	0	0	0	0	0	0	0	0	0	0	0	0	0	0	0	0	0	0	0	0	0	0	0	0	0	0	0	5	0	0	0	0	1	0	0	0	5	0
ENSG00000175087	1	2	1	0	0	2	3	0	1	1	1	0	2	2	3	3	0	0	0	0	0	0	3	8	1	1	4	3	1	1	0	3	3	0	0	1	1	1	0	0	1	0	0	0	0	0	0	0	1
ENSG00000197245	1	0	0	0	0	2	1	0	1	0	0	3	0	0	0	0	0	2	0	0	1	0	0	0	0	0	0	3	0	3	2	0	0	1	1	4	3	1	1	4	1	1	4	1	2	0	1	1	1
ENSG00000282872	0	0	0	0	0	0	0	0	0	0	0	0	0	0	0	0	0	0	0	0	0	0	0	0	0	0	0	0	0	0	0	0	0	0	0	0	0	0	1	0	0	0	0	0	0	0	0	0	0
ENSG00000236782	0	0	0	0	0	0	0	0	0	0	0	0	0	0	0	0	0	0	0	0	0	0	0	0	0	0	0	0	0	0	0	0	0	0	0	1	0	0	0	0	0	0	0	0	0	1	0	0	0
ENSG00000142684	0	0	0	0	0	0	0	0	0	0	0	0	0	0	0	0	0	0	0	0	0	0	0	1	0	0	0	0	0	0	0	0	0	0	0	0	0	0	0	0	0	0	0	0	0	0	0	0	0
ENSG00000142675	3	0	4	0	0	20	15	0	21	19	14	0	12	11	8	36	0	0	3	3	0	4	0	4	0	23	16	9	4	3	8	8	25	2	8	16	12	31	3	23	15	0	18	0	6	3	13	1	6
ENSG00000188782	0	1	0	0	0	2	0	0	0	0	0	0	0	0	0	2	0	0	0	0	0	0	0	0	0	0	0	2	1	0	1	4	0	0	0	0	1	0	5	0	1	0	0	0	0	0	0	0	1
ENSG00000236155	0	0	0	0	0	3	0	0	0	0	0	1	0	1	0	0	0	0	0	0	0	0	0	1	0	0	4	1	0	0	0	0	1	0	0	0	2	0	7	1	0	1	0	0	1	4	1	2	2
ENSG00000278572	0	0	1	0	0	0	0	0	0	0	0	0	0	0	0	0	0	0	0	0	0	0	0	0	0	0	0	0	0	0	0	0	0	0	0	0	0	0	1	0	0	0	0	0	0	0	1	1	0
ENSG00000130695	8	2	0	0	0	4	3	0	6	4	5	1	4	1	2	17	0	1	1	9	2	1	3	0	0	11	5	8	0	8	0	1	1	2	3	4	3	1	1	3	0	1	6	0	0	0	6	0	4
ENSG00000270733	0	0	0	0	0	0	6	0	0	0	0	0	0	1	0	0	0	0	0	0	0	0	0	0	0	0	0	0	0	0	0	0	0	0	0	0	0	0	0	0	0	0	0	0	0	0	0	0	0
ENSG00000142669	12	7	5	0	0	15	34	0	12	44	19	8	22	24	38	43	0	10	18	26	0	12	15	47	0	23	8	15	25	31	4	2	0	3	10	8	8	13	0	11	6	0	14	0	1	0	0	0	2
ENSG00000158062	0	0	3	0	0	4	9	0	2	8	2	0	7	4	10	14	0	0	7	1	1	0	2	14	0	14	21	6	0	0	2	15	4	0	0	0	16	7	0	12	4	13	6	0	7	0	1	1	0
ENSG00000169442	0	2	5	0	5	4	4	0	2	3	0	4	4	0	12	2	0	3	18	10	0	3	5	28	1	1	0	2	2	10	0	1	0	0	0	0	3	1	0	0	0	0	0	0	1	3	0	0	0
ENSG00000176092	0	0	1	0	0	5	0	0	6	2	0	0	2	0	1	1	0	0	0	0	0	0	1	7	0	6	2	0	0	4	3	2	6	0	1	2	1	0	3	0	4	0	9	0	1	1	1	0	1
ENSG00000225854	0	0	0	0	0	0	0	0	0	0	0	0	1	0	0	1	0	0	0	0	0	0	0	0	0	0	0	0	0	0	0	0	0	0	0	0	0	0	3	0	0	0	1	0	0	0	1	0	1
ENSG00000176083	2	4	3	0	3	0	1	0	0	0	0	2	0	1	0	0	0	1	5	1	193	0	3	1	0	0	1	1	0	1	0	0	0	1	0	0	0	0	0	0	0	0	0	0	1	3	3	0	0
ENSG00000131914	0	0	0	0	0	0	0	0	0	0	0	0	0	0	0	0	0	0	0	0	0	0	0	0	0	0	0	0	0	0	1	5	0	0	0	0	1	2	1	0	0	1	0	0	0	1	0	2	0
ENSG00000117682	1	6	14	1	2	9	11	0	4	12	6	12	6	2	17	10	0	21	5	0	0	0	12	21	4	12	15	9	7	20	11	17	21	2	8	10	20	22	3	22	8	8	9	2	6	7	0	0	9
ENSG00000223583	1	0	0	0	0	0	0	0	4	1	1	0	0	1	3	3	0	0	0	0	0	0	0	0	0	0	0	0	0	0	0	0	0	0	0	0	1	0	0	0	0	0	0	0	0	0	0	1	0
ENSG00000225891	0	0	0	0	0	0	1	0	0	0	0	0	0	0	1	0	0	0	0	0	0	0	0	0	0	0	0	1	1	0	0	5	0	0	3	0	0	0	0	0	1	0	0	0	0	0	0	0	10
ENSG00000198830	19	4	8	0	1	10	18	0	27	10	17	7	20	25	20	24	1	4	12	6	0	9	7	31	5	9	11	23	4	3	3	27	7	5	15	21	12	19	0	15	13	1	20	2	4	6	4	0	7
ENSG00000224129	0	0	0	0	0	0	0	0	0	0	0	0	0	0	0	0	0	0	0	0	0	0	0	0	0	0	0	0	0	0	0	0	0	0	0	0	0	0	0	0	0	0	0	0	0	1	0	0	0
ENSG00000117676	8	1	0	0	8	10	5	0	11	12	7	4	9	14	26	7	0	13	5	2	6	9	7	3	0	10	13	14	1	2	25	15	2	0	6	2	4	4	0	12	8	0	5	0	6	4	5	0	2
ENSG00000238705	0	0	0	0	0	0	0	0	0	0	0	0	0	0	0	0	0	0	0	0	0	0	0	0	0	0	0	0	0	0	0	0	0	0	0	0	0	0	0	0	0	0	0	0	0	0	0	0	0
ENSG00000243905	0	0	0	0	0	0	0	0	1	0	0	0	0	0	0	0	0	0	0	0	0	0	0	0	0	0	0	0	0	0	0	0	0	0	0	0	1	0	0	0	0	0	0	0	0	1	0	0	0
ENSG00000252802	0	0	0	0	0	0	0	0	0	0	0	0	0	0	0	0	0	0	0	0	0	0	0	0	0	0	0	0	0	0	0	0	0	0	0	0	0	0	0	0	0	0	0	0	0	0	0	0	0
ENSG00000252429	0	0	0	0	0	0	0	0	0	0	0	0	0	0	0	0	0	0	0	0	0	0	0	0	0	0	0	0	0	0	0	0	0	0	0	0	0	0	0	0	0	1	0	0	0	2	0	1	0
ENSG00000229247	0	0	0	0	0	0	0	0	0	0	0	0	0	0	0	0	0	0	0	0	0	0	0	0	0	0	0	0	0	0	0	0	0	0	0	0	0	0	0	0	0	0	0	0	0	0	0	0	0
ENSG00000238316	0	0	0	0	0	0	0	0	0	0	0	0	0	0	0	0	0	0	0	0	0	0	0	0	0	0	0	0	0	0	0	0	0	0	0	0	0	0	0	0	0	1	0	0	0	0	0	0	0
ENSG00000235069	0	0	0	0	0	0	0	0	0	0	0	0	0	0	0	0	0	0	0	0	0	0	0	0	0	0	0	0	0	0	0	0	0	0	0	0	0	0	0	0	0	0	0	0	0	0	0	0	0
ENSG00000260063	0	0	0	0	0	0	3	0	0	0	0	0	1	0	0	0	0	0	0	0	0	0	0	0	0	0	0	0	0	0	0	0	0	0	0	0	0	0	1	0	0	0	0	0	0	1	1	0	0
ENSG00000117713	19	7	6	5	3	36	29	0	39	56	42	17	34	36	18	46	0	55	16	17	1	30	16	50	0	29	25	49	16	12	32	12	17	11	35	27	44	34	4	24	32	7	18	0	7	12	8	5	31
ENSG00000060642	0	0	0	0	0	1	6	0	0	5	0	0	1	3	2	10	0	0	1	0	0	0	1	0	0	6	0	3	0	0	0	2	0	3	2	2	9	4	0	2	0	0	2	0	0	8	0	1	11
ENSG00000241188	0	0	0	0	0	0	1	0	0	1	0	0	0	0	0	0	0	0	0	0	0	0	0	0	0	0	0	0	0	0	0	0	0	0	0	0	0	0	0	0	0	0	0	0	0	0	0	0	0
ENSG00000204160	5	4	1	0	1	12	6	0	6	12	5	2	21	7	10	10	0	0	2	0	0	2	1	0	1	10	12	14	5	20	7	1	8	2	7	9	14	12	0	2	4	7	3	0	2	3	0	0	12
ENSG00000175793	13	0	0	0	0	14	23	0	35	33	8	5	23	20	53	96	0	0	1	28	7	1	1	1	0	15	58	29	21	28	9	31	32	3	33	45	40	25	0	37	30	4	30	0	0	2	1	5	13
ENSG00000226698	0	0	0	0	0	0	0	0	0	0	0	0	0	0	0	0	0	0	0	0	0	0	0	0	0	0	0	0	0	0	0	0	0	0	0	0	0	0	0	0	0	0	0	0	0	0	0	0	0
ENSG00000142751	0	1	3	0	0	2	4	0	1	7	2	0	3	2	1	0	0	1	1	0	0	0	3	0	1	2	5	8	7	3	4	0	1	0	7	2	2	4	2	5	3	2	0	1	3	0	3	0	1
ENSG00000198746	0	0	12	0	0	3	3	0	4	2	2	1	1	1	4	2	0	1	1	0	0	1	2	0	0	5	6	6	6	0	2	2	0	0	0	1	3	0	1	5	8	0	0	0	0	0	0	0	4
ENSG00000090273	30	2	6	0	0	18	21	0	29	26	21	4	29	26	58	82	0	30	17	38	0	4	5	30	0	27	33	28	13	12	1	22	6	6	9	31	25	18	0	29	24	13	23	0	6	1	3	0	28
ENSG00000131910	0	0	0	0	0	0	0	0	0	0	0	0	0	0	0	0	0	0	0	0	0	0	0	0	0	0	0	0	0	0	0	0	0	0	0	0	0	0	0	0	0	0	0	0	0	0	0	0	0
ENSG00000175707	0	0	0	0	0	1	4	0	3	5	3	0	8	9	5	10	0	0	1	0	1	0	0	0	0	0	12	18	2	12	1	7	6	0	3	2	11	4	0	2	0	0	5	0	0	0	0	1	1
ENSG00000172746	0	0	1	0	0	1	0	0	0	0	0	1	0	0	2	0	0	0	0	0	0	0	0	0	0	5	0	0	0	0	1	1	0	0	0	1	3	0	0	0	1	0	0	0	0	0	0	0	1
ENSG00000224064	0	0	0	0	0	0	3	0	0	1	0	0	0	0	0	0	0	0	0	0	0	0	0	0	0	0	0	0	0	0	0	0	0	0	0	0	2	1	0	1	5	0	0	0	0	2	0	0	3
ENSG00000225294	0	0	0	0	0	0	0	0	0	0	0	0	0	0	0	0	0	1	0	0	0	0	0	0	0	0	0	0	0	0	0	0	0	0	0	0	0	0	0	0	0	0	0	0	0	0	0	0	0
ENSG00000253368	3	2	0	0	0	1	2	0	1	1	3	2	2	4	4	3	0	0	1	0	0	0	0	0	0	3	0	5	0	3	0	11	1	0	1	1	3	0	0	11	3	0	0	0	1	0	3	0	4
ENSG00000158246	0	0	0	0	0	1	4	0	1	3	2	0	0	0	0	0	0	0	0	0	0	0	0	0	0	0	1	5	0	1	5	1	0	0	0	3	1	2	0	0	0	0	1	0	0	1	0	0	0
ENSG00000280403	0	0	0	0	0	0	0	0	0	0	1	0	0	0	0	0	0	0	0	0	0	0	0	0	0	0	0	1	0	0	0	0	0	0	2	0	0	0	1	0	2	0	0	0	0	0	1	0	0
ENSG00000090020	3	3	3	0	0	7	4	0	4	3	7	2	3	1	7	7	0	16	3	15	0	0	1	53	0	11	5	10	6	2	1	8	4	1	15	15	6	3	1	11	2	2	5	0	1	2	0	0	3
ENSG00000229985	0	0	0	0	0	0	0	0	0	0	0	0	0	0	0	0	0	0	0	0	0	0	0	0	0	0	0	0	0	0	0	0	0	0	0	0	0	0	0	0	0	0	0	0	0	0	0	0	0
ENSG00000214973	0	0	0	0	0	0	0	0	0	0	0	0	0	0	0	0	0	0	0	0	0	0	0	0	0	0	0	0	0	0	0	0	0	0	0	0	0	2	0	0	0	0	0	0	0	0	0	0	0
ENSG00000225159	1	0	0	0	0	0	1	0	0	1	1	1	0	0	0	1	0	0	0	1	1	1	0	0	2	0	0	0	0	1	0	0	0	0	0	0	0	1	0	0	1	0	1	0	0	1	0	0	0
ENSG00000225990	0	0	0	0	0	0	0	0	0	0	0	0	0	0	0	0	0	0	0	0	0	0	0	0	0	0	0	0	0	0	0	0	0	0	0	0	0	0	0	0	0	0	0	0	0	0	0	0	0
ENSG00000224311	0	0	0	0	0	0	0	0	0	0	0	0	0	0	0	0	0	0	0	0	3	0	0	0	0	0	0	0	0	0	0	0	0	0	0	0	0	0	0	0	0	0	0	0	0	0	0	0	0
ENSG00000142784	0	0	0	1	0	4	4	0	6	0	2	2	3	2	1	4	0	17	1	7	2	0	7	0	0	1	3	2	0	0	0	9	5	1	2	3	4	3	2	1	13	0	2	0	5	1	1	1	5
ENSG00000252098	0	0	0	0	0	0	0	0	0	0	0	0	0	0	0	0	0	0	0	0	0	0	0	0	0	0	0	0	0	0	0	0	0	0	0	0	0	0	0	0	0	0	0	0	0	0	0	0	0
ENSG00000243659	0	0	0	0	0	0	0	0	0	1	0	0	0	0	0	2	0	0	0	0	0	0	0	0	0	0	0	0	0	0	0	0	0	0	1	0	0	0	0	0	0	0	0	0	0	0	0	0	0
ENSG00000186501	4	2	5	1	0	3	5	0	9	7	4	4	14	15	6	3	0	15	3	0	1	9	2	0	0	0	14	11	1	3	3	5	12	3	4	14	8	5	1	10	52	0	6	0	2	1	1	2	13
ENSG00000206888	0	0	0	0	0	0	0	0	0	0	0	0	0	0	0	0	0	0	0	0	0	0	0	1	0	0	0	0	0	0	0	0	0	0	0	0	0	0	0	0	0	0	0	0	0	0	0	0	0
ENSG00000241547	1	0	0	0	0	0	1	0	0	0	0	0	1	0	1	1	0	1	0	0	0	0	0	0	0	0	0	1	0	0	0	0	0	0	0	0	0	0	0	0	1	0	0	0	0	0	0	0	0
ENSG00000142765	0	2	1	0	0	10	2	0	6	8	11	4	7	3	6	21	0	5	25	11	32	6	15	27	1	1	4	7	5	1	4	2	2	15	7	10	2	16	0	17	12	2	22	1	7	2	11	0	5
ENSG00000142733	17	1	0	1	2	74	31	0	33	33	35	3	28	24	54	50	1	1	18	42	24	6	1	1	0	74	49	79	45	24	50	57	62	1	127	64	52	34	2	95	47	9	55	0	2	3	0	0	22
ENSG00000142748	0	0	0	0	0	0	0	0	0	0	0	0	0	0	0	0	0	2	0	0	0	2	2	0	0	3	0	0	0	0	0	0	0	0	0	1	0	0	1	0	0	0	0	0	0	0	0	0	0
ENSG00000174950	0	0	0	0	0	2	2	0	2	2	4	0	0	0	0	1	0	0	0	0	0	0	0	0	0	6	0	0	0	0	0	0	0	0	0	3	0	0	0	0	0	0	0	0	0	0	0	0	0
ENSG00000231207	0	0	0	0	0	0	0	0	0	0	0	0	0	0	0	0	0	0	0	0	0	0	0	0	0	0	0	0	0	0	0	0	0	0	0	0	0	0	0	0	0	0	0	0	0	0	0	0	0
ENSG00000181773	1	0	0	0	0	0	0	0	1	2	1	0	2	0	0	0	0	0	0	0	0	0	0	0	0	0	0	2	0	0	0	0	0	0	0	0	2	0	1	1	0	0	0	1	0	0	5	0	13
ENSG00000158195	48	20	28	3	5	68	97	0	75	101	76	8	70	105	167	121	0	45	34	57	25	28	15	40	47	62	85	125	50	35	35	57	100	14	85	90	99	88	2	114	103	7	76	2	7	3	6	0	86
ENSG00000241169	0	0	0	0	0	0	0	0	0	0	0	0	1	0	0	0	0	0	0	0	0	0	0	0	0	0	0	1	0	0	0	1	0	0	0	0	0	0	0	0	3	0	0	0	0	0	0	0	1
ENSG00000237429	1	0	0	0	0	0	1	0	0	0	1	0	0	0	0	1	0	0	0	0	0	0	1	0	0	4	0	0	0	0	0	0	0	0	0	0	0	0	0	0	0	0	0	0	0	1	0	0	6
ENSG00000126705	8	1	0	1	1	5	7	0	8	10	7	5	7	4	10	5	0	9	0	2	0	1	1	0	2	3	11	10	5	11	3	5	3	1	7	3	4	10	1	12	4	1	1	0	1	1	0	0	5
ENSG00000000938	3	0	0	0	0	4	1	0	0	1	0	6	2	3	4	0	0	1	7	2	1	0	2	0	0	11	0	4	4	2	25	3	1	1	0	0	5	1	1	3	1	0	1	0	5	2	11	2	1
ENSG00000235912	1	0	0	0	0	1	1	0	1	2	0	1	0	0	0	0	0	0	0	0	0	0	0	1	0	0	0	2	1	1	1	0	2	0	1	0	1	0	0	0	0	0	0	0	0	0	0	0	0
ENSG00000233975	0	0	0	0	0	0	0	0	0	0	0	0	1	0	0	0	0	0	0	0	0	0	0	0	0	0	0	0	0	0	0	0	0	0	0	0	0	0	0	0	0	0	0	0	0	0	0	0	0
ENSG00000126709	24	7	28	2	1	11	33	0	14	21	27	38	30	13	29	7	0	33	28	82	34	6	18	16	18	28	16	20	8	4	12	20	13	16	17	9	1	6	0	6	14	4	18	0	2	2	2	2	14
ENSG00000225886	0	0	0	0	0	0	0	0	0	0	0	0	0	0	0	0	0	0	0	0	0	0	1	0	0	2	1	0	0	0	0	0	0	0	0	0	0	0	0	1	0	0	0	0	0	0	0	0	0
ENSG00000206767	0	0	0	0	0	0	0	0	0	0	0	0	0	0	0	0	0	0	0	0	0	0	0	0	0	0	0	0	0	0	0	0	0	0	0	0	0	0	0	0	0	0	0	0	0	0	0	0	0
ENSG00000226662	0	0	0	0	0	0	0	0	0	0	0	0	0	0	0	0	0	0	0	0	0	0	0	0	0	0	0	0	0	0	0	0	0	0	0	0	0	0	0	0	0	0	0	0	0	0	0	0	0
ENSG00000207095	0	0	0	0	0	0	0	0	0	0	0	0	0	0	0	0	0	0	0	0	0	0	0	0	0	0	0	0	0	0	0	0	0	0	0	0	0	0	0	0	0	0	0	0	0	0	0	0	0
ENSG00000009780	0	2	0	0	0	0	6	0	12	5	5	3	6	6	3	4	0	0	3	4	0	1	3	0	4	2	3	3	1	3	0	2	7	0	0	1	4	13	1	1	2	5	5	0	2	1	3	2	3
ENSG00000231344	0	0	0	0	0	0	0	0	0	0	0	0	0	0	0	0	0	0	0	0	0	0	0	0	0	0	0	0	0	0	0	0	0	0	0	0	0	0	0	0	0	0	0	0	0	0	0	0	0
ENSG00000230833	0	0	0	0	0	0	0	0	0	0	0	0	0	0	0	0	0	0	0	0	0	0	0	0	0	0	0	0	0	0	0	0	0	0	0	1	1	0	0	0	0	0	0	0	0	0	0	0	0
ENSG00000117758	7	4	4	0	1	4	9	0	16	9	6	14	6	10	9	5	0	10	7	3	0	1	8	0	3	14	5	5	1	2	6	2	8	1	6	1	6	0	1	4	14	2	1	1	4	0	1	1	1
ENSG00000269971	0	0	0	0	0	0	0	0	0	0	0	1	0	0	0	0	0	0	0	0	0	0	0	0	0	0	0	1	0	0	0	0	0	0	0	0	0	0	0	0	0	0	0	0	0	0	0	0	0
ENSG00000270031	0	0	0	0	0	0	0	0	0	0	0	0	0	0	0	0	0	0	0	0	0	0	0	0	0	0	0	0	0	0	0	0	0	0	0	0	0	0	0	0	0	0	0	0	0	0	0	0	0
ENSG00000223062	0	0	0	0	0	0	0	0	0	0	0	0	0	0	0	0	0	0	0	0	0	0	0	0	0	0	0	0	0	0	0	0	0	0	0	0	0	0	0	0	0	0	0	0	0	0	0	0	0
ENSG00000117751	3	2	2	0	0	5	11	0	8	16	7	8	14	5	17	9	0	0	4	20	48	2	0	0	0	5	6	7	12	4	1	5	1	3	3	0	5	2	0	1	3	7	9	2	0	0	0	0	4
ENSG00000252947	0	0	0	0	0	0	0	0	0	0	0	0	0	0	0	0	0	0	0	1	0	0	0	0	0	0	0	0	0	0	0	0	0	0	0	0	0	0	0	0	0	0	0	0	0	0	0	0	0
ENSG00000278868	0	0	0	0	0	0	0	0	0	0	0	0	0	0	0	0	0	0	0	0	0	0	0	0	0	0	0	0	0	0	0	0	0	0	0	0	0	0	0	0	0	0	0	0	0	0	0	0	0
ENSG00000130775	11	1	0	0	0	0	2	0	13	21	10	4	10	4	14	31	0	14	5	16	1	5	9	7	52	7	14	5	17	1	3	28	3	3	10	9	14	7	2	30	8	4	9	0	4	0	0	0	27
ENSG00000117748	3	1	0	0	0	4	7	0	5	6	3	2	4	4	9	8	0	2	3	0	0	0	1	6	1	6	6	6	7	11	0	3	1	0	3	4	5	17	0	9	10	1	4	0	0	0	0	0	5
ENSG00000130768	2	0	2	0	0	7	6	0	5	7	0	0	7	1	7	6	0	0	3	4	0	1	1	4	0	2	1	3	1	0	0	1	1	0	3	3	4	1	0	2	1	0	2	1	1	0	0	0	4
ENSG00000227050	0	0	0	0	0	0	0	0	0	0	0	0	0	0	0	0	0	0	0	0	0	0	0	0	0	0	0	0	0	0	0	0	0	0	0	0	2	0	0	0	0	0	0	0	0	0	0	0	0
ENSG00000158156	10	0	1	0	0	0	5	0	3	0	1	2	3	2	4	0	0	1	1	0	23	0	1	0	0	6	1	3	1	1	6	1	0	1	1	2	1	6	0	1	1	1	0	0	0	0	1	0	1
ENSG00000158161	5	1	4	0	2	2	1	0	2	9	6	4	11	3	3	5	0	5	6	1	2	2	3	3	0	1	3	5	1	4	1	1	2	4	0	2	5	3	7	2	0	4	11	1	2	2	1	3	2
ENSG00000238231	0	0	0	0	0	0	1	0	0	0	0	0	0	0	0	0	0	0	0	0	0	0	0	0	0	0	0	0	0	0	0	0	0	0	0	0	0	0	0	0	0	0	0	0	0	0	0	0	1
ENSG00000240750	0	0	1	0	0	0	1	0	1	1	0	0	1	0	0	1	0	0	0	0	0	0	0	1	0	0	1	0	0	0	0	0	0	0	0	1	0	1	0	2	0	1	0	0	0	0	0	0	0
ENSG00000228589	0	0	0	0	0	0	0	0	1	0	0	0	0	0	0	0	0	0	0	0	0	0	0	0	0	0	0	0	0	0	0	0	0	0	0	0	0	0	0	0	0	0	0	0	0	0	0	0	0
ENSG00000228943	0	0	0	0	0	0	0	0	0	0	0	0	0	0	0	0	0	0	0	0	0	0	0	0	0	0	0	0	0	0	0	0	0	0	0	0	0	0	0	0	0	0	0	0	0	1	0	0	0
ENSG00000214812	0	0	0	0	0	0	0	0	0	0	0	0	0	0	0	0	0	0	0	0	0	0	0	0	0	0	0	0	0	0	0	0	0	0	0	0	0	0	0	0	0	0	0	0	0	0	0	0	0
ENSG00000253005	0	0	0	0	0	0	0	0	0	0	0	0	0	0	0	0	0	0	0	0	0	0	0	0	0	0	0	0	0	0	0	0	0	0	0	0	0	0	0	0	0	0	0	0	0	0	0	0	0
ENSG00000169403	6	1	3	0	7	9	1	0	4	3	1	9	3	1	15	3	0	1	33	0	9	4	4	0	0	19	2	0	1	0	3	3	3	6	0	2	2	4	1	1	2	1	9	0	6	0	0	3	2
ENSG00000126698	21	6	2	0	0	10	17	0	26	30	15	7	29	26	33	27	2	13	7	31	22	5	4	16	2	27	18	33	16	11	8	9	13	5	14	24	26	8	3	19	18	6	26	0	11	2	0	1	10
ENSG00000130770	22	5	1	0	0	10	20	0	27	32	12	6	14	16	6	23	0	16	14	1	8	5	5	1	2	6	18	15	5	4	7	4	8	6	3	21	11	15	1	6	6	2	9	1	1	0	3	0	4
ENSG00000270605	0	0	1	0	0	2	0	0	0	4	1	0	2	0	5	2	0	0	0	0	0	2	0	0	0	0	1	2	2	2	0	1	1	0	3	0	0	0	0	1	0	0	2	2	0	1	0	4	10
ENSG00000271398	0	0	0	0	0	0	0	0	0	0	0	0	0	0	0	0	0	0	0	0	0	0	0	0	0	0	0	0	0	0	0	0	0	0	0	0	0	0	0	0	1	0	0	0	0	0	0	0	0
ENSG00000130766	0	0	0	0	0	9	10	0	7	6	3	4	5	2	5	27	1	4	12	3	0	1	1	0	0	12	18	15	4	8	2	13	7	0	31	11	9	29	2	13	6	1	15	0	1	2	2	0	4
ENSG00000130772	2	0	0	0	0	1	2	0	2	2	0	2	3	0	0	1	0	1	3	4	0	1	0	0	0	0	1	0	0	0	2	1	0	0	0	0	1	4	3	3	0	0	1	0	0	2	0	0	0
ENSG00000204138	17	7	18	0	3	20	34	0	46	64	41	26	34	37	45	53	0	3	21	11	4	4	18	16	7	37	52	47	36	63	36	86	35	4	52	33	63	77	3	39	88	8	94	0	9	5	4	16	25
ENSG00000206779	0	0	0	0	0	0	0	0	0	1	0	0	0	0	0	0	0	0	0	0	0	0	0	0	0	0	0	0	0	2	0	0	0	0	0	0	0	0	0	0	0	0	0	0	0	0	0	0	0
ENSG00000229820	0	0	0	0	0	0	1	0	1	2	0	1	0	2	8	4	0	0	1	0	0	3	0	0	0	6	2	0	0	3	2	0	1	0	0	0	3	3	0	0	2	1	3	0	0	0	0	0	0
ENSG00000221216	0	0	0	0	0	0	0	0	0	0	0	0	1	0	0	3	0	0	0	0	0	0	0	0	0	0	0	2	2	2	2	1	0	1	0	2	0	1	1	1	3	0	1	0	0	0	0	0	0
ENSG00000180198	6	0	1	0	1	9	6	0	24	21	10	0	6	11	20	15	1	2	1	16	0	0	0	0	0	10	8	9	2	4	3	9	1	0	2	11	11	14	1	12	6	0	9	0	0	1	0	0	3
ENSG00000242125	4	1	0	0	0	9	6	0	10	9	11	2	19	10	8	5	0	0	3	8	0	0	0	2	0	9	6	9	18	9	12	1	4	0	9	5	20	11	2	13	2	0	8	0	1	1	6	0	0
ENSG00000274266	0	0	0	0	0	0	0	0	0	0	0	0	0	0	0	0	0	0	0	0	0	0	0	0	0	0	0	0	0	0	0	0	0	0	0	0	0	0	0	0	0	0	0	0	0	0	0	0	0
ENSG00000200087	6	1	7	1	8	2	1	0	1	1	1	6	0	0	3	0	0	5	0	0	0	6	6	0	9	4	4	3	2	3	2	3	2	3	7	1	4	1	0	0	0	4	4	1	2	1	0	0	19
ENSG00000231468	0	0	0	0	0	0	1	0	0	2	2	0	2	0	0	3	0	0	0	2	0	0	0	0	0	0	0	4	1	0	0	2	0	1	0	1	0	0	0	1	0	0	0	0	0	0	0	1	0
ENSG00000279443	0	0	0	0	0	0	2	0	3	3	3	0	4	2	4	2	0	0	0	2	0	0	0	0	0	2	0	2	1	0	3	9	5	0	10	0	5	1	2	7	1	1	6	0	0	1	1	0	0
ENSG00000180098	6	15	1	0	0	18	18	0	18	31	15	8	14	21	44	38	0	22	12	1	0	12	5	8	0	33	18	16	35	10	13	12	15	2	8	17	23	9	1	32	11	4	34	0	1	3	0	2	8
ENSG00000197989	5	1	0	0	0	14	10	0	18	15	9	8	11	17	12	21	0	23	0	2	0	0	2	1	0	20	14	22	12	3	17	6	22	0	19	19	20	13	1	19	30	9	5	0	5	7	0	1	15
ENSG00000221539	0	0	0	0	0	2	1	0	5	4	2	2	3	1	2	4	0	0	0	0	0	0	0	0	0	4	1	0	0	0	1	3	0	0	1	1	2	0	0	5	0	0	2	0	1	0	0	0	2
ENSG00000278274	0	0	0	0	0	0	0	0	0	0	0	0	0	0	0	0	0	0	0	0	0	0	0	0	0	0	0	0	0	0	0	0	0	0	0	0	0	0	0	0	0	0	0	0	0	0	0	0	0
ENSG00000273544	0	0	0	0	0	0	0	0	0	0	0	0	0	0	0	0	0	0	0	0	0	0	0	0	0	0	0	0	0	0	0	0	0	0	0	0	0	0	0	0	0	0	0	0	0	0	0	0	0
ENSG00000274582	0	0	0	0	0	0	0	0	0	0	0	0	0	0	0	0	0	0	0	0	0	0	0	0	0	0	0	0	0	0	0	0	0	0	0	0	0	0	0	0	0	0	0	0	0	0	0	0	0
ENSG00000280498	0	0	0	0	0	0	0	0	0	0	0	0	0	0	0	0	0	0	0	0	0	0	0	0	0	0	0	0	0	0	0	0	0	0	0	0	0	0	0	0	0	0	0	0	0	0	0	0	0
ENSG00000120656	2	1	1	1	6	9	0	0	0	9	6	0	1	1	0	4	0	1	4	1	0	4	1	0	0	0	3	2	0	2	0	4	1	0	1	1	2	2	0	1	2	0	6	0	0	2	0	3	7
ENSG00000188060	1	0	0	0	0	14	8	0	12	14	15	0	7	5	24	31	0	9	2	12	0	2	0	0	0	14	9	13	4	26	19	32	4	1	9	13	7	11	0	10	9	11	28	0	3	2	3	1	28
ENSG00000229388	0	0	0	0	0	0	0	0	0	3	0	0	0	0	0	0	0	1	0	0	0	0	0	0	0	0	1	0	1	0	0	0	0	0	0	0	0	5	0	0	0	0	0	0	0	3	0	0	0
ENSG00000270103	0	0	0	0	0	0	0	0	0	0	0	0	0	0	0	0	0	0	0	0	0	0	0	0	0	0	0	0	0	0	0	0	0	0	0	0	0	0	0	0	0	0	0	0	0	0	0	0	0
ENSG00000274978	0	0	0	0	0	0	0	0	0	0	0	0	0	0	0	0	0	0	0	0	0	0	0	0	0	0	0	0	0	0	0	0	0	0	0	0	0	0	0	0	0	0	0	0	0	0	0	0	0
ENSG00000162419	7	3	3	0	0	14	15	0	15	12	14	2	6	16	8	15	0	32	3	17	18	1	3	11	0	10	18	16	19	14	7	16	9	5	6	6	24	7	1	27	18	3	4	0	3	3	1	6	1
ENSG00000252777	0	0	0	0	0	0	0	0	0	0	0	0	0	0	0	0	0	0	0	0	0	0	1	0	0	0	0	0	0	0	0	0	0	0	0	0	0	0	0	0	0	0	0	0	0	0	0	0	0
ENSG00000198492	15	2	6	0	0	13	26	0	35	22	25	7	23	27	55	47	0	83	28	13	44	3	14	19	6	25	28	30	9	12	2	25	28	6	28	25	22	25	0	39	31	7	41	0	14	5	1	0	7
ENSG00000116329	0	0	0	0	0	2	1	0	2	1	1	0	0	0	1	0	0	1	0	0	0	0	0	0	0	3	0	3	0	1	0	0	0	0	0	2	2	6	1	1	0	2	0	1	0	1	0	1	0
ENSG00000233427	0	0	0	0	0	0	0	0	0	0	0	0	0	0	0	0	0	0	0	0	0	0	0	0	0	0	0	0	0	0	0	0	0	0	0	0	0	0	0	0	0	0	0	0	0	1	0	0	0
ENSG00000199756	0	0	0	0	0	0	0	0	0	0	0	0	0	0	0	0	0	0	0	0	0	4	0	0	0	0	0	0	0	0	0	0	0	0	0	1	0	0	0	0	0	0	0	0	0	0	0	0	0
ENSG00000159023	14	12	5	0	1	13	13	0	11	22	11	8	6	10	13	4	0	2	5	8	0	4	2	0	3	24	24	17	15	35	15	12	11	5	9	17	27	30	1	10	25	4	10	0	8	5	6	5	28
ENSG00000225616	0	0	0	0	0	0	0	0	0	1	1	0	0	0	0	0	0	0	0	0	0	0	0	0	0	0	0	0	0	0	0	0	0	0	0	0	0	0	0	0	0	1	0	0	0	0	0	0	0
ENSG00000206704	0	0	0	0	0	0	0	0	0	0	0	0	0	0	0	0	0	0	0	0	0	0	0	0	0	0	0	0	0	0	0	0	0	0	0	0	0	0	0	0	0	0	0	0	0	0	0	0	0
ENSG00000277958	0	0	0	0	0	1	0	0	0	0	1	0	0	0	0	0	0	0	0	0	0	0	0	0	0	0	1	0	0	0	0	0	3	0	0	0	1	2	2	0	0	0	2	0	0	0	0	1	0
ENSG00000253304	0	0	0	0	0	0	0	0	0	0	0	0	0	0	0	0	0	0	0	0	0	0	0	0	0	0	0	0	0	0	0	2	0	0	0	0	0	0	0	1	0	0	0	0	0	0	0	0	0
ENSG00000225750	0	0	0	0	0	0	1	0	0	0	0	0	0	0	0	0	0	0	0	0	0	0	0	0	0	0	0	0	0	0	0	0	4	0	0	0	0	0	0	0	0	0	0	0	0	0	0	0	0
ENSG00000116350	31	25	20	3	15	50	59	0	47	75	37	34	51	56	61	93	0	88	47	76	45	31	38	93	14	45	86	78	58	61	68	53	47	12	64	73	81	37	2	128	79	35	65	6	31	10	11	4	45
ENSG00000277916	0	0	0	0	0	0	0	0	0	0	0	0	0	0	0	0	0	0	0	0	0	0	0	0	0	0	0	0	0	0	0	0	0	0	0	0	0	0	0	0	0	0	0	0	0	0	0	0	0
ENSG00000116353	0	1	0	0	0	7	4	0	3	5	7	3	3	3	9	13	0	0	2	0	0	0	1	0	0	4	11	11	5	23	3	1	3	1	6	14	12	0	2	4	9	1	3	0	3	7	1	0	0
ENSG00000237934	0	0	0	0	0	0	0	0	0	0	0	0	0	0	0	0	0	0	0	0	0	0	0	0	0	0	0	0	0	0	0	0	0	0	0	0	0	0	0	0	0	0	0	0	0	0	0	0	0
ENSG00000060656	3	1	0	0	0	8	6	0	24	27	9	1	22	12	18	7	0	0	1	14	0	1	0	2	0	1	8	7	0	0	3	9	15	2	16	14	20	13	0	9	10	0	4	0	1	0	2	1	2
ENSG00000230523	0	0	0	0	0	0	0	0	0	0	0	1	0	0	0	0	0	0	0	0	0	0	0	0	0	0	0	0	0	0	0	0	0	0	0	1	0	0	0	0	0	0	0	0	0	0	0	1	0
ENSG00000225011	0	0	0	0	0	0	0	0	0	0	0	0	0	0	0	0	0	0	0	0	0	0	0	0	0	0	0	0	0	0	0	0	0	0	1	0	1	0	0	0	0	0	0	0	0	0	0	0	0
ENSG00000228176	0	0	0	0	0	0	0	0	0	0	0	0	0	0	0	0	0	0	0	0	0	0	0	0	0	0	0	0	0	0	0	0	0	0	0	0	0	0	0	0	0	0	0	0	0	0	0	0	0
ENSG00000270927	0	0	0	0	0	0	0	0	0	0	0	0	0	0	0	0	0	0	0	0	0	0	0	0	0	0	0	0	0	0	0	0	0	0	0	0	0	0	0	0	0	0	0	0	0	0	0	0	0
ENSG00000233399	0	0	0	0	0	0	0	0	0	0	0	0	0	0	0	0	0	0	0	0	0	8	0	0	0	0	1	0	0	0	0	0	0	0	0	0	1	0	0	0	0	0	0	0	0	0	0	0	0
ENSG00000233372	0	0	0	0	0	0	0	0	0	0	0	0	0	0	0	0	0	0	0	0	0	0	0	0	0	0	0	0	0	0	0	0	0	0	0	0	0	0	0	0	0	0	0	0	0	0	0	0	0
ENSG00000231251	0	0	0	0	0	0	0	0	0	0	0	0	0	0	0	0	0	0	0	0	0	0	0	0	0	0	0	0	0	0	0	0	0	0	1	0	0	0	0	0	0	1	0	0	0	0	0	0	1
ENSG00000236335	0	0	0	0	0	0	0	0	0	0	0	0	0	0	0	0	0	0	0	0	0	0	0	0	0	0	0	0	0	0	0	0	0	0	0	0	0	0	0	0	0	0	0	0	0	0	0	0	0
ENSG00000231949	0	0	0	0	0	0	0	0	0	0	0	0	0	0	0	0	0	0	0	0	0	0	0	0	0	0	0	0	0	0	0	0	0	0	0	0	0	0	0	0	0	0	0	0	0	0	0	0	0
ENSG00000162510	0	0	0	0	0	0	0	0	0	0	0	0	0	0	0	1	0	0	0	0	0	0	0	0	0	0	0	0	1	0	0	0	0	0	5	0	0	1	1	0	0	0	0	0	0	3	0	2	0
ENSG00000186056	0	0	0	0	0	0	2	0	3	0	1	0	4	1	0	0	0	4	0	0	0	0	0	1	0	1	0	1	7	0	4	1	0	1	4	0	1	1	0	5	3	1	0	0	1	0	1	1	0
ENSG00000162511	19	9	12	0	8	27	13	0	21	8	2	23	13	11	58	17	0	127	180	57	11	39	21	17	7	32	2	12	15	5	57	42	15	24	9	10	1	10	0	4	10	34	21	0	49	2	0	1	0
ENSG00000264773	0	0	0	0	0	0	0	0	0	0	0	0	0	0	0	0	0	0	0	0	0	0	0	0	0	0	0	0	0	0	0	0	0	0	0	0	0	0	0	0	0	0	0	0	0	0	0	0	0
ENSG00000229607	0	0	0	0	0	0	0	0	0	0	0	0	0	0	0	0	0	0	0	0	0	0	0	0	0	0	0	0	0	0	0	0	0	0	0	0	0	0	2	0	0	0	0	0	0	0	0	0	0
ENSG00000223382	0	0	0	0	0	0	0	0	0	0	0	0	0	0	0	0	0	0	1	0	0	0	0	0	0	0	0	0	2	0	0	0	0	0	0	0	0	1	0	0	0	0	0	0	0	0	2	3	0
ENSG00000222784	0	0	0	0	0	0	0	0	0	0	0	0	0	0	0	0	0	0	0	0	0	0	0	0	0	0	0	0	0	0	0	0	0	0	0	0	0	0	0	0	0	0	0	0	0	0	0	0	0
ENSG00000235143	0	0	0	0	0	0	0	0	0	0	0	0	0	0	0	0	0	0	0	0	0	0	0	0	0	0	0	0	0	0	0	0	0	0	0	0	1	0	0	0	1	1	0	0	0	0	0	0	3
ENSG00000162512	6	3	11	0	0	8	11	0	15	15	18	9	9	11	19	24	0	29	33	0	0	17	5	1	1	5	7	8	3	0	15	14	9	7	12	4	1	1	2	11	2	5	2	0	11	1	0	3	27
ENSG00000266210	0	0	0	0	0	0	0	0	0	0	0	0	0	0	0	0	0	0	0	0	0	0	0	0	0	0	0	0	1	0	0	0	0	0	0	0	1	0	1	0	0	0	0	0	0	0	0	0	0
ENSG00000134644	34	6	14	2	23	43	54	0	74	77	56	23	79	60	74	89	0	27	16	18	5	6	10	48	4	49	47	70	30	36	20	58	55	7	37	55	55	53	1	74	69	8	44	2	6	7	3	1	32
ENSG00000237329	0	0	0	0	0	0	0	0	0	0	0	0	1	0	0	0	0	0	0	0	0	0	0	0	0	0	0	0	0	0	0	0	0	0	0	0	0	0	0	0	0	0	0	0	0	0	0	0	0
ENSG00000232768	0	2	0	0	0	0	0	0	0	0	0	0	0	0	1	0	0	0	0	0	0	0	0	0	0	0	1	0	0	0	0	0	0	0	0	0	0	0	0	0	0	0	0	0	0	0	0	0	1
ENSG00000215900	0	0	0	0	0	0	0	0	0	0	0	0	0	0	0	0	0	0	0	0	0	0	0	0	0	0	0	0	0	0	0	0	0	0	0	0	0	0	0	0	0	0	0	0	0	0	0	0	0
ENSG00000225142	0	0	0	0	0	0	0	0	0	0	1	0	0	0	0	0	0	0	0	0	0	0	0	0	0	0	0	0	0	0	0	0	0	0	0	0	0	0	0	0	0	0	0	0	0	0	0	0	0
ENSG00000084628	0	0	0	0	0	0	0	0	0	0	0	1	0	0	0	0	0	0	0	0	0	0	0	0	0	4	0	0	1	0	0	0	0	0	0	0	0	0	0	1	0	1	0	1	0	0	6	0	0
ENSG00000060688	1	0	1	0	0	1	1	0	15	5	2	0	5	5	9	4	1	1	3	0	0	0	1	0	0	3	7	5	0	4	1	1	0	0	2	9	6	5	3	2	0	2	1	0	0	3	3	2	2
ENSG00000229447	2	0	1	0	0	6	2	0	2	1	6	1	3	3	1	11	0	0	1	3	0	0	0	1	0	0	3	2	3	4	6	2	3	1	3	4	4	0	0	3	5	0	0	0	1	0	0	0	3
ENSG00000121766	9	1	10	0	3	12	12	0	7	10	10	5	12	8	26	15	0	1	9	8	0	1	1	0	0	7	6	6	4	0	2	16	11	2	10	3	7	7	0	10	7	8	8	0	1	1	2	6	10
ENSG00000229044	0	0	0	0	0	0	0	0	0	0	0	0	0	0	0	0	0	0	0	4	0	0	0	0	0	0	0	0	0	2	0	0	0	0	0	0	0	0	0	1	0	0	0	0	0	0	0	0	0
ENSG00000121769	0	0	0	0	0	1	0	0	0	1	0	1	1	0	1	0	0	0	2	0	0	0	0	0	0	4	0	1	0	0	0	0	3	0	0	0	0	0	0	0	0	0	0	0	1	0	0	2	0
ENSG00000168528	0	0	1	0	0	7	7	0	5	3	4	0	10	9	11	9	0	1	0	0	0	0	0	0	0	12	7	5	5	1	1	4	3	0	1	7	2	17	1	5	8	0	8	0	0	2	0	0	6
ENSG00000215899	0	0	0	0	0	0	0	0	0	0	0	0	0	0	0	0	0	0	0	0	0	0	0	0	0	0	0	0	0	0	0	0	0	0	0	0	0	0	0	0	0	0	0	0	0	0	0	0	0
ENSG00000206981	0	0	0	0	0	0	0	0	0	0	0	0	0	0	0	0	0	0	0	0	0	0	0	0	0	0	0	0	0	0	0	0	0	0	0	0	0	0	0	0	0	0	0	0	0	0	0	0	0
ENSG00000260386	0	0	0	0	0	0	0	0	2	0	0	0	0	0	0	0	0	0	0	0	0	0	0	0	0	0	0	0	0	0	0	0	0	0	0	0	0	0	0	0	0	0	0	0	0	0	3	2	0
ENSG00000265961	0	0	0	0	0	0	0	0	0	0	0	0	0	0	0	0	0	0	0	0	0	0	0	0	0	0	0	0	0	0	0	0	0	0	0	0	0	0	0	0	0	0	0	0	0	0	0	5	0
ENSG00000229167	0	0	0	0	0	0	0	0	0	0	0	0	0	2	0	0	0	0	0	0	0	0	0	0	0	0	0	0	0	0	0	0	0	0	0	0	0	0	0	0	0	0	0	0	0	0	0	0	0
ENSG00000142910	0	0	0	0	0	0	2	0	2	10	1	1	7	9	5	5	0	0	1	0	0	1	1	0	0	2	5	6	0	0	0	0	7	0	2	1	2	3	1	1	2	1	1	0	0	1	0	0	2
ENSG00000121764	0	0	0	0	0	0	0	0	0	0	0	0	0	0	0	0	0	0	0	0	0	0	0	0	0	0	0	0	0	0	1	0	0	0	0	0	1	2	1	0	0	0	0	0	0	0	0	0	0
ENSG00000162517	6	2	0	0	0	1	4	0	9	6	10	3	8	3	13	4	0	2	14	1	0	0	3	0	0	2	8	6	9	3	4	5	1	1	9	8	7	7	0	7	0	0	5	1	0	1	0	0	0
ENSG00000235790	0	0	0	0	0	0	0	0	1	1	0	1	1	0	1	0	0	0	0	0	0	0	0	0	0	0	0	2	0	0	0	0	3	2	0	2	0	4	0	3	0	0	0	0	0	0	0	1	0
ENSG00000264078	1	0	0	0	0	0	0	0	0	0	0	0	0	0	0	0	0	0	0	0	0	0	0	0	0	0	1	0	0	0	0	0	0	0	0	0	0	0	0	0	0	0	0	0	0	3	1	0	0
ENSG00000084636	11	8	14	0	0	9	7	0	5	8	14	12	3	13	12	40	0	41	13	3	61	2	6	0	0	16	33	29	6	21	9	13	49	5	57	26	26	32	7	38	29	7	22	3	0	20	3	1	44
ENSG00000121753	0	0	1	0	1	1	2	0	1	1	2	0	0	3	1	0	0	1	0	0	1	0	0	0	0	0	1	0	1	0	1	0	1	0	0	0	2	1	1	2	0	1	1	1	0	2	0	2	0
ENSG00000266580	0	0	0	0	0	0	0	0	0	0	0	0	0	0	0	0	0	0	0	0	0	0	0	0	0	0	0	0	0	0	0	0	0	0	0	0	0	0	0	0	0	0	0	0	0	0	0	0	0
ENSG00000254545	0	0	0	0	0	0	0	0	0	0	0	0	0	0	0	0	0	0	0	0	0	0	0	0	0	0	0	0	0	0	0	0	0	0	0	0	0	0	0	0	0	0	0	0	0	0	0	0	0
ENSG00000134668	0	2	0	0	0	1	1	0	0	6	1	0	3	4	5	28	0	43	11	2	0	0	0	0	0	5	1	0	7	0	4	0	0	0	0	8	2	1	6	2	0	3	2	1	1	5	4	1	1
ENSG00000203620	0	0	0	0	0	0	0	0	0	1	0	0	0	0	0	0	0	0	0	0	0	0	0	0	0	0	0	0	0	0	0	10	2	0	0	0	0	0	0	2	0	0	0	0	0	1	0	2	0
ENSG00000269967	0	0	0	0	1	0	0	0	0	0	0	1	0	1	0	0	0	0	0	0	0	0	0	0	0	1	0	1	0	1	0	2	0	0	0	1	0	0	1	1	2	0	2	0	0	3	0	1	1
ENSG00000184007	15	28	27	1	9	21	20	0	47	77	24	33	61	39	62	53	2	61	63	25	10	39	19	43	1	22	45	48	15	12	33	21	32	12	33	38	35	26	2	66	33	13	38	0	15	5	1	1	17
ENSG00000228634	0	0	0	0	0	0	0	0	2	0	1	0	2	0	0	0	0	0	0	0	0	0	0	0	0	0	3	1	0	0	0	1	1	0	0	4	1	2	3	0	3	0	1	0	2	0	3	0	0
ENSG00000121774	13	14	4	0	0	18	17	0	34	59	38	11	45	31	60	38	1	21	11	29	2	4	11	3	0	21	19	36	12	26	5	11	39	8	16	18	32	23	2	29	16	7	19	0	12	3	0	1	12
ENSG00000203325	1	1	4	0	0	1	7	0	0	9	4	5	2	3	12	1	0	8	0	0	0	0	1	0	0	0	0	4	0	5	3	0	3	1	2	1	5	4	1	3	0	4	6	0	1	0	0	0	1
ENSG00000121775	2	1	1	0	0	0	8	0	12	5	4	0	3	6	13	8	0	1	1	0	0	0	1	0	0	3	5	7	2	5	2	2	3	0	3	4	16	5	0	13	0	0	14	2	1	7	5	0	0
ENSG00000266203	0	0	0	0	0	0	0	0	0	0	0	0	0	0	0	1	0	0	0	0	0	0	0	0	0	0	0	0	0	0	0	0	0	0	0	0	1	0	0	0	0	0	1	0	0	0	0	0	0
ENSG00000276493	0	0	0	0	0	0	0	0	1	0	0	0	0	0	0	0	0	0	0	0	0	0	0	0	0	0	0	1	0	0	0	0	0	0	0	0	0	0	0	0	0	0	0	0	0	0	0	1	0
ENSG00000025800	24	6	14	0	3	19	53	0	29	51	48	8	27	45	98	55	0	23	31	28	27	7	10	6	5	27	49	47	17	26	17	13	39	2	16	16	30	27	7	50	11	11	40	0	9	8	7	2	30
ENSG00000250135	0	0	0	0	0	0	0	0	0	0	0	0	0	0	0	0	0	0	0	0	0	0	0	0	0	0	0	0	0	0	0	0	0	0	0	0	0	0	0	0	0	0	0	0	0	0	0	0	0
ENSG00000084652	11	3	5	0	0	12	22	1	24	27	12	8	19	13	15	34	0	9	10	26	1	0	5	7	1	23	14	28	25	10	10	16	15	3	18	17	23	23	1	44	33	43	9	0	6	2	8	12	12
ENSG00000160050	0	0	1	0	1	0	2	0	1	1	2	0	1	2	2	0	0	0	1	0	0	2	0	31	0	0	2	6	1	0	5	0	0	1	0	2	1	6	0	1	2	3	0	0	1	0	1	0	0
ENSG00000224066	0	0	0	0	0	0	0	0	0	0	0	0	0	0	0	0	0	0	0	0	0	0	0	0	0	0	0	0	0	0	0	0	0	0	0	0	0	4	0	0	0	0	0	0	0	0	0	0	0
ENSG00000160051	4	0	0	0	0	4	0	0	2	6	2	1	5	4	0	0	0	0	0	0	0	0	0	0	0	0	2	2	0	0	0	0	1	0	6	0	1	0	0	1	0	1	2	0	0	0	0	0	0
ENSG00000222046	0	0	0	0	0	0	0	0	0	1	1	0	0	0	0	0	0	0	0	0	0	0	0	0	0	0	0	0	0	1	0	0	0	0	0	0	0	0	1	0	0	0	0	0	0	1	0	0	0
ENSG00000160055	7	0	0	2	0	3	1	0	2	3	0	2	1	2	3	3	0	13	3	0	0	6	2	0	0	0	1	1	0	1	5	1	2	3	4	1	0	0	0	4	0	0	1	0	1	1	0	1	0
ENSG00000084623	22	2	6	0	0	29	35	0	32	47	36	5	31	23	57	29	0	31	16	9	0	13	14	2	0	23	36	52	11	13	10	14	30	6	33	16	27	16	0	33	30	2	25	1	7	4	2	0	15
ENSG00000220785	10	0	2	0	0	8	5	0	1	7	0	4	10	2	7	15	0	18	4	0	0	5	3	16	12	0	6	0	0	1	0	3	4	3	0	9	5	2	0	9	0	0	3	0	4	2	2	0	0
ENSG00000183615	2	5	0	0	0	5	0	0	1	3	4	0	3	5	1	1	0	1	0	0	0	0	3	0	0	0	2	6	0	0	3	0	4	0	4	0	0	1	0	0	0	0	0	0	0	0	0	0	2
ENSG00000182866	12	3	1	0	2	1	1	0	2	3	0	4	1	1	13	5	0	53	14	0	16	10	1	0	0	13	2	1	0	0	0	0	0	2	0	1	1	0	0	0	1	1	0	0	2	3	0	0	2
ENSG00000277617	0	0	0	0	0	0	0	0	0	0	0	0	0	0	0	0	0	0	0	0	0	0	0	0	0	0	0	0	0	0	0	0	0	0	0	0	0	1	0	1	1	0	0	0	0	0	2	3	0
ENSG00000252450	0	0	0	0	0	0	0	0	0	0	0	0	0	0	0	0	0	0	0	0	0	0	0	0	0	0	0	0	0	0	0	0	0	0	0	0	0	0	0	0	0	0	0	0	0	0	0	0	0
ENSG00000116478	14	27	3	0	4	13	20	0	21	15	19	4	27	11	13	35	0	26	12	3	1	9	8	61	6	10	12	18	5	17	11	16	9	8	19	11	11	12	0	10	15	3	13	0	13	2	0	1	8
ENSG00000175130	22	5	4	0	0	19	67	0	32	67	52	8	51	50	70	65	0	38	16	1	64	10	1	3	5	25	18	46	9	3	1	2	26	2	13	10	12	36	0	19	11	0	11	0	5	3	2	2	17
ENSG00000233775	0	0	0	0	0	0	0	0	0	0	0	0	0	0	0	0	0	0	0	0	0	0	0	0	0	0	0	0	0	0	0	0	0	0	0	0	0	0	0	0	0	0	0	0	0	0	0	0	0
ENSG00000162526	0	0	0	0	0	0	0	0	0	0	1	0	0	0	0	1	0	0	0	0	0	0	0	0	0	0	0	0	0	0	1	0	0	0	0	0	0	0	0	0	8	1	0	0	0	0	0	2	0
ENSG00000225828	0	0	1	0	0	1	0	0	0	1	1	0	0	0	0	6	0	0	4	0	0	0	0	0	0	0	4	1	3	2	1	0	1	0	1	1	4	0	0	0	0	0	2	0	0	0	0	0	0
ENSG00000160058	14	3	1	0	3	12	33	0	26	20	19	6	24	24	22	30	0	14	14	2	0	0	2	3	1	8	19	31	3	5	7	10	23	4	11	5	20	9	6	5	34	4	21	0	4	1	7	1	9
ENSG00000224333	0	0	0	0	0	0	0	0	0	0	0	0	0	0	0	0	0	0	0	0	0	0	0	0	0	0	0	0	0	0	0	0	0	0	0	0	0	0	0	0	0	0	0	0	0	0	0	0	0
ENSG00000270850	0	0	0	0	0	0	0	0	0	0	0	0	0	0	0	0	0	0	0	0	0	0	0	0	0	0	0	0	0	0	0	0	0	0	0	0	0	0	0	0	0	0	0	0	0	0	0	0	0
ENSG00000229259	0	0	0	0	0	0	0	0	0	0	0	0	0	0	0	0	0	0	0	0	0	0	0	0	0	0	1	1	0	0	0	1	0	0	0	0	0	1	0	0	0	0	0	0	0	1	1	0	0
ENSG00000263529	0	0	0	0	0	0	0	0	0	0	0	0	0	0	0	0	0	0	0	0	0	0	0	0	0	0	0	0	0	0	0	0	0	0	0	0	0	0	0	0	0	0	0	0	0	0	0	0	0
ENSG00000254553	0	0	0	0	0	0	0	0	0	0	0	1	0	0	0	0	0	0	0	0	0	0	0	0	0	0	0	2	0	0	0	0	5	0	1	0	0	3	0	0	0	0	1	0	0	0	2	0	0
ENSG00000273274	0	0	0	0	0	2	2	0	0	2	3	0	2	2	1	0	0	0	1	0	0	0	0	0	0	2	2	3	1	0	0	2	1	0	0	3	1	1	9	1	0	1	3	0	0	1	13	0	1
ENSG00000160062	0	1	8	0	2	14	18	0	10	11	8	0	9	10	3	14	0	9	10	2	0	7	1	4	1	6	8	22	1	1	0	3	4	1	14	3	16	2	3	18	3	2	17	0	5	4	4	1	7
ENSG00000176261	7	7	1	0	0	5	9	0	4	12	11	6	6	6	5	4	0	15	8	11	7	2	2	5	0	7	3	14	2	3	4	3	7	2	6	3	6	6	0	6	9	4	9	0	3	6	1	1	6
ENSG00000200591	0	0	0	0	3	0	0	0	0	0	0	2	0	1	0	0	0	0	0	0	0	0	0	0	0	0	0	0	0	0	0	0	0	0	0	0	0	0	0	0	1	0	1	0	0	0	0	0	0
ENSG00000162521	16	7	12	1	0	28	26	0	30	41	39	6	27	41	44	32	1	12	6	20	26	1	5	10	27	21	33	53	12	44	9	28	34	13	37	14	30	26	1	27	15	2	22	3	14	9	1	4	16
ENSG00000162520	0	0	0	0	0	0	1	0	0	0	0	0	0	0	0	0	0	0	0	0	0	0	0	0	0	0	1	0	0	0	0	1	0	0	3	0	0	0	0	1	0	0	0	0	0	0	0	0	0
ENSG00000224409	2	0	0	0	0	0	0	0	0	0	0	0	0	0	0	0	0	0	0	0	0	0	0	0	0	0	0	0	0	0	0	0	0	0	0	0	0	2	0	0	0	0	0	0	0	0	0	0	0
ENSG00000162522	0	3	0	0	0	29	22	0	13	15	20	4	21	15	13	18	0	0	3	9	0	1	0	7	11	11	10	22	6	12	5	11	8	1	4	14	5	23	1	11	13	2	10	1	0	1	1	0	7
ENSG00000134684	12	8	1	0	1	32	25	0	29	36	27	7	34	25	38	53	0	6	5	32	0	4	11	37	8	18	42	27	28	30	9	16	32	1	24	16	50	44	0	42	35	4	31	0	6	4	1	1	21
ENSG00000116497	5	4	5	1	0	10	17	0	20	18	16	8	22	18	20	12	0	8	8	24	1	18	7	4	0	29	23	23	4	4	22	9	12	3	17	7	12	7	6	14	15	1	31	1	5	3	1	5	18
ENSG00000160097	0	2	1	0	0	1	1	0	0	3	0	0	0	2	0	0	0	1	1	0	0	0	0	0	0	0	0	1	0	0	1	1	0	0	0	0	1	0	1	0	2	0	0	0	0	1	0	2	10
ENSG00000121905	0	0	0	0	0	0	0	0	0	0	0	0	1	0	0	0	0	0	0	0	0	0	0	0	0	0	0	0	0	0	0	0	0	0	2	0	0	0	0	0	0	0	0	0	0	1	4	0	0
ENSG00000121900	6	0	1	0	3	12	3	0	12	22	8	3	13	15	21	33	0	2	2	1	0	0	1	0	0	3	14	16	6	0	0	6	10	0	10	13	17	8	0	25	17	0	20	0	0	1	1	1	8
ENSG00000116514	7	7	0	0	2	4	6	0	9	4	4	2	4	3	17	18	0	9	4	0	0	0	0	0	0	2	0	1	1	0	0	0	3	0	3	1	3	3	2	1	2	0	8	0	3	0	2	0	3
ENSG00000278966	0	0	0	0	0	1	0	0	1	0	0	0	0	1	1	0	0	0	0	0	0	0	0	0	0	0	0	0	3	0	0	0	1	0	0	0	0	2	0	2	4	0	0	0	0	1	0	0	0
ENSG00000217644	0	0	0	0	0	0	0	0	0	0	0	0	0	0	0	0	0	0	0	0	0	0	0	0	0	0	0	0	0	0	0	1	0	0	0	0	0	0	0	0	1	0	0	0	0	0	0	0	0
ENSG00000239670	0	0	0	0	0	0	2	0	0	0	0	0	0	0	0	2	0	0	0	0	0	0	0	0	0	0	0	0	0	0	0	0	0	0	0	0	0	0	0	0	0	0	0	0	0	0	0	0	0
ENSG00000236065	0	0	0	0	0	0	0	0	0	0	1	0	1	1	0	0	0	0	0	0	0	0	0	0	0	0	0	0	0	0	0	0	0	0	0	0	3	0	0	1	0	0	0	0	0	1	0	0	0
ENSG00000004455	10	0	1	0	1	14	20	0	31	22	34	12	30	24	17	21	0	7	5	0	4	3	2	0	0	24	19	29	6	1	4	12	15	2	22	16	31	17	2	21	16	8	17	0	2	1	0	0	14
ENSG00000276645	1	0	1	0	0	3	7	0	1	4	0	1	3	0	2	2	0	0	0	0	0	0	0	0	0	4	1	0	0	0	0	0	1	0	4	0	2	1	0	5	1	0	6	0	0	0	0	0	0
ENSG00000142920	0	1	1	0	0	1	3	0	2	0	0	2	4	2	0	5	0	2	0	0	0	2	0	1	0	0	3	0	0	0	1	0	1	0	1	1	0	0	0	1	0	0	3	0	0	7	2	0	1
ENSG00000278997	0	0	0	0	0	0	1	0	0	0	0	0	0	0	0	0	0	0	0	0	0	0	0	0	0	0	0	0	1	1	0	0	0	1	0	0	0	0	0	0	0	0	0	0	0	0	1	0	1
ENSG00000116525	0	0	0	0	0	0	0	0	1	1	0	0	1	1	1	0	0	0	0	0	0	0	0	0	0	0	1	0	0	0	1	1	3	0	0	0	0	0	0	5	1	1	0	0	0	1	0	0	0
ENSG00000279179	0	1	1	0	0	0	0	0	2	0	0	0	0	0	0	2	0	0	1	1	0	0	0	0	0	1	0	0	0	0	0	0	1	0	0	1	0	0	2	2	0	0	0	0	1	0	1	0	0
ENSG00000160094	8	2	7	0	0	10	16	0	30	27	21	5	21	10	15	17	0	19	4	34	0	9	4	0	4	10	14	35	5	27	8	11	21	4	8	11	13	5	2	13	2	4	11	0	4	0	3	2	10
ENSG00000270115	0	0	0	0	0	0	0	0	0	0	0	0	0	0	0	0	0	0	0	0	0	0	0	0	0	0	0	0	0	3	0	0	0	0	3	0	0	0	0	0	0	0	0	0	0	0	0	0	4
ENSG00000184389	0	0	0	0	0	0	0	0	0	0	0	0	0	0	0	0	0	0	0	0	0	0	0	0	0	0	0	0	0	0	0	0	0	0	0	0	1	0	0	0	0	0	0	0	0	1	0	0	0
ENSG00000225313	1	0	0	0	0	0	1	0	6	2	1	0	2	0	2	1	0	2	0	0	0	0	0	0	0	5	1	1	0	0	0	0	0	0	2	3	0	4	1	0	0	2	0	0	0	3	0	0	1
ENSG00000134686	10	7	5	0	0	4	4	0	29	15	6	7	8	20	34	15	0	31	7	42	2	3	6	8	0	6	17	18	0	15	4	7	11	1	5	7	7	15	2	14	17	1	5	0	4	0	2	1	5
ENSG00000222112	0	0	0	0	0	0	1	0	1	2	0	0	0	1	0	1	0	1	0	0	0	0	0	0	0	3	0	2	1	1	1	0	0	0	1	0	0	0	0	0	0	0	0	0	1	2	0	0	0
ENSG00000233246	0	0	0	0	0	0	0	0	0	0	0	0	0	0	0	0	0	0	0	0	0	0	0	0	0	0	0	0	0	0	0	0	0	0	0	0	0	0	0	0	0	0	2	0	0	0	0	0	0
ENSG00000234512	0	0	0	0	0	1	0	0	0	0	0	0	0	0	0	0	0	0	0	0	0	0	0	0	0	0	0	0	0	0	0	0	0	0	0	1	0	0	0	0	0	3	0	0	0	0	0	0	0
ENSG00000121903	1	0	0	0	0	1	0	0	0	5	4	0	4	1	0	5	0	0	0	0	0	0	0	2	0	0	1	2	0	0	3	0	8	0	1	0	7	3	2	0	0	17	1	0	0	0	0	0	0
ENSG00000235907	0	0	0	0	0	0	0	0	0	0	0	0	0	0	0	0	0	0	0	0	0	0	0	0	0	0	0	0	0	2	0	0	0	0	0	0	0	0	0	0	0	0	0	0	0	0	0	0	0
ENSG00000121904	0	1	4	0	0	7	8	0	5	6	7	0	3	6	7	15	0	1	0	0	0	6	0	0	0	3	5	4	8	0	6	9	7	0	4	2	11	1	2	2	23	0	6	0	0	10	2	1	5
ENSG00000227000	0	0	0	0	0	0	1	0	0	0	0	0	0	0	0	0	0	0	0	0	0	0	0	0	0	0	0	1	1	0	0	0	0	0	0	0	0	0	1	0	0	0	0	1	1	0	1	0	0
ENSG00000176256	2	0	0	0	0	0	0	0	0	0	0	2	0	0	0	2	0	0	0	0	0	0	0	0	0	0	0	0	0	0	0	0	0	0	0	0	0	0	0	2	0	0	0	0	0	0	0	0	0
ENSG00000231163	0	0	0	0	0	0	0	0	0	0	0	0	0	0	0	0	0	0	0	0	0	0	0	0	0	0	1	0	0	0	0	0	0	0	0	0	1	0	1	0	0	0	0	0	0	0	0	0	0
ENSG00000201148	0	0	0	0	0	0	0	0	0	0	0	0	0	0	0	0	0	0	0	0	0	0	0	0	0	0	0	0	0	0	0	0	0	0	0	0	0	0	1	0	0	0	0	0	0	0	0	0	0
ENSG00000142698	0	0	1	0	0	0	0	0	0	0	0	0	0	0	0	0	0	0	0	0	0	0	0	0	0	0	0	0	0	0	0	0	0	0	0	0	1	0	0	0	0	0	0	0	0	0	0	0	0
ENSG00000270241	0	0	0	0	0	0	0	0	0	0	0	0	0	0	0	0	0	0	0	0	0	0	0	0	0	0	0	0	0	0	0	0	0	0	0	0	0	0	0	0	0	0	0	0	0	0	0	2	0
ENSG00000207941	0	0	0	0	0	0	0	0	0	0	0	0	0	0	0	0	0	0	0	0	0	0	0	0	0	0	0	0	0	0	0	0	0	0	0	0	0	0	0	0	0	0	0	0	0	0	0	0	0
ENSG00000163866	4	2	1	0	0	0	0	0	3	5	4	1	3	1	11	1	0	0	2	0	0	0	1	1	0	16	4	4	4	6	3	3	4	3	1	5	3	17	13	2	10	0	3	2	4	3	3	7	11
ENSG00000189280	0	0	0	0	0	0	2	0	1	2	0	0	0	1	0	0	0	0	0	0	0	0	0	0	0	0	1	4	0	0	0	0	0	0	1	0	0	0	3	0	0	1	8	0	0	0	0	1	0
ENSG00000189433	0	0	0	0	0	0	0	0	0	0	0	0	0	0	0	0	0	0	0	6	0	0	1	0	0	0	0	0	0	1	0	0	0	0	0	0	1	0	0	0	0	0	0	0	0	3	0	0	1
ENSG00000255811	0	0	0	0	0	0	0	0	0	0	0	0	0	0	0	0	0	0	0	0	0	0	0	0	0	0	0	0	0	0	0	0	0	0	0	0	0	0	0	0	0	0	0	0	0	0	0	0	0
ENSG00000188910	0	0	0	0	0	2	1	0	3	8	2	0	5	7	20	16	0	0	0	1	0	0	0	0	0	0	2	1	0	0	0	3	0	0	0	9	3	2	2	2	1	0	0	0	0	0	0	0	0
ENSG00000187513	0	1	3	0	0	0	0	0	0	1	0	6	1	0	0	0	0	2	0	0	0	1	1	0	0	0	0	0	0	0	1	0	0	3	0	1	0	0	0	0	0	0	0	0	0	2	0	0	0
ENSG00000230163	0	0	0	0	0	0	1	0	0	0	0	0	0	0	0	0	0	0	0	0	0	0	0	0	0	0	0	0	0	0	0	0	0	0	0	0	0	0	0	0	0	0	0	0	0	0	0	0	0
ENSG00000116544	0	0	0	0	0	2	0	0	0	0	1	0	0	0	0	0	0	1	0	0	0	0	0	0	0	0	3	1	0	0	1	2	1	0	1	0	1	1	1	2	2	1	1	0	0	1	2	0	0
ENSG00000241014	0	1	4	0	1	2	0	0	1	2	1	1	2	1	3	2	0	0	0	1	0	1	0	0	1	0	1	2	0	1	0	0	1	0	0	0	3	4	0	0	0	0	0	1	0	0	0	0	1
ENSG00000271741	0	0	0	0	0	0	0	0	0	0	0	0	0	0	0	0	0	0	0	0	0	0	0	0	0	0	0	0	0	0	0	0	0	0	0	0	0	0	0	0	0	0	0	0	0	0	0	0	0
ENSG00000243749	0	0	0	0	0	0	0	0	0	0	0	0	0	0	0	0	0	0	0	0	0	0	0	0	0	0	0	0	0	0	0	0	0	0	0	0	0	0	0	0	0	0	0	0	0	0	0	0	0
ENSG00000163867	2	2	2	0	0	0	2	0	6	3	2	4	4	4	15	5	0	5	4	1	0	19	4	0	0	5	0	4	0	2	3	1	1	0	2	0	5	2	6	1	2	7	1	0	2	3	4	2	3
ENSG00000233940	0	0	0	0	0	0	0	0	0	0	0	0	0	0	0	0	0	0	0	0	0	0	0	0	0	0	0	0	0	0	0	0	0	0	0	0	0	0	2	0	0	0	0	0	0	0	0	0	0
ENSG00000197056	8	2	1	0	0	11	12	0	19	19	20	7	12	15	17	17	0	2	2	5	0	0	2	1	1	16	16	13	6	19	1	12	8	3	13	15	14	10	3	6	14	14	12	1	6	2	0	1	12
ENSG00000228348	0	0	0	0	0	0	0	0	1	0	0	0	0	0	0	0	0	0	0	0	0	0	0	0	0	0	0	0	0	0	0	1	0	0	0	0	0	0	0	0	0	0	0	0	0	0	0	0	0
ENSG00000116560	108	62	66	2	19	150	176	0	216	221	142	90	121	140	197	230	1	125	68	124	55	62	51	74	35	242	135	203	98	92	166	186	206	38	129	99	149	122	6	204	84	22	145	4	68	11	15	0	105
ENSG00000201868	0	0	0	0	0	0	0	0	0	0	0	0	0	0	0	0	0	0	0	0	0	0	0	0	0	0	0	0	0	0	0	0	0	0	0	0	0	0	0	0	0	0	0	0	0	0	0	0	0
ENSG00000146463	5	19	1	3	0	6	15	0	19	15	12	7	12	10	14	15	0	12	7	4	30	1	3	6	1	24	4	18	2	23	8	13	9	2	8	4	12	2	3	13	10	2	10	0	8	4	0	1	7
ENSG00000240374	0	0	0	0	0	0	0	0	0	0	0	0	1	0	0	0	0	0	0	0	0	0	0	0	0	0	0	0	3	0	0	0	0	0	0	0	0	0	0	0	0	0	0	0	0	1	0	0	0
ENSG00000201542	0	0	0	0	0	0	0	0	0	1	0	0	0	0	0	0	0	0	0	0	0	0	0	0	0	0	0	1	2	0	0	0	1	0	2	0	1	1	0	1	0	0	1	0	1	0	0	0	0
ENSG00000229994	6	1	1	0	0	8	5	0	7	9	6	4	7	5	6	11	0	3	2	1	1	1	3	0	0	2	10	5	0	0	5	1	6	0	11	7	2	1	0	9	3	1	4	0	6	1	0	0	0
ENSG00000227409	0	0	0	0	0	0	1	0	0	0	0	0	1	0	0	0	0	2	0	0	0	0	0	0	0	0	0	0	1	0	0	0	0	0	0	0	0	0	0	0	0	0	0	0	0	0	0	0	0
ENSG00000278702	0	0	0	0	0	0	0	0	0	0	0	0	0	0	0	0	0	0	0	0	0	0	0	0	0	0	0	0	0	0	1	0	0	0	0	1	0	0	0	0	0	0	0	0	0	1	0	0	0
ENSG00000142687	10	7	24	2	7	33	32	0	47	33	32	7	26	31	55	77	0	15	41	28	25	5	15	44	4	35	37	30	32	15	28	14	21	9	51	38	38	40	5	28	19	5	40	0	15	4	6	3	16
ENSG00000236274	0	0	0	0	0	0	0	0	0	0	0	0	1	0	0	0	0	1	0	0	0	0	0	0	0	0	1	1	0	0	0	0	0	0	0	0	0	8	0	0	0	0	5	0	0	0	0	1	0
ENSG00000020129	0	1	0	0	0	5	5	0	5	4	1	3	4	2	10	1	0	0	4	1	6	1	0	1	1	2	2	4	2	0	0	1	1	0	3	1	1	0	1	0	0	0	8	0	2	0	1	0	1
ENSG00000239636	0	0	0	0	0	0	0	0	0	1	0	0	0	0	0	5	0	0	2	0	0	0	0	0	0	0	0	0	0	0	0	1	0	0	0	0	0	0	0	0	0	0	0	0	0	0	0	0	0
ENSG00000116819	0	0	0	0	0	0	0	0	0	0	0	0	0	0	0	0	0	0	0	1	0	0	0	0	0	0	0	0	4	0	1	0	0	0	0	0	0	0	0	0	0	0	0	0	0	0	0	0	0
ENSG00000126067	15	5	1	0	0	9	4	0	17	23	15	6	14	12	6	17	0	14	11	20	0	2	3	1	0	5	8	14	2	15	2	2	7	3	2	4	10	4	5	7	9	0	12	0	1	10	2	0	3
ENSG00000142686	2	1	8	0	0	8	2	0	3	0	1	4	3	0	2	0	0	5	2	0	0	1	2	0	0	0	5	0	0	0	0	0	0	0	0	8	4	3	2	1	0	3	0	0	0	2	0	0	0
ENSG00000092853	36	8	10	0	1	15	41	0	37	40	12	3	24	22	41	69	0	3	19	63	12	6	8	45	50	54	23	63	44	43	24	89	48	2	50	41	45	50	0	45	53	3	66	0	0	9	3	3	58
ENSG00000232335	0	0	0	0	0	0	0	0	0	0	0	0	0	0	0	0	0	0	0	0	0	0	0	0	0	0	0	0	0	0	0	0	0	0	0	0	0	0	0	0	0	0	0	0	0	0	0	0	0
ENSG00000134698	2	1	7	0	1	5	8	0	6	4	5	5	5	6	3	7	0	1	9	3	2	4	4	15	0	18	7	11	1	11	4	10	4	2	3	0	9	1	5	10	6	0	10	1	7	4	10	2	0
ENSG00000092847	4	0	0	0	1	8	7	0	11	14	15	3	13	18	14	15	0	29	0	18	0	1	3	2	0	5	5	13	5	11	3	4	1	1	4	9	8	4	2	5	4	1	6	1	5	2	3	1	13
ENSG00000271164	0	0	0	0	0	0	0	0	0	0	0	0	0	0	0	0	0	0	0	0	0	0	0	0	11	0	0	0	0	22	1	0	0	0	0	0	0	0	0	0	0	0	0	0	0	1	0	0	0
ENSG00000271914	0	0	0	0	0	0	0	0	0	0	0	0	0	0	0	0	0	0	0	0	0	0	0	0	0	0	0	0	0	0	0	0	0	0	0	0	0	0	0	0	0	0	0	0	0	0	0	0	0
ENSG00000126070	25	7	22	3	3	21	41	1	32	20	22	15	29	22	32	23	0	44	18	33	17	10	14	12	1	42	28	34	17	12	5	22	19	5	41	12	34	39	13	15	43	22	26	1	6	11	5	12	40
ENSG00000271554	0	0	0	0	0	0	0	0	0	0	0	0	0	0	0	0	0	0	0	0	0	0	0	0	0	0	0	0	0	0	0	0	0	0	0	0	0	0	0	0	0	0	0	0	0	1	0	0	0
ENSG00000232862	0	0	0	0	0	0	0	0	1	1	0	0	0	0	4	1	0	0	2	0	3	0	0	0	0	1	0	0	0	0	0	0	1	0	0	0	3	0	1	2	0	0	0	0	1	1	1	0	0
ENSG00000092850	0	0	0	1	1	0	0	0	0	0	0	0	2	1	3	0	0	0	0	0	0	0	0	0	0	1	7	0	0	0	0	0	0	0	0	0	0	0	0	1	0	1	0	0	0	0	0	0	0
ENSG00000116863	0	1	0	0	0	8	6	0	2	6	2	0	7	4	0	14	0	0	2	20	0	4	0	1	0	1	6	8	5	6	2	3	5	5	0	2	2	7	1	1	4	4	2	0	0	0	3	0	7
ENSG00000171812	4	0	1	1	0	1	6	0	15	10	8	4	13	7	8	6	0	7	1	2	0	1	4	0	0	5	9	7	1	2	8	2	7	6	2	1	7	12	4	4	5	0	7	0	0	0	0	0	3
ENSG00000054116	19	1	6	0	0	10	8	0	12	9	9	2	13	5	14	5	1	10	9	3	2	3	1	20	4	11	3	16	3	1	4	8	9	1	12	7	9	2	0	12	0	4	11	1	4	2	0	1	4
ENSG00000116871	11	1	2	1	5	13	20	0	10	21	11	6	11	28	28	47	0	7	14	8	0	0	10	75	2	21	15	24	12	3	21	8	6	1	6	20	20	24	2	9	15	8	5	0	0	2	3	1	8
ENSG00000264592	0	0	0	0	0	0	0	0	0	0	0	0	0	0	0	0	0	0	0	0	0	0	0	0	0	0	0	1	0	0	0	0	0	0	0	0	0	0	0	0	0	0	0	0	0	0	0	0	0
ENSG00000054118	23	9	5	1	3	19	21	0	59	49	38	20	21	31	50	53	0	21	28	56	6	24	22	37	5	24	33	32	24	18	15	13	19	8	30	20	49	10	3	27	31	7	40	0	31	2	6	0	10
ENSG00000231849	0	0	0	0	0	0	0	0	0	0	0	0	0	0	0	0	0	0	0	0	0	0	0	0	0	0	0	0	0	0	0	0	0	0	0	0	0	0	0	0	0	0	0	0	0	0	2	0	0
ENSG00000214193	1	2	0	0	0	2	1	0	0	3	0	2	0	0	1	1	0	7	0	39	1	0	3	1	0	1	0	2	1	2	3	4	6	2	1	0	2	0	3	0	1	0	0	0	2	2	0	0	5
ENSG00000142694	5	7	1	0	0	5	4	0	2	8	2	0	3	2	7	7	0	5	7	1	0	9	1	0	0	0	5	0	2	0	1	1	8	2	5	1	3	2	0	1	3	0	4	0	1	0	0	1	1
ENSG00000116883	0	0	0	0	0	15	2	0	2	2	1	0	2	3	1	0	0	0	2	0	0	0	0	0	0	0	1	9	0	0	0	0	0	1	1	1	2	10	0	1	0	0	0	0	0	0	0	0	0
ENSG00000196182	9	4	7	0	0	9	9	0	12	9	7	4	4	11	12	10	0	8	12	10	0	0	1	3	0	13	8	11	4	0	4	23	4	2	8	9	7	2	1	1	4	1	12	2	5	3	1	1	0
ENSG00000181817	0	0	0	0	0	1	0	0	2	5	4	3	4	3	0	2	0	0	5	0	1	0	0	0	0	1	6	8	1	0	2	0	4	2	1	0	4	2	0	1	1	0	0	0	0	0	1	0	6
ENSG00000222821	0	0	0	0	0	0	0	0	0	0	0	0	0	0	0	0	0	0	0	0	0	0	0	0	0	0	0	0	0	0	0	0	0	0	0	0	0	0	0	0	0	0	0	0	0	0	0	0	0
ENSG00000116885	1	0	0	0	0	0	2	0	1	0	1	1	1	0	0	1	0	1	0	0	0	0	0	1	0	0	0	2	20	0	5	0	3	0	2	0	0	1	0	0	5	0	0	0	0	1	0	10	2
ENSG00000201448	0	0	0	0	0	0	0	0	1	0	0	0	0	0	0	0	0	0	0	0	0	0	0	0	0	0	0	0	0	0	0	0	0	0	0	0	0	1	0	2	0	0	0	0	0	0	0	0	0
ENSG00000116898	3	1	1	0	1	19	14	0	11	11	18	0	12	7	9	9	0	5	11	23	0	0	1	7	4	3	19	20	7	0	7	2	2	3	10	10	20	12	0	18	7	4	30	1	2	2	1	1	6
ENSG00000119535	0	0	4	0	0	1	1	0	2	2	1	9	1	2	4	0	0	5	25	3	0	0	2	1	0	7	1	4	0	0	2	2	0	3	1	2	1	14	5	0	2	3	7	4	6	3	0	1	0
ENSG00000230214	0	0	0	0	0	0	0	0	0	0	0	0	0	0	0	0	0	0	0	0	0	0	0	0	0	0	0	0	0	0	0	0	0	0	0	0	0	0	0	0	0	0	0	0	0	0	0	0	0
ENSG00000234481	0	0	0	0	0	0	0	0	0	0	0	0	0	0	0	0	0	0	0	0	0	0	0	0	0	0	0	0	0	0	0	0	0	0	0	0	0	0	0	0	0	0	0	0	0	0	0	0	0
ENSG00000163873	0	0	0	0	0	0	0	0	0	0	0	0	0	0	0	0	0	0	0	0	0	0	0	0	0	2	0	0	0	0	0	0	1	0	0	0	2	3	0	0	0	0	0	0	0	1	0	2	4
ENSG00000264698	0	0	0	0	0	0	0	0	0	0	0	0	0	0	0	0	0	0	0	0	0	0	0	0	0	0	0	0	0	0	0	0	0	0	0	0	0	0	0	0	0	0	0	0	0	0	0	0	0
ENSG00000207328	0	0	0	0	0	0	0	0	0	0	0	0	0	0	0	0	0	0	0	0	0	0	0	0	0	0	0	0	0	0	0	0	0	0	0	0	0	0	1	0	0	0	0	0	0	1	0	0	0
ENSG00000223944	0	0	0	0	0	0	0	0	0	0	0	0	0	0	0	0	0	0	0	0	0	0	0	0	0	0	0	0	0	0	0	0	0	0	0	0	0	0	0	0	0	0	0	0	0	0	0	0	0
ENSG00000252368	0	0	0	0	0	0	0	0	0	0	0	0	0	0	0	0	0	0	0	0	0	0	0	0	0	0	0	0	0	0	0	0	0	0	0	0	0	0	0	0	0	0	0	0	0	0	0	0	0
ENSG00000230451	0	0	0	0	0	0	0	0	0	0	0	0	0	0	0	0	0	0	0	0	0	0	0	0	0	0	0	0	0	0	0	0	0	0	0	0	0	0	0	0	0	0	0	0	0	0	0	0	0
ENSG00000233621	0	0	0	0	0	0	0	0	0	0	0	0	0	1	0	2	0	0	2	0	0	0	0	0	0	0	0	1	0	0	0	0	0	0	0	0	1	0	0	0	0	0	0	0	0	2	2	0	0
ENSG00000163874	0	0	0	0	0	6	1	0	1	2	2	3	1	6	4	4	0	0	3	0	0	0	2	0	0	0	1	1	6	0	1	3	2	0	1	0	0	6	1	1	0	0	0	0	0	1	0	0	0
ENSG00000163875	3	6	0	0	3	3	10	0	10	13	11	10	8	14	16	17	0	18	9	9	6	1	1	3	0	10	8	7	7	4	9	14	8	6	6	14	25	5	1	7	4	3	6	0	9	1	5	0	16
ENSG00000263675	0	0	0	0	0	0	0	0	0	0	0	0	0	0	0	0	0	0	0	0	0	0	0	0	0	0	0	0	0	0	0	0	0	0	0	0	0	0	0	3	0	0	0	0	0	0	0	0	0
ENSG00000163877	3	2	0	1	0	5	2	0	4	4	6	2	6	6	1	2	1	3	4	1	0	2	0	0	0	2	2	3	9	3	2	1	11	0	1	1	4	1	0	1	0	1	2	0	3	3	0	3	1
ENSG00000232273	0	0	0	0	0	0	0	0	0	0	0	1	0	0	1	0	0	0	0	0	0	0	0	0	0	0	0	0	0	0	0	0	0	0	0	0	0	0	0	1	0	0	0	0	0	0	0	0	0
ENSG00000237749	0	0	0	0	0	0	2	0	1	0	1	0	1	2	0	0	0	0	0	0	0	0	0	0	0	0	0	0	0	0	0	0	0	0	0	0	0	1	0	0	1	0	0	0	0	0	0	1	0
ENSG00000163879	0	0	1	0	0	0	0	0	0	0	0	1	0	0	0	2	0	0	1	0	0	0	1	0	0	0	0	1	0	0	0	0	0	0	0	0	2	0	0	0	0	0	0	1	0	0	0	0	0
ENSG00000134697	19	7	9	0	0	18	25	0	31	38	15	9	26	12	28	36	0	5	16	34	6	2	22	40	10	21	18	24	3	17	7	26	8	4	14	16	23	29	0	26	13	7	40	2	11	2	0	1	11
ENSG00000169218	0	0	0	1	0	0	0	0	0	0	0	1	0	0	0	0	0	0	0	1	0	0	0	0	0	0	0	3	0	0	1	0	0	0	0	0	0	2	0	0	0	0	0	0	1	2	0	0	0
ENSG00000116922	1	0	1	0	0	4	7	0	5	8	5	1	7	2	12	3	0	8	1	0	0	0	0	0	4	1	5	4	1	0	1	0	1	0	4	0	3	0	0	1	8	1	8	0	0	0	1	2	1
ENSG00000134690	5	0	0	0	1	3	2	0	13	15	5	0	2	11	17	16	0	0	3	0	0	0	0	0	0	6	1	8	8	0	4	6	2	1	1	4	5	0	0	3	6	0	3	0	0	0	1	1	3
ENSG00000183317	0	0	0	0	0	0	0	0	0	0	0	0	1	0	0	0	0	0	0	1	0	0	0	0	0	1	0	2	0	51	0	0	0	0	0	1	0	9	4	2	0	1	3	0	1	3	6	1	9
ENSG00000200421	0	0	0	0	0	0	0	0	0	0	0	0	0	0	1	0	0	0	0	0	0	0	0	0	0	0	0	0	0	0	0	0	0	0	1	0	0	0	0	0	0	0	0	0	0	0	0	0	0
ENSG00000214141	0	0	0	0	0	0	0	0	0	0	0	0	0	0	0	0	0	0	0	0	0	0	0	0	0	0	0	0	0	0	0	0	0	0	0	0	0	0	0	0	0	2	0	0	0	0	0	0	0
ENSG00000227416	0	0	0	0	0	0	0	0	0	0	0	0	0	0	0	0	0	1	0	0	0	0	0	0	0	0	0	0	0	0	0	0	0	0	0	0	0	0	0	0	0	0	0	0	0	0	0	0	0
ENSG00000185090	2	0	0	0	0	0	0	0	0	2	1	0	1	6	7	6	0	0	0	1	0	0	0	0	0	2	3	2	0	0	0	0	0	0	1	0	3	0	0	0	0	1	0	0	0	0	0	0	0
ENSG00000233728	0	0	0	0	0	0	0	0	0	0	0	0	0	0	0	0	0	0	0	0	0	0	0	0	0	0	0	0	0	0	0	0	0	0	0	0	0	0	0	0	0	0	0	0	0	0	0	0	0
ENSG00000196449	2	0	0	0	0	0	5	0	10	6	3	0	3	4	0	1	0	0	1	1	0	1	0	0	0	2	4	3	0	0	1	1	0	0	1	1	1	0	0	2	1	1	0	0	0	0	0	0	0
ENSG00000197982	6	0	0	0	0	4	1	0	4	4	2	0	5	2	7	7	0	11	4	2	0	1	1	0	0	1	0	2	0	0	1	3	0	1	1	4	3	2	0	1	0	2	0	0	0	6	0	1	0
ENSG00000188786	1	6	2	0	1	3	14	0	15	7	7	3	9	7	21	13	0	7	8	20	0	7	3	0	0	20	9	16	10	10	5	18	4	1	3	18	6	3	0	3	7	7	25	5	4	1	1	0	20
ENSG00000235673	0	0	0	0	0	0	0	0	1	0	0	0	0	0	0	0	0	0	0	0	0	0	0	0	0	0	0	0	0	0	0	0	0	0	0	0	0	0	0	0	0	0	0	0	0	0	0	0	0
ENSG00000204084	3	5	1	0	2	1	1	0	2	2	4	0	0	1	4	7	0	4	0	3	0	0	4	2	3	2	3	1	9	0	5	1	1	0	2	3	2	13	7	2	1	4	2	0	4	3	1	0	2
ENSG00000230955	0	0	0	0	0	0	0	0	0	0	0	0	0	0	0	0	0	0	0	0	0	0	0	0	0	0	0	0	0	0	0	0	0	0	0	0	0	0	0	0	0	0	0	0	0	0	0	0	0
ENSG00000252448	0	0	0	0	0	0	0	0	0	0	0	0	0	0	0	0	0	0	0	0	0	0	0	0	0	0	0	0	0	0	0	0	0	0	0	0	0	0	0	0	0	0	0	0	0	0	0	0	0
ENSG00000222282	0	0	0	0	0	0	0	0	0	0	0	0	0	0	0	0	0	0	0	0	0	0	0	0	0	0	0	0	0	0	0	0	0	0	0	0	0	0	0	0	0	0	0	0	0	0	0	0	0
ENSG00000277168	0	0	0	0	0	0	0	0	0	2	0	0	0	0	0	1	0	0	0	0	0	0	0	0	0	0	0	0	0	0	0	0	1	0	0	0	0	0	2	0	0	0	0	0	0	0	0	0	1
ENSG00000183431	24	1	5	1	1	9	23	0	22	33	17	12	21	25	22	20	0	57	20	11	26	1	4	1	0	0	20	33	0	14	5	12	9	3	10	20	10	23	1	5	15	9	1	0	10	6	4	0	10
ENSG00000212541	0	0	0	0	0	0	0	0	0	0	0	0	0	0	0	0	0	0	0	0	0	0	0	0	0	0	0	0	0	0	0	0	0	0	0	0	0	0	1	0	0	0	0	0	0	2	0	0	0
ENSG00000183386	1	1	1	0	0	0	6	0	7	11	5	1	1	12	8	2	0	12	13	3	0	2	3	0	0	0	1	5	1	0	0	0	7	0	0	1	2	2	0	0	3	0	8	0	0	0	1	0	0
ENSG00000183520	9	4	1	0	0	5	4	0	8	10	13	5	8	5	16	8	1	8	7	12	0	1	3	1	1	12	3	24	3	14	2	7	8	1	6	9	7	2	1	2	11	4	6	0	3	2	0	0	5
ENSG00000185668	1	0	0	0	0	0	0	0	0	0	0	0	0	0	0	0	0	0	0	0	0	1	0	0	0	0	0	1	0	0	0	0	0	0	0	0	1	0	0	1	1	0	1	0	0	0	0	0	0
ENSG00000224592	0	0	0	0	0	1	0	0	0	0	0	0	0	0	0	1	0	0	0	0	0	0	0	0	0	0	0	0	0	0	0	1	0	0	0	0	0	0	2	0	0	0	0	1	0	0	0	2	2
ENSG00000223589	0	0	0	0	0	0	0	0	0	0	0	0	0	0	0	1	0	0	0	0	0	0	0	0	0	0	0	0	0	0	0	0	0	0	0	0	0	0	0	0	0	0	0	0	0	0	0	0	0
ENSG00000265596	0	0	0	0	0	0	0	0	0	0	0	0	0	0	0	0	0	0	0	0	0	0	0	0	0	0	0	0	0	0	0	0	0	0	0	0	0	0	0	0	0	0	0	0	0	0	0	0	0
ENSG00000237290	0	0	0	0	0	0	0	0	0	0	0	0	0	0	0	0	0	0	0	0	0	0	0	0	0	0	0	0	0	0	0	0	0	0	0	0	0	0	0	0	0	0	0	0	0	7	0	0	1
ENSG00000275350	0	0	0	0	0	0	0	0	0	0	0	0	0	0	0	0	0	0	0	0	0	0	0	0	0	0	0	0	0	0	0	0	0	0	0	0	0	0	0	0	0	0	0	0	0	0	2	0	0
ENSG00000200796	0	0	0	0	0	0	0	0	0	0	0	0	0	0	0	0	0	0	0	0	0	0	0	0	0	0	0	0	0	0	0	0	0	0	0	0	0	0	0	0	0	0	0	0	0	0	0	0	0
ENSG00000238063	0	0	0	0	0	0	0	0	0	0	0	0	0	0	0	0	0	0	0	0	0	0	0	0	0	0	0	0	0	0	0	0	0	0	0	0	0	0	0	0	0	0	0	0	0	0	0	0	0
ENSG00000215895	0	1	0	0	0	0	0	0	0	0	0	0	0	0	0	0	0	1	0	0	0	1	1	0	0	1	1	1	1	1	1	0	0	1	0	0	0	0	0	0	1	0	0	0	0	0	0	1	0
ENSG00000116954	1	2	1	0	0	1	6	0	7	5	6	4	7	2	9	4	0	38	4	1	3	1	2	2	0	4	5	5	1	2	0	4	4	3	6	2	2	7	0	0	2	2	5	0	2	1	0	3	1
ENSG00000273637	0	0	0	0	0	0	0	0	0	0	0	0	0	0	0	0	0	0	0	0	0	0	0	0	0	0	0	0	0	0	0	0	0	0	0	0	0	0	0	0	0	0	0	0	0	0	0	0	0
ENSG00000228436	0	0	0	0	0	0	0	0	1	3	0	0	0	0	0	0	0	0	0	1	0	0	0	0	0	0	1	1	1	0	0	0	0	0	0	0	1	2	0	0	0	1	0	0	0	0	0	0	0
ENSG00000214114	0	0	0	0	0	0	0	0	1	4	5	2	4	2	2	3	0	0	0	0	0	0	1	0	0	1	2	2	1	0	0	0	1	1	3	1	1	1	1	3	0	0	2	2	0	0	0	0	1
ENSG00000274944	0	0	0	0	0	0	0	0	0	0	0	0	0	0	0	0	0	0	0	0	0	0	0	0	0	0	0	0	0	0	0	0	0	0	0	0	0	0	0	0	0	0	0	0	0	0	0	0	0
ENSG00000131233	0	0	0	0	0	0	0	0	0	0	0	0	0	0	0	0	0	0	0	0	0	0	0	0	0	0	0	0	0	0	0	0	0	0	0	0	0	0	0	0	0	0	0	0	0	0	0	0	0
ENSG00000158315	0	1	1	1	0	1	4	0	1	7	0	0	0	2	0	6	0	0	0	14	0	0	0	0	0	0	0	1	0	4	1	1	1	0	0	4	1	2	2	0	0	1	1	0	0	1	0	0	2
ENSG00000199963	0	0	0	0	0	0	0	0	0	0	0	0	0	0	0	0	0	0	0	0	0	0	0	0	0	0	0	0	0	0	0	0	0	0	0	0	0	0	0	0	0	0	0	0	0	1	0	0	0
ENSG00000207466	0	0	0	0	0	0	0	0	0	0	0	0	0	0	0	0	0	0	0	0	0	0	0	0	0	0	0	0	0	0	0	0	0	0	0	0	0	0	0	0	0	0	0	0	0	0	0	0	0
ENSG00000235549	0	0	0	0	0	0	0	0	0	0	0	0	0	0	0	0	0	0	0	0	0	0	0	0	0	0	0	0	0	0	0	0	0	0	0	0	0	0	0	2	0	0	0	0	0	0	0	0	0
ENSG00000174574	5	6	1	0	0	8	17	0	16	23	11	5	10	12	9	26	0	42	10	0	3	0	3	2	0	8	14	8	2	5	1	6	8	1	12	4	10	2	0	33	2	0	17	1	0	5	0	0	17
ENSG00000168653	34	4	6	2	0	21	26	0	40	52	31	8	65	32	65	41	0	14	19	14	36	6	11	12	0	21	21	49	20	3	1	22	16	3	29	41	30	25	0	30	16	0	14	0	6	1	0	0	22
ENSG00000127603	112	70	108	20	55	129	143	0	162	173	86	111	107	92	244	272	0	372	174	124	82	113	109	239	74	229	108	162	93	83	101	128	141	89	73	109	110	111	6	113	136	48	171	2	123	20	18	7	98
ENSG00000206654	0	0	0	0	0	0	0	0	0	0	0	0	0	0	0	0	0	0	0	0	0	0	0	0	0	0	0	0	0	0	0	0	0	0	0	0	0	0	0	0	0	0	0	0	0	0	0	0	0
ENSG00000222378	0	0	0	0	0	0	0	0	0	0	0	0	0	0	0	0	0	0	0	0	0	0	0	0	0	0	0	0	0	0	0	0	0	0	0	0	0	0	0	0	0	0	0	0	0	0	0	0	0
ENSG00000270040	0	0	0	0	0	0	0	0	0	0	0	0	0	0	0	0	0	0	0	0	0	0	0	0	0	0	0	0	0	0	0	0	0	0	0	0	0	0	0	0	1	0	0	0	0	0	0	0	0
ENSG00000226438	0	0	0	0	0	0	0	0	0	1	0	0	0	0	0	0	0	0	1	0	0	0	0	0	0	0	0	0	0	0	0	0	0	0	0	0	0	0	0	0	0	0	0	0	0	1	0	0	0
ENSG00000217897	0	0	0	0	0	0	0	0	0	0	0	0	0	0	0	0	0	0	0	0	0	0	0	0	0	0	0	0	1	0	0	0	0	0	0	0	0	0	0	0	0	0	0	0	0	0	0	0	0
ENSG00000183682	0	0	0	0	0	0	0	0	0	0	0	0	0	0	0	1	0	0	0	0	0	0	0	0	0	0	0	0	0	0	0	0	1	0	1	0	0	0	0	0	4	0	0	0	0	0	0	0	0
ENSG00000237624	0	0	0	0	0	0	1	0	0	0	0	0	0	1	0	1	0	0	0	0	0	13	0	0	0	0	0	0	0	0	0	0	0	0	2	0	0	0	0	0	0	0	0	0	0	0	0	0	0
ENSG00000182109	0	0	4	0	0	3	5	0	0	0	4	1	0	1	1	6	0	0	3	0	0	13	6	5	0	0	0	1	2	0	0	4	0	0	0	0	1	6	0	4	1	0	2	1	2	1	0	0	0
ENSG00000243970	0	0	0	0	0	0	0	0	0	0	1	0	0	0	0	6	0	0	0	0	0	0	1	0	0	0	0	2	0	0	0	0	0	0	0	1	0	0	0	0	3	0	0	0	0	0	0	0	0
ENSG00000090621	25	7	5	1	1	25	35	0	46	38	29	16	42	40	43	44	1	43	21	15	0	18	12	22	2	29	21	37	7	16	35	19	35	12	30	20	26	25	7	22	36	10	11	1	8	3	3	2	11
ENSG00000228060	0	0	0	0	0	0	0	0	0	1	0	0	0	0	5	0	0	3	1	5	0	0	0	0	0	0	1	0	0	0	0	0	0	0	0	0	0	1	0	1	0	2	0	0	0	0	4	1	0
ENSG00000201457	1	2	2	14	10	0	0	0	0	3	0	0	0	1	0	0	0	0	1	0	4	4	2	1	3	0	0	0	0	0	2	3	0	1	2	1	5	2	0	0	0	0	2	0	0	1	1	0	6
ENSG00000163909	0	1	0	0	0	0	0	0	2	2	0	0	1	0	1	2	0	21	0	1	0	0	1	1	0	0	0	2	0	0	1	0	3	0	0	0	0	1	0	0	0	0	2	0	1	0	2	0	0
ENSG00000225903	0	0	0	0	0	0	0	0	0	0	0	0	0	0	0	0	0	0	0	0	0	0	0	0	0	0	0	0	0	0	0	3	0	0	0	0	0	0	0	0	0	0	0	0	1	0	0	0	0
ENSG00000116981	0	0	0	0	0	0	0	0	0	0	0	0	0	0	0	0	0	1	0	0	0	0	0	0	0	0	1	0	3	0	0	0	0	0	0	0	0	0	0	0	0	0	0	0	0	0	0	0	0
ENSG00000116983	0	0	0	0	0	0	0	0	1	0	0	0	0	0	0	0	0	0	0	0	1	1	0	0	0	0	0	0	0	0	0	0	0	0	1	0	0	0	1	0	0	0	0	0	1	2	1	0	0
ENSG00000084072	7	0	7	0	0	8	5	0	5	5	3	2	4	7	8	2	0	0	4	3	22	4	3	5	0	8	10	15	16	4	1	13	1	0	4	12	9	3	0	9	12	3	4	0	2	4	0	0	7
ENSG00000225333	0	0	0	0	0	0	0	0	0	0	0	0	0	0	0	0	0	0	0	0	1	0	0	0	0	0	0	0	0	0	0	0	0	0	0	0	0	0	0	0	0	0	0	0	0	0	0	0	0
ENSG00000252413	0	0	0	0	0	0	0	0	0	0	0	0	0	0	0	0	0	0	0	0	0	0	0	0	0	0	0	0	0	0	0	0	0	0	0	0	0	0	2	0	0	0	0	0	0	1	0	1	1
ENSG00000116985	5	1	2	0	1	3	4	0	2	2	4	0	6	1	0	0	0	8	7	0	0	0	0	0	0	1	2	4	7	8	1	0	2	0	0	1	5	2	0	0	0	0	1	0	0	3	0	0	0
ENSG00000198754	0	0	0	0	0	0	0	0	1	0	0	0	0	0	0	0	0	1	0	0	0	2	0	0	0	0	0	1	0	0	0	0	0	0	0	0	0	0	0	0	0	0	0	0	0	0	0	0	0
ENSG00000261798	0	0	0	0	0	1	0	0	1	0	0	0	0	0	0	0	0	0	0	0	0	0	0	0	0	2	0	0	0	0	0	0	0	0	0	1	0	0	0	0	0	0	0	0	0	0	0	0	0
ENSG00000229213	0	0	0	0	0	0	0	0	0	0	0	0	0	0	0	0	0	0	0	0	0	0	0	0	0	0	0	0	0	0	0	0	0	0	0	0	0	0	0	0	0	0	0	0	0	0	0	0	0
ENSG00000043514	1	3	0	0	0	2	2	0	1	5	2	0	4	2	5	1	0	2	4	0	13	0	0	2	0	2	0	5	4	1	0	0	0	5	2	1	1	2	2	0	1	0	3	0	1	1	3	0	0
ENSG00000202222	0	0	0	0	0	0	2	0	1	0	1	0	0	0	0	2	0	0	1	0	0	0	0	0	0	0	0	0	0	0	1	0	4	0	0	2	1	1	0	1	0	5	0	0	2	0	0	0	0
ENSG00000116990	2	0	0	0	0	0	0	0	1	0	0	0	1	0	0	0	0	0	0	1	0	0	0	0	0	0	0	1	0	0	0	0	0	0	0	0	0	0	0	3	0	0	0	0	0	0	0	0	0
ENSG00000236546	0	0	0	0	0	0	0	0	0	0	0	0	0	0	0	0	0	0	0	0	0	0	0	0	0	0	0	0	0	0	0	0	0	0	0	0	0	0	0	0	0	0	0	0	0	0	0	0	0
ENSG00000207356	0	0	0	0	0	0	0	0	0	0	0	0	0	0	0	0	0	0	0	0	0	0	0	0	0	0	0	0	0	0	0	0	0	0	0	0	0	0	0	0	0	0	0	0	0	0	0	0	0
ENSG00000168389	1	0	2	0	0	1	1	0	0	0	0	1	4	0	2	2	0	0	4	7	2	5	1	0	0	5	0	1	0	0	1	0	0	2	0	0	0	1	0	1	2	1	1	0	0	1	0	0	0
ENSG00000228477	0	0	0	0	0	0	0	0	0	1	0	0	0	0	0	0	0	0	1	0	0	0	0	0	0	0	0	0	0	0	1	0	0	0	1	0	2	0	0	0	0	0	1	0	0	1	0	0	0
ENSG00000131236	23	13	23	0	1	21	9	0	50	31	24	33	33	27	55	50	0	73	45	91	5	36	20	12	2	42	29	35	12	15	17	15	29	6	41	17	20	21	0	21	36	2	24	2	13	3	5	2	39
ENSG00000131238	3	1	4	0	0	10	7	0	11	11	11	11	6	8	9	8	0	3	16	3	0	3	3	2	0	8	8	6	4	1	3	4	1	2	1	3	6	6	0	1	6	0	4	0	4	1	0	2	2
ENSG00000226745	0	0	0	0	0	0	0	0	0	0	0	0	0	0	0	0	0	0	0	0	0	0	0	0	0	6	0	0	0	0	0	0	0	0	0	0	0	0	0	0	0	0	0	0	0	1	0	0	0
ENSG00000117000	5	10	1	0	1	3	8	0	9	14	10	5	9	5	14	20	0	10	6	9	0	5	7	5	0	4	7	6	3	4	2	4	2	1	1	7	2	2	0	6	3	1	7	0	3	1	1	4	5
ENSG00000207508	0	0	0	0	0	1	1	0	0	0	1	0	0	0	0	0	0	0	0	0	0	0	0	2	0	0	2	0	0	0	0	0	0	0	0	0	0	0	0	0	0	0	0	0	0	0	0	0	0
ENSG00000188800	0	0	0	0	0	0	0	0	0	0	1	0	0	0	0	0	0	0	0	2	0	0	0	0	0	0	0	0	2	0	0	1	0	0	0	0	1	1	1	0	0	0	0	0	0	0	1	0	0
ENSG00000259943	0	0	0	0	0	1	0	0	0	0	0	1	1	0	0	0	0	2	0	0	0	0	1	0	0	0	0	1	2	0	1	0	0	0	0	2	0	0	0	0	0	0	0	0	0	0	0	0	0
ENSG00000084073	1	0	3	1	0	1	4	0	6	3	6	6	8	6	2	1	0	7	4	0	0	0	2	0	1	1	1	4	0	4	5	6	3	1	2	2	3	5	0	6	4	1	4	0	0	7	0	0	7
ENSG00000231296	0	0	0	0	0	0	0	0	0	0	0	0	0	0	0	0	0	0	0	0	0	0	0	0	0	0	0	0	0	0	0	0	0	0	0	0	0	0	1	0	0	0	0	0	0	0	0	0	0
ENSG00000049089	0	3	2	0	0	6	6	0	30	12	8	0	14	10	23	19	1	0	3	5	0	4	0	0	0	28	22	10	13	5	6	25	36	0	13	20	17	35	1	34	15	6	24	0	1	1	2	2	36
ENSG00000227311	0	0	0	0	1	0	0	0	1	0	0	0	0	0	0	0	0	0	0	0	0	0	0	0	1	0	0	1	0	0	0	0	0	0	0	0	0	0	0	1	0	0	0	0	0	0	0	0	0
ENSG00000084070	16	1	7	0	9	1	4	0	8	2	2	5	4	2	13	4	0	37	14	8	0	1	8	25	0	3	0	4	1	5	6	1	6	4	1	2	4	1	0	0	1	1	4	0	5	2	0	1	2
ENSG00000213172	0	0	0	0	0	0	0	0	0	0	0	0	0	0	0	0	0	0	0	0	0	0	0	0	0	0	0	0	0	1	0	0	0	3	0	0	0	0	0	0	0	0	0	0	1	0	0	0	0
ENSG00000187801	2	0	0	0	0	0	2	0	0	0	3	0	3	2	1	4	0	0	1	14	0	0	1	0	0	0	0	1	0	0	0	0	1	2	0	0	0	1	0	2	1	3	5	0	0	5	0	0	1
ENSG00000260920	0	0	0	0	0	0	1	0	1	0	0	0	2	0	0	0	0	0	0	0	0	0	0	0	0	4	1	3	3	1	0	0	0	0	0	2	0	0	1	3	0	0	2	0	0	2	0	2	0
ENSG00000279667	0	0	0	0	0	0	0	0	0	0	0	0	0	0	0	0	0	0	0	0	0	0	0	0	0	0	0	0	0	0	0	0	0	1	1	0	0	2	0	0	0	0	0	0	0	0	0	1	0
ENSG00000187815	1	0	0	7	0	1	2	0	2	0	0	0	0	1	0	0	0	2	0	0	0	0	1	0	0	0	0	2	0	0	1	0	1	0	0	1	0	0	0	0	5	0	0	3	3	0	0	0	0
ENSG00000238287	0	0	0	0	0	0	0	0	0	2	1	0	0	1	0	0	0	0	1	0	0	1	0	0	1	1	0	0	0	1	0	0	0	0	0	0	0	0	2	1	0	0	0	0	0	0	1	0	1
ENSG00000164002	0	0	1	0	0	0	2	0	1	1	2	0	3	1	5	1	0	7	0	0	0	1	0	0	3	2	1	4	0	1	0	2	0	0	0	0	1	0	0	1	0	1	0	0	0	0	1	0	0
ENSG00000227278	0	0	0	0	0	0	0	0	0	0	0	0	0	0	0	0	0	0	0	0	0	0	0	0	0	0	0	0	0	0	0	0	0	0	0	0	0	0	0	0	0	0	0	0	0	0	0	0	0
ENSG00000238186	0	0	0	0	0	0	0	0	1	0	1	0	0	0	0	0	0	0	0	0	0	3	0	0	0	0	1	2	0	0	0	0	0	0	0	0	0	0	0	1	0	0	0	0	0	0	0	0	0
ENSG00000117010	0	1	1	0	0	0	0	0	1	2	0	1	1	2	3	0	0	0	2	0	0	0	0	0	1	0	0	0	0	5	1	0	0	0	1	0	2	1	3	6	1	0	2	0	0	0	0	1	2
ENSG00000236505	0	0	0	0	0	0	0	0	0	0	0	0	0	0	0	0	0	0	0	0	0	0	0	0	0	0	0	0	0	0	0	0	0	0	0	0	0	0	0	0	0	0	0	0	0	0	0	0	0
ENSG00000233910	0	0	0	0	0	0	0	0	0	0	0	0	0	0	0	0	0	0	0	0	0	0	0	0	0	0	0	0	0	0	0	0	0	0	0	0	0	0	0	0	0	0	0	0	0	0	0	0	0
ENSG00000117016	1	0	0	0	0	0	2	0	0	2	1	0	3	2	1	0	0	0	0	0	0	0	2	0	0	1	1	0	0	0	0	2	1	0	0	0	4	2	3	3	4	1	0	0	0	1	0	0	0
ENSG00000237899	0	0	0	0	0	0	0	0	0	0	0	0	0	0	0	0	0	0	1	0	0	0	0	0	0	0	0	0	0	0	0	0	0	0	0	0	0	0	0	0	0	0	0	0	0	3	0	0	0
ENSG00000272145	0	0	1	0	0	0	3	0	1	1	0	0	1	0	0	0	0	0	0	0	0	1	0	1	33	1	0	1	0	0	0	0	0	0	0	0	0	1	0	0	1	3	0	0	0	1	0	0	0
ENSG00000066136	2	0	1	0	1	5	3	0	16	6	2	2	6	3	8	3	0	3	2	3	4	1	4	0	2	7	9	6	3	9	3	0	8	0	0	12	13	1	3	11	4	0	3	0	0	4	2	1	2
ENSG00000198974	0	0	0	0	0	0	0	0	0	0	0	0	0	0	0	0	0	0	0	0	0	0	0	0	0	0	0	0	0	0	0	0	0	0	0	0	0	0	0	0	0	0	0	0	0	0	0	0	0
ENSG00000207962	0	0	0	0	0	0	0	0	0	0	0	0	0	0	0	0	0	0	0	0	0	0	0	0	0	0	0	0	0	0	0	0	0	0	0	0	0	0	0	0	0	0	0	0	0	0	0	0	0
ENSG00000117013	0	0	0	0	0	4	7	0	2	5	2	0	3	2	7	1	0	0	0	0	0	0	1	0	0	1	3	6	1	0	0	6	1	0	3	3	4	1	1	4	4	1	2	0	0	0	2	0	0
ENSG00000264582	0	0	0	0	0	0	0	0	0	0	0	0	0	1	0	0	0	0	0	0	0	0	0	0	0	0	3	0	0	0	0	0	4	0	0	0	0	0	0	0	0	0	0	0	0	0	0	0	0
ENSG00000179862	16	0	3	0	0	31	30	0	30	18	27	6	34	25	40	17	0	0	4	54	1	2	3	4	0	33	69	58	15	12	16	8	25	0	28	50	40	36	0	40	15	0	36	0	0	4	2	0	5
ENSG00000229528	0	0	0	0	0	0	0	0	0	0	0	0	0	0	0	0	0	0	0	0	0	0	0	0	0	0	0	0	0	0	0	0	0	0	0	0	0	0	0	0	0	0	0	0	0	0	0	0	0
ENSG00000228940	0	0	0	0	0	0	0	0	0	0	0	0	1	0	0	0	0	0	0	0	0	0	0	0	0	1	0	0	0	3	1	0	0	0	0	0	0	0	0	0	0	0	0	0	0	0	0	0	0
ENSG00000233118	0	0	0	0	0	0	0	0	0	0	0	0	0	0	0	0	0	0	0	0	0	0	0	0	0	0	0	0	0	0	0	0	0	0	0	0	0	6	0	0	0	0	0	0	0	0	0	0	0
ENSG00000171793	5	0	1	0	0	15	9	0	30	20	12	1	21	10	12	12	0	2	0	5	0	2	1	0	0	7	9	20	8	7	1	7	6	1	12	13	15	7	3	15	11	0	4	0	0	1	2	1	5
ENSG00000281207	0	0	2	0	0	3	5	0	3	6	7	0	2	1	8	2	0	0	1	9	0	0	0	1	0	2	0	6	4	1	0	0	4	0	8	7	2	2	0	1	11	2	9	0	1	4	1	1	3
ENSG00000171790	0	0	9	0	0	0	0	0	0	0	0	0	0	0	0	0	0	2	0	0	0	0	0	0	0	0	0	0	0	0	0	0	0	0	1	0	1	0	0	3	0	0	0	0	0	0	0	0	0
ENSG00000010803	0	4	1	0	0	9	4	0	16	8	8	0	7	5	9	6	0	1	4	0	1	0	0	0	0	5	12	9	14	2	4	12	3	0	3	7	9	7	1	7	2	2	7	0	0	10	1	4	10
ENSG00000215893	0	0	0	0	0	0	0	0	1	0	0	0	0	0	0	0	0	0	0	0	0	0	0	0	0	0	0	0	0	0	0	0	0	0	0	0	0	0	0	0	0	0	0	0	0	0	0	0	0
ENSG00000235358	0	2	0	0	0	0	0	0	0	0	0	0	0	0	0	0	0	0	0	0	0	0	0	0	0	0	0	0	0	0	0	0	0	0	0	0	0	0	0	0	0	0	0	0	0	0	1	0	0
ENSG00000213987	0	0	0	0	0	0	0	0	0	0	0	0	0	0	0	0	0	0	0	0	0	0	0	0	0	0	0	0	0	0	0	0	0	0	0	0	0	0	0	0	0	0	0	0	0	0	0	0	0
ENSG00000204060	0	0	0	0	0	1	0	0	0	0	0	0	0	0	0	1	0	0	0	0	0	0	0	0	0	0	4	1	0	6	0	1	1	0	1	3	0	0	1	1	0	2	4	1	0	0	1	0	0
ENSG00000229901	0	0	0	0	0	0	0	0	0	3	0	0	4	3	4	0	0	0	0	0	0	0	0	0	0	1	0	3	0	0	0	0	3	0	1	0	1	0	0	3	0	0	0	0	0	0	0	0	0
ENSG00000252563	0	0	0	0	0	0	0	0	0	0	0	0	0	0	0	0	0	0	0	0	0	0	0	0	0	0	0	0	0	0	0	0	0	0	0	0	0	0	0	0	0	0	0	0	0	0	0	0	0
ENSG00000127129	0	0	0	0	0	1	0	0	1	2	1	0	3	4	0	0	0	1	1	0	0	0	0	0	0	0	3	0	0	0	0	0	0	0	2	3	0	0	0	8	1	0	0	0	0	0	0	2	0
ENSG00000127124	18	9	12	1	0	12	20	0	8	16	7	11	9	13	9	8	1	5	11	7	9	0	0	6	5	24	18	16	2	1	6	1	11	3	16	6	16	4	6	8	9	8	9	1	13	7	4	5	15
ENSG00000230881	0	0	0	0	0	0	0	0	0	0	0	0	0	0	0	0	0	0	0	0	0	0	0	0	0	1	0	0	0	0	0	0	0	0	0	0	0	0	0	0	0	0	0	0	0	0	0	0	0
ENSG00000230638	0	0	0	0	0	0	1	0	5	2	0	0	2	0	0	5	0	0	0	0	0	0	0	0	0	0	0	1	1	0	0	0	0	0	0	0	2	0	0	4	0	0	0	0	0	0	0	0	3
ENSG00000227538	0	0	0	0	0	0	0	0	0	0	0	0	0	0	0	0	0	0	0	0	0	0	0	0	0	0	0	0	0	0	0	0	0	0	0	0	0	0	0	0	0	0	0	0	0	0	2	0	0
ENSG00000228776	0	0	0	0	0	0	0	0	0	0	0	0	0	0	0	0	0	0	0	0	0	0	0	0	0	0	0	0	0	0	0	0	0	0	0	0	0	0	0	0	0	0	0	0	0	0	0	2	0
ENSG00000044012	0	0	0	0	0	0	0	0	0	0	0	0	0	0	0	0	0	0	0	0	0	0	0	0	0	0	0	0	0	0	0	0	0	0	0	0	0	0	0	0	0	0	0	0	0	0	0	0	0
ENSG00000197273	0	0	0	0	0	0	0	0	0	0	0	0	0	0	0	0	0	0	0	0	0	0	0	0	0	0	0	0	0	0	0	0	0	0	0	0	0	0	0	0	0	0	0	0	0	0	0	0	0
ENSG00000198815	4	0	2	0	0	10	14	0	12	20	13	1	11	11	23	29	0	9	3	0	4	2	4	2	5	7	10	22	9	0	21	15	11	0	20	8	14	8	0	17	6	12	18	2	5	1	3	5	3
ENSG00000227527	0	0	0	0	0	0	0	0	0	0	0	0	0	0	0	0	0	0	0	0	0	0	0	0	0	0	0	0	1	2	0	0	1	0	0	0	0	0	1	0	0	0	0	0	0	1	0	3	0
ENSG00000177181	1	0	0	0	0	1	1	0	0	6	2	0	3	3	3	2	0	0	0	2	0	0	1	0	0	2	8	5	0	2	3	0	2	0	1	1	0	3	1	1	2	0	8	1	0	1	0	2	0
ENSG00000235002	0	0	0	0	0	0	0	0	0	0	0	0	0	0	0	0	0	0	0	0	0	0	0	0	0	0	0	0	0	0	2	0	0	0	0	0	0	0	0	0	0	0	0	0	0	0	0	0	0
ENSG00000066185	0	0	0	0	0	0	0	0	0	0	0	1	0	0	0	0	0	0	0	0	0	0	0	0	0	0	0	0	0	0	0	0	0	1	0	0	1	0	0	0	1	0	0	0	0	0	1	0	0
ENSG00000127125	9	4	0	0	0	6	10	0	12	16	9	4	15	10	26	6	0	8	5	10	0	2	5	1	3	11	15	23	3	6	5	3	11	0	15	8	7	18	0	13	12	3	14	1	3	0	4	0	12
ENSG00000186409	4	1	1	1	4	1	6	0	6	7	10	2	3	6	10	4	0	26	1	44	0	0	2	0	32	9	4	6	15	13	4	5	3	1	3	1	5	18	7	8	1	5	8	0	9	7	9	0	3
ENSG00000230116	0	0	0	0	0	0	0	0	0	0	0	0	0	0	0	0	0	0	0	0	0	0	0	0	0	0	0	0	0	0	0	0	0	0	0	0	0	0	0	0	0	0	0	0	0	0	0	0	0
ENSG00000236876	0	0	0	0	0	0	0	0	0	0	0	1	0	0	0	0	0	0	0	1	0	0	0	0	0	0	0	0	0	0	0	0	0	0	0	0	0	0	0	0	0	0	0	0	0	0	0	0	0
ENSG00000200254	0	0	0	0	0	0	0	0	1	0	0	0	0	0	0	0	0	0	0	0	0	0	0	0	0	0	0	0	0	0	0	0	0	0	0	0	0	0	0	1	0	0	0	0	0	0	0	0	0
ENSG00000236180	0	0	0	0	0	0	2	0	0	0	0	0	1	0	0	2	0	0	0	0	0	0	0	0	0	0	0	0	2	0	0	0	0	0	3	0	0	1	8	0	0	1	0	0	0	4	0	8	0
ENSG00000171960	5	1	0	0	0	4	4	0	7	10	8	0	7	7	15	5	0	0	3	0	0	5	2	6	0	2	3	9	9	1	1	4	17	1	13	6	7	6	0	7	0	1	1	1	1	0	0	0	1
ENSG00000234917	1	0	0	0	0	0	0	0	0	0	0	0	0	0	0	0	0	0	0	0	0	0	0	0	0	0	0	0	0	0	0	0	0	0	0	0	1	0	0	0	0	0	1	1	1	0	0	0	0
ENSG00000065978	104	44	41	2	9	142	221	0	174	274	148	33	201	150	277	209	2	134	63	143	111	53	50	88	53	131	104	210	67	74	71	67	105	30	95	119	106	113	1	135	82	14	87	1	27	7	3	2	60
ENSG00000164007	0	4	0	0	0	0	0	0	0	2	0	2	0	0	1	0	0	0	0	0	0	0	0	0	0	1	0	1	0	0	1	0	0	0	2	0	2	0	4	0	4	0	0	5	0	3	0	1	1
ENSG00000117385	1	4	0	0	1	9	7	0	14	11	1	6	6	5	15	12	0	68	1	3	1	5	2	0	0	9	5	9	6	2	1	5	2	0	7	11	6	7	3	6	3	3	4	0	4	12	2	4	3
ENSG00000164008	0	0	0	0	0	1	0	0	2	1	0	0	0	0	2	0	0	0	0	0	0	0	0	0	3	0	0	1	1	0	0	0	2	0	3	5	0	0	0	0	0	0	0	0	1	0	0	0	0
ENSG00000283580	0	0	0	0	0	0	0	0	0	0	0	0	0	0	0	1	0	0	0	0	0	0	0	0	0	0	0	0	0	0	0	0	0	0	0	0	0	0	0	0	1	0	0	0	0	0	0	0	0
ENSG00000228452	0	0	0	0	0	0	0	0	0	0	0	1	0	0	0	1	0	0	0	0	0	0	0	0	0	0	0	0	0	0	0	0	0	0	0	0	0	0	0	0	0	0	0	0	0	0	0	0	0
ENSG00000274386	1	1	0	0	1	0	2	0	0	1	0	0	0	1	3	0	0	0	1	0	0	0	3	0	87	2	3	1	3	1	5	2	1	0	6	2	0	1	1	3	5	0	1	0	0	1	1	2	0
ENSG00000177868	4	0	0	0	0	0	1	0	3	4	1	1	1	4	3	4	0	0	2	11	0	1	0	2	0	1	5	3	0	2	0	1	0	0	0	1	2	3	0	5	1	1	1	0	0	1	1	2	0
ENSG00000164010	3	0	2	0	0	0	0	0	7	2	1	0	1	1	1	0	0	3	3	0	1	3	1	0	0	1	1	3	1	1	5	3	1	0	0	0	0	0	0	0	1	0	5	0	2	0	0	0	2
ENSG00000228192	0	0	1	0	0	3	0	0	1	0	0	0	1	0	0	0	0	0	0	0	0	0	0	0	0	0	1	0	0	0	0	0	0	2	0	2	0	0	0	0	0	0	0	0	0	0	0	0	0
ENSG00000164011	2	0	0	0	0	0	2	0	2	2	0	0	2	3	10	4	0	0	0	2	0	0	0	0	4	0	1	7	5	1	0	1	0	0	0	4	3	0	0	13	1	0	1	0	0	0	0	0	0
ENSG00000233708	0	0	0	0	0	0	0	0	0	0	0	0	0	0	0	0	0	0	0	0	0	0	0	0	0	0	0	0	0	0	0	0	0	0	0	0	1	0	1	0	0	1	0	0	0	0	0	0	0
ENSG00000237090	0	0	0	0	0	0	0	0	0	0	0	0	0	0	0	0	0	0	0	0	0	0	0	0	0	0	0	0	0	0	0	0	0	0	0	0	0	1	1	0	0	0	0	0	0	0	0	0	0
ENSG00000225099	0	0	0	0	0	1	0	0	0	0	0	0	0	0	0	0	0	0	0	0	0	0	0	1	0	0	0	0	0	0	0	0	0	0	0	0	0	0	0	0	0	0	0	0	0	0	0	0	0
ENSG00000117394	4	1	3	0	4	33	9	0	32	58	18	1	38	234	134	212	0	19	5	11	2	0	0	2	0	15	46	22	13	3	3	21	13	1	17	9	31	31	1	12	22	12	9	1	0	7	3	2	20
ENSG00000227533	0	1	0	1	0	1	3	0	2	6	3	1	5	6	17	3	0	2	1	0	1	0	0	1	0	4	1	5	6	1	0	1	5	0	14	5	10	4	0	1	1	1	0	1	0	2	0	0	3
ENSG00000207256	0	0	0	0	0	0	0	0	0	0	0	0	0	0	0	0	0	0	0	0	0	0	0	0	0	0	0	0	0	0	0	0	0	0	0	0	0	0	0	0	0	0	0	0	0	0	0	0	0
ENSG00000283136	0	0	0	0	0	0	0	0	0	0	0	0	0	0	0	0	0	0	0	0	0	0	0	0	0	0	0	0	0	0	0	0	0	0	0	0	0	0	0	0	0	0	0	0	0	0	0	0	0
ENSG00000277513	0	0	0	0	0	0	0	0	0	0	0	0	0	0	0	0	0	0	0	0	0	0	0	0	0	0	0	0	0	0	0	0	1	0	0	0	0	0	0	0	0	0	0	0	0	0	0	0	0
ENSG00000186973	0	0	0	0	0	0	0	0	0	0	0	0	0	0	0	0	0	0	0	0	0	0	0	0	0	0	0	0	0	0	0	0	0	0	0	0	0	0	0	0	0	5	0	0	0	2	0	0	0
ENSG00000117395	3	0	0	0	3	9	4	0	6	6	11	4	7	8	21	16	0	4	2	23	0	0	3	0	0	2	8	3	5	1	4	11	1	1	3	4	8	6	5	12	4	2	7	0	5	0	1	0	4
ENSG00000243710	0	0	0	0	0	0	4	0	3	0	1	0	0	1	0	0	0	0	0	0	0	0	0	0	0	1	0	0	1	13	0	0	0	1	0	1	0	0	0	3	0	0	0	1	1	3	1	0	0
ENSG00000199240	0	0	0	0	0	0	0	0	0	0	0	0	0	0	0	0	0	0	0	0	0	0	0	0	0	0	0	0	0	0	0	0	0	0	0	0	0	0	5	0	0	0	0	0	0	1	0	0	0
ENSG00000179178	3	1	0	0	0	3	2	0	11	5	12	2	3	12	2	11	0	0	0	1	0	0	0	0	0	8	14	24	4	8	0	7	4	1	6	9	14	15	5	55	13	3	4	0	0	0	0	0	7
ENSG00000253313	0	0	0	0	0	0	1	0	0	0	2	0	1	1	0	1	0	1	0	33	0	0	0	0	0	0	0	3	0	0	0	1	0	0	0	0	2	0	5	0	0	0	0	0	0	1	0	1	0
ENSG00000066056	23	5	6	0	0	0	2	0	0	0	1	7	3	0	0	2	0	47	25	2	0	6	13	1	0	1	1	0	0	0	1	0	0	11	0	1	2	1	2	0	1	1	1	0	12	7	1	0	1
ENSG00000117400	0	0	0	0	0	0	0	0	0	1	0	0	0	0	0	1	0	0	0	0	1	0	0	0	0	2	1	0	2	0	1	0	3	0	6	0	4	0	2	0	1	3	0	0	0	0	0	0	0
ENSG00000234694	0	0	0	0	0	1	0	0	0	0	2	0	2	0	1	0	0	0	0	0	0	0	1	0	0	4	0	2	0	0	1	0	0	0	2	0	0	4	3	0	1	0	2	0	0	0	0	0	0
ENSG00000117399	14	1	5	0	0	14	18	0	20	21	9	4	18	9	18	39	0	0	3	57	0	0	5	1	0	1	5	20	3	5	11	5	9	0	11	22	17	16	0	7	6	2	9	1	0	0	0	0	13
ENSG00000066322	3	1	1	0	0	5	8	0	8	7	3	4	11	9	12	6	0	0	3	6	0	4	2	0	0	0	3	8	3	2	0	2	2	0	2	1	12	11	2	14	14	0	3	0	1	4	0	0	0
ENSG00000159479	5	4	0	0	0	3	4	0	8	9	6	3	6	6	6	16	0	1	6	0	4	0	0	2	0	6	10	10	2	6	0	3	6	1	6	7	7	1	5	6	14	2	5	0	2	4	0	0	2
ENSG00000229431	0	0	0	0	0	1	0	0	0	0	1	0	0	0	0	1	0	0	0	0	0	0	0	0	0	0	0	0	1	0	0	0	0	0	0	0	0	0	0	0	0	0	0	0	1	0	0	0	0
ENSG00000198198	4	3	3	0	2	17	15	0	24	17	7	4	5	8	7	19	0	1	19	1	6	8	16	73	3	7	7	15	5	5	1	12	5	2	9	6	8	12	6	26	5	3	12	0	15	5	9	4	5
ENSG00000229372	0	0	0	0	0	0	0	0	0	0	0	0	0	0	0	0	0	0	0	0	0	0	0	0	0	0	0	0	0	0	0	0	0	0	0	0	0	0	0	0	0	0	0	0	0	0	0	0	0
ENSG00000274975	0	0	0	0	0	0	0	0	0	0	0	0	0	0	0	0	0	0	0	0	0	0	0	0	0	0	0	0	0	0	0	0	0	0	0	0	0	0	0	0	0	0	0	0	0	0	0	0	0
ENSG00000178922	1	0	1	0	0	9	1	0	0	1	1	2	2	3	3	2	0	0	0	0	0	0	2	0	0	1	5	3	10	0	0	0	0	0	7	1	0	8	0	3	0	1	3	0	2	0	0	1	0
ENSG00000229348	0	0	0	0	0	0	0	0	1	0	0	0	0	0	0	0	0	0	0	0	0	0	0	0	0	0	0	0	0	0	0	0	0	0	2	0	1	2	0	0	0	0	0	0	0	0	0	0	0
ENSG00000142949	22	1	0	0	4	73	99	0	115	146	82	13	109	106	120	186	1	3	2	28	0	2	4	0	6	53	53	126	41	8	33	43	88	2	39	47	82	49	3	80	42	17	40	4	2	12	4	13	39
ENSG00000066135	6	1	11	1	6	2	3	0	8	2	2	5	3	3	8	11	0	4	0	1	0	0	0	7	1	1	4	5	2	0	3	1	11	3	4	5	8	1	0	6	0	2	3	0	0	2	0	0	3
ENSG00000236200	0	0	0	0	0	5	0	0	0	1	0	0	0	0	0	4	0	0	0	0	0	0	0	0	0	0	1	0	1	0	0	1	0	0	0	0	0	0	3	0	0	1	0	0	0	1	0	0	0
ENSG00000126091	0	4	0	0	0	1	4	0	4	0	1	0	1	3	7	1	0	8	2	0	0	0	0	0	0	3	0	5	0	0	1	2	4	0	2	12	4	0	0	11	6	0	2	0	2	0	1	0	0
ENSG00000229444	0	0	0	0	0	0	0	0	0	0	0	0	0	0	0	0	0	13	0	11	0	0	0	0	0	0	0	0	0	0	0	0	1	0	0	0	0	0	0	0	1	0	0	0	0	0	0	0	1
ENSG00000283414	0	0	0	0	0	0	0	0	0	0	0	0	0	0	0	0	0	0	0	0	0	0	0	0	0	0	0	0	0	0	0	0	0	0	0	0	0	0	0	0	0	0	0	0	0	0	0	0	0
ENSG00000233674	0	0	0	0	0	0	0	0	0	0	0	0	0	0	0	0	0	0	0	0	0	0	0	0	0	0	0	0	0	0	0	0	0	0	0	0	0	0	0	1	0	0	0	0	0	0	0	0	0
ENSG00000283477	0	0	0	0	0	0	0	0	0	0	0	0	0	0	0	0	0	0	0	0	0	0	0	0	0	0	0	0	0	0	0	0	0	0	0	0	0	0	0	0	1	0	0	0	0	0	0	0	0
ENSG00000224751	0	0	0	0	0	0	0	0	0	0	0	0	0	0	0	0	0	0	0	0	0	0	0	0	0	0	0	0	0	0	0	0	0	0	0	0	0	0	0	1	0	0	0	0	0	0	0	0	0
ENSG00000117407	0	0	1	0	0	4	2	0	1	0	2	0	0	5	3	8	0	0	0	0	0	0	0	0	0	6	1	1	0	3	1	0	6	0	2	4	3	0	0	1	1	0	1	0	0	0	23	1	0
ENSG00000237950	0	0	0	0	2	2	0	0	0	0	0	0	0	0	0	0	0	0	0	0	0	0	0	0	0	0	0	1	0	0	0	0	1	0	0	0	0	0	0	0	0	0	0	1	0	0	0	0	0
ENSG00000117408	4	0	0	0	0	3	4	0	4	8	8	5	7	8	4	8	0	0	1	0	0	0	7	7	0	0	5	4	1	29	1	1	1	3	23	7	7	12	1	12	9	8	14	2	0	3	0	0	2
ENSG00000132768	0	0	1	0	0	3	2	0	1	12	3	0	3	3	12	9	0	0	0	0	0	4	0	0	0	0	4	9	1	2	0	2	2	0	3	7	6	15	0	4	0	0	4	0	1	1	0	0	0
ENSG00000117410	25	5	24	1	13	20	16	0	38	29	19	15	19	24	41	37	0	21	47	24	0	8	3	8	11	28	39	23	10	22	25	16	17	6	9	26	22	39	0	18	24	0	24	7	7	3	6	0	17
ENSG00000117411	5	5	4	0	2	7	7	0	12	9	19	3	14	16	6	22	0	6	1	6	6	0	3	0	0	7	14	11	2	10	7	8	7	0	15	18	11	4	0	21	15	1	12	1	2	3	7	0	3
ENSG00000159214	2	1	5	0	0	8	6	0	10	4	4	3	10	16	5	7	0	0	1	0	1	0	0	0	0	10	5	12	2	3	0	16	5	1	23	7	12	4	0	16	6	6	8	0	1	2	1	3	5
ENSG00000196517	3	5	0	0	0	6	9	0	8	14	13	0	8	9	4	5	0	0	3	15	0	0	0	0	0	3	12	6	10	5	2	8	3	2	13	6	11	6	7	7	8	4	9	0	0	3	5	0	5
ENSG00000230615	1	0	11	0	0	0	1	0	1	1	0	1	0	0	1	1	0	0	0	1	0	0	0	0	1	0	1	1	2	4	3	5	1	1	0	1	0	2	7	6	1	0	2	0	0	4	0	0	0
ENSG00000227163	0	0	0	0	0	0	0	0	0	0	0	0	0	0	0	0	0	0	0	0	0	0	0	0	0	0	0	0	0	0	0	0	0	0	0	0	0	0	2	0	0	0	0	0	0	0	0	0	0
ENSG00000271647	0	0	0	0	0	0	0	0	0	0	0	0	0	0	0	0	0	0	0	0	0	0	0	0	0	0	0	0	0	0	0	0	0	0	0	0	0	0	0	0	0	0	0	0	0	0	0	0	0
ENSG00000239560	0	0	0	0	0	0	0	0	0	0	0	0	0	0	0	0	0	0	0	0	0	0	0	0	0	0	0	0	0	0	0	0	0	0	0	0	0	0	0	0	0	0	0	0	0	0	0	0	0
ENSG00000171872	0	0	0	0	0	0	0	0	0	0	0	0	0	0	0	0	0	0	0	0	0	0	0	0	0	0	0	0	0	1	1	0	0	0	0	0	0	3	6	0	0	2	0	0	1	3	1	1	1
ENSG00000233514	0	0	0	0	0	0	0	0	1	4	0	0	1	0	0	0	0	0	0	1	0	0	0	0	0	0	0	0	0	1	0	0	0	0	1	0	0	0	0	0	0	0	0	0	0	0	0	0	0
ENSG00000283039	0	0	0	0	0	0	0	0	0	0	0	0	0	0	0	0	0	0	0	0	0	0	0	0	0	0	1	0	0	0	0	0	0	0	1	0	0	0	0	0	0	13	0	3	0	1	0	0	0
ENSG00000226804	0	0	0	0	0	0	0	0	0	0	0	0	0	0	0	0	0	0	0	0	0	0	0	0	0	0	0	1	0	0	0	0	0	0	0	0	0	0	0	0	0	0	0	0	0	1	0	4	0
ENSG00000200171	0	0	0	0	0	0	0	0	0	0	0	0	0	0	0	0	0	0	0	0	0	0	0	0	0	0	0	0	0	0	0	0	0	0	0	0	0	0	0	0	0	0	0	0	0	0	0	0	0
ENSG00000238037	0	0	0	0	0	0	0	0	0	0	0	0	0	0	0	0	0	0	0	0	0	0	0	0	0	0	0	0	0	0	0	0	0	0	0	0	0	0	0	0	0	0	0	0	0	0	0	0	0
ENSG00000227994	0	0	0	0	0	0	0	0	0	0	0	0	0	0	0	0	0	0	0	0	0	0	0	0	0	0	0	0	0	0	0	0	0	0	0	0	0	0	0	0	0	0	0	0	0	0	0	0	0
ENSG00000271329	0	0	0	0	0	0	0	0	0	0	0	0	0	0	0	0	0	0	0	0	0	0	0	0	0	0	0	0	0	0	0	0	0	0	0	0	0	0	0	0	0	0	4	0	0	0	0	0	0
ENSG00000178028	12	0	14	0	52	14	17	0	14	16	23	5	16	16	13	38	1	22	4	7	0	11	3	0	0	21	32	30	7	22	24	54	35	10	30	29	43	46	1	43	16	8	15	0	5	6	10	4	26
ENSG00000117419	2	1	3	0	0	2	7	0	12	5	7	1	9	2	2	4	0	0	3	8	4	0	1	0	0	3	4	15	27	2	20	2	5	0	15	3	11	18	1	7	2	2	5	0	4	3	3	0	22
ENSG00000233602	0	0	0	0	0	0	0	0	0	0	0	0	0	0	0	0	0	0	0	0	0	0	0	0	0	0	0	0	0	0	0	0	0	0	0	0	0	0	0	0	0	0	0	0	0	0	0	0	0
ENSG00000199385	0	0	0	0	0	0	0	0	0	0	0	0	0	0	0	0	0	0	0	0	0	0	0	0	0	0	0	0	0	0	0	0	0	0	1	0	0	0	0	1	0	0	0	0	0	0	0	0	0
ENSG00000187147	11	3	2	1	1	9	13	0	18	12	7	5	20	7	14	15	0	4	5	13	0	18	2	10	0	7	7	28	17	7	8	2	12	0	7	11	18	15	1	7	14	15	13	1	6	3	2	0	5
ENSG00000263381	0	0	0	0	0	0	0	0	0	0	0	0	0	0	0	0	0	0	0	0	0	0	0	0	0	0	0	0	0	0	0	0	0	0	0	0	0	0	0	0	0	0	0	0	0	0	0	0	0
ENSG00000126106	0	0	0	0	0	0	0	0	1	0	1	0	3	2	1	10	0	1	0	0	0	0	0	0	0	0	0	1	0	0	2	0	0	0	0	0	2	1	4	7	0	0	0	0	0	4	0	0	0
ENSG00000198520	0	1	0	0	0	7	3	0	6	0	4	0	0	1	4	6	0	0	1	0	0	0	0	0	0	4	1	2	2	9	0	0	1	0	1	5	3	0	0	6	5	0	2	0	0	2	0	0	7
ENSG00000199377	0	0	0	0	0	0	0	0	2	1	1	0	0	1	0	0	0	0	0	0	0	0	0	0	0	0	0	0	0	0	0	0	0	0	1	0	2	0	0	0	0	0	0	0	0	0	0	0	5
ENSG00000200169	0	0	0	0	0	1	0	0	1	0	1	0	0	0	1	0	0	0	0	0	0	0	0	0	0	0	0	0	0	0	0	0	0	0	0	1	0	1	0	0	0	0	0	0	0	0	0	1	0
ENSG00000142945	3	3	0	0	0	4	7	0	15	14	10	0	9	2	5	35	0	0	5	7	0	0	2	0	0	3	1	7	0	0	3	6	8	2	1	7	7	9	1	3	13	0	2	0	1	3	2	0	4
ENSG00000225721	0	0	0	0	0	0	0	0	1	0	0	0	0	0	0	1	0	0	0	0	0	0	0	0	0	0	0	0	0	0	0	0	0	0	0	0	0	0	0	0	0	0	0	0	0	0	1	0	0
ENSG00000142937	253	62	54	2	23	421	446	0	539	790	561	81	700	775	661	434	1	273	201	477	86	96	81	127	37	321	657	1136	237	224	138	192	344	42	354	517	576	276	13	476	281	57	439	7	51	34	35	14	231
ENSG00000264294	0	0	0	0	0	0	0	0	0	0	0	0	0	0	0	0	0	0	0	0	0	0	0	0	0	0	0	0	0	0	0	0	0	0	0	0	0	0	0	0	0	0	0	0	0	0	0	0	0
ENSG00000200913	0	0	0	0	0	0	0	0	0	0	0	0	0	0	0	0	0	0	0	0	0	0	0	0	0	0	0	0	0	0	0	0	0	0	0	0	0	1	0	0	0	0	0	0	0	0	0	0	0
ENSG00000202031	0	0	0	0	0	1	1	0	0	0	0	0	1	1	0	0	0	1	0	0	1	0	0	0	0	0	0	0	0	1	0	0	0	0	0	0	0	0	0	0	0	0	0	0	0	0	0	0	0
ENSG00000281859	0	0	0	0	0	0	0	0	0	0	0	0	0	0	0	0	0	0	0	0	0	0	0	0	0	0	0	0	0	0	0	0	0	0	0	0	0	0	0	0	0	0	0	0	0	0	0	0	0
ENSG00000207421	0	0	0	0	0	0	0	0	0	0	0	0	0	0	0	0	0	0	0	0	0	0	0	0	0	0	0	0	0	0	0	0	0	0	0	0	0	0	0	0	0	0	0	0	0	0	0	0	0
ENSG00000234093	0	0	0	0	0	0	0	0	0	1	0	0	1	0	5	1	0	0	0	0	0	0	0	0	0	0	0	1	0	0	0	1	0	0	0	0	0	0	0	0	0	0	0	0	0	1	1	0	0
ENSG00000142959	4	0	0	0	0	0	0	0	0	0	0	0	0	0	0	0	0	0	0	0	0	0	0	0	0	0	1	0	0	0	0	0	0	0	0	1	0	0	0	0	0	1	0	0	0	0	0	0	0
ENSG00000173846	6	4	5	0	2	5	3	0	1	4	5	7	2	7	15	13	0	4	25	1	2	1	5	1	0	0	4	7	10	35	10	2	0	0	5	0	1	1	1	4	0	0	16	0	1	1	0	7	3
ENSG00000188396	0	0	0	0	0	0	0	0	0	1	0	0	0	0	0	0	0	0	0	0	0	0	0	0	0	0	0	0	0	0	0	0	0	0	0	0	0	0	0	0	0	0	0	0	0	0	0	0	0
ENSG00000222009	0	0	1	0	0	1	2	0	2	2	2	5	4	2	3	11	0	2	4	0	0	0	1	0	0	1	0	1	0	5	5	1	2	2	2	0	4	1	3	1	1	1	7	0	1	2	1	2	1
ENSG00000117425	1	0	0	0	0	3	5	0	5	0	1	1	0	3	0	5	0	0	0	0	0	0	0	0	0	0	2	4	0	0	1	1	0	0	3	0	2	0	1	3	1	0	1	0	0	1	0	1	0
ENSG00000202444	0	0	0	0	0	0	0	0	0	0	0	0	0	0	0	0	0	0	0	0	0	0	0	0	0	0	0	0	0	0	0	0	0	0	0	0	0	0	0	0	0	0	0	0	0	0	0	0	0
ENSG00000226499	6	1	0	1	0	5	3	0	4	15	7	1	10	8	4	1	0	2	2	4	0	0	2	0	0	0	7	14	1	0	2	1	4	0	6	2	17	2	0	9	6	0	4	0	3	1	1	1	0
ENSG00000070785	4	0	0	0	0	4	9	0	10	11	4	5	8	4	15	2	0	1	2	0	0	8	9	1	0	0	2	8	7	1	7	4	5	2	0	7	12	12	2	14	13	1	7	4	4	0	2	3	2
ENSG00000253039	0	0	0	0	0	0	0	0	0	0	0	0	0	0	0	0	0	0	0	0	0	0	0	0	0	0	0	0	0	0	0	0	0	0	0	0	0	1	0	0	0	0	0	0	0	0	0	0	0
ENSG00000229815	0	0	0	0	0	0	0	0	0	0	0	0	0	0	0	0	0	0	0	0	0	0	0	0	0	0	0	0	0	0	0	0	0	0	0	0	0	0	0	0	0	0	0	0	0	0	0	0	0
ENSG00000232369	0	0	0	0	0	0	0	0	0	0	0	0	0	0	0	0	0	0	0	0	0	0	0	0	0	0	0	0	0	0	0	0	0	0	0	0	0	0	0	0	0	0	0	0	0	0	0	0	0
ENSG00000268949	0	0	0	0	0	0	0	0	0	0	0	0	0	0	0	0	0	0	0	0	1	0	0	0	0	0	3	0	0	0	0	0	0	0	3	0	0	1	1	1	2	0	1	0	0	0	0	0	0
ENSG00000126107	6	5	0	2	2	3	5	0	3	2	2	10	6	3	8	2	0	8	3	2	5	26	4	6	6	1	4	11	5	16	2	3	6	2	5	3	3	0	4	3	15	0	2	3	3	2	1	1	0
ENSG00000126088	3	0	2	0	0	4	9	0	10	6	7	8	6	6	13	18	0	8	6	0	0	6	3	0	0	3	6	16	5	6	3	5	2	1	11	0	11	13	0	7	5	0	8	1	0	0	0	0	4
ENSG00000162415	0	0	0	0	0	0	1	0	0	0	0	0	0	0	0	0	0	0	1	0	0	0	0	0	0	0	0	0	1	0	0	1	0	0	0	3	0	0	5	3	0	0	0	0	0	0	0	0	0
ENSG00000234315	1	0	0	0	0	0	0	0	0	0	0	0	0	0	0	0	0	0	0	0	0	0	0	0	0	0	0	0	0	0	0	0	0	0	0	0	0	0	0	1	0	0	0	0	0	0	0	0	0
ENSG00000281912	0	0	0	0	0	0	0	0	0	0	1	0	0	0	0	0	0	0	0	0	0	0	0	0	0	0	0	0	0	0	0	2	0	0	0	0	3	0	0	1	1	0	1	0	0	0	0	0	0
ENSG00000186603	0	0	0	0	0	0	1	0	2	1	1	0	0	1	1	0	0	0	0	0	0	0	0	0	0	1	0	0	0	5	1	0	0	0	0	0	0	0	0	0	0	0	0	0	0	0	0	0	0
ENSG00000132781	3	0	0	0	0	5	4	0	4	8	5	0	5	4	6	22	0	13	0	0	0	0	1	0	0	8	9	10	10	4	3	5	7	0	34	3	6	15	0	13	1	1	8	1	2	1	0	3	3
ENSG00000132773	0	1	0	1	0	5	0	0	1	4	4	0	2	5	2	8	0	0	0	0	0	0	0	0	0	1	4	6	0	13	1	0	1	1	1	2	1	1	0	16	8	2	3	1	0	1	0	0	0
ENSG00000070759	0	0	1	0	0	5	0	0	8	2	3	0	1	1	4	3	1	0	0	0	0	0	1	0	0	3	0	1	5	1	0	0	1	1	1	1	3	2	0	3	3	0	1	0	0	1	0	0	5
ENSG00000236872	0	0	0	0	0	0	0	0	0	0	0	0	0	0	0	0	0	0	0	0	0	0	0	0	0	0	0	0	0	0	0	0	0	0	0	0	0	0	0	0	0	0	0	0	0	2	0	1	0
ENSG00000280670	0	0	0	0	0	1	0	0	4	1	3	0	0	0	0	0	0	1	0	0	0	0	1	0	0	0	2	0	0	1	0	0	0	0	0	1	2	0	6	0	0	0	0	0	0	1	0	3	0
ENSG00000132763	1	1	0	0	0	1	0	0	4	1	6	1	5	1	0	0	0	5	2	0	0	0	1	2	0	2	2	5	0	0	11	0	0	1	1	0	2	2	5	2	1	0	9	0	1	4	0	1	1
ENSG00000117450	2	0	1	0	1	2	2	0	3	10	8	6	8	7	4	9	0	10	4	7	0	1	0	0	0	6	2	3	1	0	2	6	2	3	0	0	1	1	0	15	2	1	1	0	3	0	0	0	1
ENSG00000234379	0	0	0	0	0	0	0	0	0	0	0	0	1	0	0	0	0	0	0	0	0	0	0	0	0	1	0	0	0	0	0	0	0	0	1	0	0	0	0	0	0	0	1	0	0	1	0	0	0
ENSG00000117448	22	5	6	1	0	23	41	0	41	45	33	10	26	27	28	46	0	10	41	6	3	14	14	9	0	19	36	36	3	3	4	7	7	7	13	48	42	27	4	40	32	12	27	2	11	4	1	0	20
ENSG00000281133	0	0	0	0	0	0	0	0	0	0	0	0	0	0	0	0	0	0	1	0	0	0	0	0	0	1	0	1	0	0	0	0	0	0	0	0	0	0	0	0	0	0	0	0	0	0	0	0	0
ENSG00000280836	0	0	0	0	0	1	0	0	0	1	0	1	0	1	3	0	0	0	0	0	0	0	0	0	0	0	0	0	0	0	0	0	0	0	0	0	0	0	0	1	0	0	0	0	0	0	0	0	0
ENSG00000132780	97	36	11	1	1	128	149	0	139	175	110	37	135	106	203	209	2	31	54	101	28	28	30	98	5	161	152	231	94	147	92	125	144	21	121	108	183	61	6	190	127	34	189	9	23	14	6	1	90
ENSG00000281112	0	0	0	0	0	0	0	0	0	0	0	0	0	0	0	0	0	0	0	0	0	0	0	0	0	0	0	0	0	1	0	0	0	0	0	0	0	0	0	1	0	0	0	0	0	1	0	0	0
ENSG00000281825	0	0	0	0	0	0	0	0	0	0	0	0	1	0	0	0	0	0	0	0	0	0	0	0	0	0	0	0	0	0	0	0	0	0	0	0	0	0	1	0	1	0	0	0	0	0	0	0	0
ENSG00000159588	0	0	1	0	0	0	0	0	1	0	0	0	0	0	0	0	0	0	0	0	0	0	0	0	0	0	0	0	0	0	0	0	0	0	0	1	0	0	0	0	0	0	5	0	1	0	0	4	0
ENSG00000159592	13	6	4	0	3	5	11	0	18	22	14	9	12	19	11	24	0	10	8	14	0	4	2	7	2	9	15	25	8	2	13	11	8	1	10	14	13	7	6	10	5	3	20	0	4	5	6	6	1
ENSG00000225447	1	1	0	0	1	2	2	0	6	6	0	2	4	1	0	4	0	0	2	1	0	1	1	15	0	0	1	6	4	0	2	3	3	1	0	2	3	0	0	4	4	0	1	0	0	0	0	0	5
ENSG00000234329	0	0	0	0	0	0	0	0	0	0	0	0	0	0	0	0	0	0	0	0	0	0	0	0	0	0	0	0	0	0	0	0	0	0	0	1	0	0	0	0	0	0	0	0	0	0	0	0	0
ENSG00000159596	7	0	0	0	10	6	2	0	3	1	1	1	6	5	3	1	0	0	5	0	0	2	0	0	0	0	5	1	2	3	0	2	2	1	1	1	3	0	0	0	2	0	1	0	0	1	0	0	0
ENSG00000197429	4	3	0	0	0	1	4	0	5	8	1	2	2	5	11	7	0	0	3	1	16	0	0	1	0	1	7	8	2	4	2	1	3	0	5	6	5	5	4	2	3	1	10	1	2	3	0	2	0
ENSG00000230896	0	0	0	0	0	0	0	0	0	2	0	0	0	1	0	0	0	1	0	0	0	0	0	0	0	0	2	1	0	0	0	0	0	0	0	2	2	0	0	1	0	0	0	0	0	1	0	0	1
ENSG00000236111	0	0	0	0	0	0	1	0	0	1	0	0	1	0	1	0	0	0	0	0	0	0	0	0	0	2	0	0	0	0	0	0	0	0	0	1	0	0	0	1	2	0	0	0	0	0	0	0	0
ENSG00000086015	6	8	3	0	0	44	24	0	32	29	9	3	19	22	10	19	0	60	4	3	0	11	3	1	12	19	23	47	11	46	15	13	13	2	31	24	13	38	2	34	18	17	67	0	7	4	4	11	53
ENSG00000232467	0	0	0	0	0	0	0	0	0	0	0	0	0	0	0	0	0	0	0	0	0	0	0	0	0	0	0	1	0	0	0	0	0	0	0	0	0	0	0	0	0	2	0	0	0	0	0	1	0
ENSG00000117461	4	2	1	0	2	7	11	0	14	15	10	3	8	7	7	6	0	14	2	13	0	6	3	0	0	12	17	7	1	14	4	7	11	2	25	8	4	2	3	3	2	0	9	0	1	2	3	0	11
ENSG00000278139	0	0	0	0	0	0	0	0	0	0	0	0	0	0	0	0	0	0	0	0	0	0	0	0	0	0	0	0	0	0	0	0	0	0	0	0	0	0	0	0	0	0	0	0	0	0	0	0	0
ENSG00000226957	0	0	1	0	0	0	0	0	0	0	1	0	0	0	0	1	0	0	0	0	0	0	1	0	0	0	0	4	0	4	2	0	0	0	0	0	1	0	0	0	0	1	0	0	1	0	0	2	0
ENSG00000233114	0	0	0	0	0	0	0	0	0	0	0	0	0	0	0	1	0	0	0	0	0	0	0	1	0	0	0	0	0	0	0	0	0	0	0	0	0	1	0	0	0	0	0	0	0	0	0	0	0
ENSG00000227857	0	0	0	0	0	0	0	0	0	0	0	0	0	0	0	0	0	0	0	0	0	0	0	0	0	0	0	0	0	0	0	0	0	0	0	0	0	0	0	0	0	0	0	0	0	0	0	0	0
ENSG00000117472	0	0	0	1	0	0	0	0	0	0	0	1	0	0	1	3	0	0	0	0	0	0	0	0	0	0	0	0	1	7	0	4	0	0	1	2	1	11	1	20	1	0	6	1	0	1	0	1	0
ENSG00000250719	0	0	0	0	0	0	0	0	0	0	0	0	0	0	0	0	0	0	0	0	0	0	0	0	0	0	0	0	0	0	0	0	0	0	0	0	0	0	0	0	1	0	0	0	0	0	0	0	0
ENSG00000085998	6	0	1	0	0	5	2	0	10	7	27	5	9	10	13	18	1	13	7	0	6	3	4	0	0	7	13	14	7	1	10	0	6	3	8	7	6	19	0	6	17	7	14	1	1	1	6	2	4
ENSG00000171357	0	0	0	0	0	0	0	0	0	1	0	0	0	0	0	0	0	0	0	0	1	0	0	0	0	0	0	1	0	0	1	0	0	0	1	0	1	0	0	0	0	0	0	0	0	0	0	0	0
ENSG00000085999	4	0	0	0	0	2	2	0	2	1	0	0	1	0	0	2	0	1	0	1	0	0	0	0	0	0	1	1	0	1	2	0	0	0	0	5	3	0	0	0	0	8	0	0	0	1	0	0	2
ENSG00000132128	11	5	1	1	0	4	11	0	6	9	11	1	3	16	3	22	0	0	4	26	6	0	0	0	5	7	10	12	8	5	0	5	13	4	8	3	6	19	5	8	3	3	8	0	4	0	0	0	7
ENSG00000173660	20	1	2	1	0	16	15	0	36	31	25	3	42	28	44	36	0	2	12	25	1	2	5	3	0	11	22	50	2	6	16	12	7	2	18	12	26	27	0	20	5	0	16	0	5	1	4	0	13
ENSG00000117481	4	6	4	0	3	4	5	0	14	9	10	1	4	4	2	7	0	1	9	5	0	4	2	0	0	3	8	9	2	12	3	2	5	1	10	8	11	7	2	6	18	2	10	12	1	7	1	1	0
ENSG00000225779	0	1	0	0	0	0	0	0	0	0	0	0	0	0	0	0	0	0	0	0	0	0	0	0	0	1	0	0	0	0	0	0	0	0	0	0	0	0	0	0	0	0	1	0	0	1	2	1	0
ENSG00000117480	3	0	0	0	0	3	3	0	5	5	8	0	3	2	3	8	0	0	1	3	0	0	0	0	0	5	9	7	2	6	17	9	3	3	4	11	11	19	0	20	0	0	2	1	0	1	2	0	6
ENSG00000232022	0	0	0	0	0	3	1	0	1	0	0	0	0	0	2	0	0	0	0	0	0	0	0	1	0	0	0	0	7	0	0	0	0	0	0	0	0	0	0	0	0	0	0	0	0	1	0	0	0
ENSG00000224863	0	0	0	0	0	0	0	0	0	0	0	0	0	0	0	0	0	0	0	0	0	0	0	0	0	0	0	0	0	0	0	0	1	0	3	0	0	0	2	0	0	0	0	0	0	0	0	0	0
ENSG00000197587	0	0	0	0	0	0	0	0	0	0	0	0	0	2	1	1	0	0	0	0	0	0	0	0	0	0	0	0	4	0	0	0	0	0	0	0	0	2	1	0	2	0	0	0	0	0	8	5	0
ENSG00000282881	1	0	0	0	0	1	0	0	0	0	0	0	0	0	0	0	0	0	0	0	0	0	0	0	0	0	0	1	0	0	0	0	0	0	1	0	0	0	0	0	0	0	0	0	0	0	0	0	0
ENSG00000269956	0	0	0	0	0	0	2	0	0	0	0	0	0	0	0	0	0	0	0	0	0	0	0	0	0	0	0	0	0	0	0	0	0	0	0	0	0	0	0	0	0	0	0	0	0	0	1	0	0
ENSG00000162456	0	0	0	0	0	0	0	0	0	0	0	0	0	0	0	0	0	0	0	0	0	0	0	0	0	0	0	0	1	0	0	0	0	0	0	0	1	0	1	0	0	0	0	0	0	1	0	0	1
ENSG00000079277	12	3	5	0	1	4	17	0	5	7	3	11	4	5	6	8	0	22	20	1	1	38	1	2	2	3	13	14	2	8	7	3	5	3	11	6	7	5	1	42	5	2	8	1	8	4	0	2	7
ENSG00000142961	2	0	10	0	1	0	0	0	1	4	0	2	2	0	0	2	0	0	13	0	30	0	1	1	0	0	3	4	0	0	1	0	0	3	0	0	3	1	1	0	3	3	2	1	0	0	0	2	1
ENSG00000123472	5	1	1	0	0	5	7	0	4	6	9	8	9	2	1	6	0	0	4	1	0	0	0	0	0	6	7	7	1	4	2	5	1	0	9	2	4	2	0	4	0	0	4	0	1	4	0	2	2
ENSG00000233647	0	0	0	0	0	0	0	0	0	0	0	0	0	0	0	0	0	0	0	0	0	0	0	0	0	0	0	0	0	0	1	0	0	0	0	0	0	0	0	0	0	0	1	0	0	0	0	0	0
ENSG00000186118	0	0	0	0	0	0	0	0	0	0	0	0	0	0	0	0	0	0	0	0	0	0	0	0	0	0	0	0	0	0	0	0	0	0	0	0	0	0	0	1	0	0	2	0	0	0	0	0	0
ENSG00000228237	0	0	0	0	0	0	0	0	0	0	0	0	0	0	0	0	0	0	0	0	0	0	0	0	0	0	0	0	0	0	1	0	0	0	0	0	0	0	0	0	0	0	0	0	0	1	0	0	0
ENSG00000159658	9	16	10	0	3	8	13	0	21	21	17	12	16	9	15	35	1	50	10	4	5	12	14	28	2	23	13	15	7	21	4	8	14	10	8	7	10	2	0	16	4	0	16	2	10	5	1	0	5
ENSG00000236476	0	0	0	0	0	0	0	0	0	0	0	0	0	0	0	0	0	0	0	0	0	0	0	0	0	0	0	0	0	0	0	0	0	0	0	0	0	0	0	0	0	0	0	0	0	0	0	0	0
ENSG00000142973	0	0	0	0	0	0	0	0	0	0	0	0	0	0	1	0	0	0	0	0	0	0	0	0	0	0	0	0	0	0	0	0	0	0	0	0	0	0	1	0	0	0	0	0	0	1	0	0	0
ENSG00000154198	0	0	0	0	0	0	0	0	0	0	0	0	0	0	0	0	0	2	0	0	0	0	0	0	0	0	0	0	0	0	0	0	0	0	0	0	0	0	0	0	0	0	0	0	0	0	0	0	0
ENSG00000238145	0	0	0	0	0	0	0	0	0	0	0	0	0	0	0	0	0	0	0	0	0	0	0	0	0	0	0	0	0	0	0	0	0	0	0	0	0	0	0	0	0	0	0	0	0	0	0	0	0
ENSG00000187048	0	0	0	0	0	0	0	0	0	0	0	0	0	0	0	0	0	0	2	0	0	0	0	0	0	1	0	0	3	0	0	0	0	0	3	0	0	2	0	0	0	0	0	0	0	1	1	4	2
ENSG00000259832	0	0	0	3	0	0	0	0	0	0	0	0	0	0	0	0	0	0	0	0	0	0	0	0	0	1	0	0	0	0	0	0	0	0	0	0	0	0	0	0	0	0	0	0	0	0	0	0	0
ENSG00000261196	0	0	0	0	0	0	0	0	0	0	0	0	0	0	0	0	0	0	0	0	0	0	0	0	0	0	0	0	0	0	0	0	0	0	0	0	0	0	0	0	0	0	0	0	0	0	3	0	0
ENSG00000261593	0	0	0	0	0	0	0	0	0	0	0	0	0	0	0	0	0	0	0	0	0	0	0	0	0	0	0	0	0	0	0	0	0	0	0	0	0	0	0	0	0	0	0	0	0	0	0	0	0
ENSG00000261290	0	0	0	0	0	0	0	0	0	0	0	0	0	0	0	0	0	0	0	0	0	0	0	0	0	0	0	0	0	0	0	0	0	0	0	0	0	0	0	0	0	0	0	0	0	0	0	0	0
ENSG00000186377	0	0	1	0	0	0	1	0	0	0	0	0	0	0	0	1	0	0	0	0	0	0	0	0	0	0	1	0	0	0	0	0	0	0	0	0	1	0	0	0	0	0	0	0	1	2	1	0	0
ENSG00000186160	0	0	0	0	0	0	0	0	0	0	0	0	0	0	0	1	0	2	1	6	0	0	0	0	0	0	0	0	0	0	3	0	2	0	0	0	0	0	0	0	0	0	0	0	0	0	0	0	0
ENSG00000225154	0	0	0	0	0	0	0	0	0	0	0	0	0	0	0	0	0	1	0	0	0	0	0	0	0	0	0	0	0	0	0	0	0	0	0	0	0	0	0	0	0	0	0	0	0	0	0	0	0
ENSG00000225506	0	0	0	0	0	4	0	0	1	1	0	0	1	0	0	0	0	0	0	0	0	0	0	0	0	1	0	0	1	0	0	0	0	0	1	0	1	1	0	1	0	1	1	0	0	1	0	4	3
ENSG00000162365	0	0	0	0	0	0	0	0	0	0	0	0	0	2	0	0	0	0	0	0	0	0	0	0	0	2	0	0	0	0	0	0	0	0	1	2	0	0	0	0	0	0	1	0	0	0	1	0	0
ENSG00000225514	0	0	0	0	0	0	0	0	0	0	0	0	0	0	0	0	0	0	0	0	0	0	0	0	0	0	0	0	0	0	0	0	0	0	0	0	0	0	0	0	0	0	0	0	0	0	0	1	0
ENSG00000224805	0	0	0	0	0	0	1	0	0	0	0	0	0	0	0	0	0	0	0	0	0	0	0	0	0	0	0	0	0	0	0	0	0	0	0	0	0	4	0	6	0	0	0	0	0	0	0	0	0
ENSG00000162366	3	0	0	0	0	4	3	0	12	1	8	0	9	10	9	2	0	0	1	11	1	1	0	1	0	9	12	6	1	1	0	2	0	0	11	0	1	5	0	8	5	7	1	0	0	0	1	0	2
ENSG00000162367	0	1	1	0	0	0	1	0	0	0	0	2	1	0	4	0	0	6	0	0	0	2	0	0	0	0	0	0	0	0	0	0	0	1	3	3	0	0	0	2	0	0	0	0	2	0	0	1	0
ENSG00000226252	0	0	0	0	0	0	0	0	0	0	0	1	0	0	0	0	0	0	1	0	0	0	0	0	0	1	0	0	0	0	1	0	0	0	7	0	1	0	4	0	0	0	0	0	0	0	0	0	0
ENSG00000123473	0	1	3	0	0	0	4	0	7	9	4	3	7	7	1	26	0	2	1	8	0	0	0	2	0	0	4	5	2	1	1	7	5	0	5	2	10	4	2	6	0	5	3	0	1	8	2	1	1
ENSG00000162368	14	2	4	1	1	3	16	0	14	12	9	9	11	13	27	14	0	14	5	8	1	5	9	0	1	16	11	20	7	4	10	2	6	1	12	7	9	7	1	8	15	3	12	1	2	4	1	0	5
ENSG00000225762	0	0	0	0	0	0	0	0	0	0	0	0	0	0	0	0	0	0	0	0	0	0	0	0	0	0	0	0	0	0	0	0	0	0	0	0	0	0	0	1	0	0	1	0	0	0	0	0	0
ENSG00000186790	1	0	0	0	0	0	0	0	0	0	0	0	0	0	0	0	0	0	0	0	0	0	0	0	0	0	0	0	0	0	0	0	0	0	0	0	1	0	0	0	0	0	0	0	0	0	0	0	0
ENSG00000237424	0	0	0	0	0	0	1	0	0	1	0	0	1	0	0	0	0	0	0	0	0	0	1	0	2	0	5	1	0	2	0	0	3	0	0	1	13	0	0	1	0	0	0	0	0	0	1	0	2
ENSG00000186564	0	0	0	0	0	0	0	0	0	0	0	0	1	4	0	2	0	1	0	0	0	0	0	0	1	2	1	0	0	0	1	8	0	0	0	0	0	1	3	0	5	0	3	0	0	8	0	0	0
ENSG00000271355	0	0	0	0	0	0	0	0	0	0	0	0	0	0	0	0	0	0	0	0	0	0	0	0	0	0	0	0	0	0	0	0	0	0	0	0	0	0	0	0	0	0	0	0	0	0	0	0	0
ENSG00000229554	0	4	0	0	0	0	0	0	0	1	0	0	0	0	0	0	0	0	0	0	0	0	0	0	0	0	0	0	0	0	0	0	0	0	1	0	0	0	0	0	5	0	0	0	0	0	0	0	0
ENSG00000227883	0	0	0	0	0	0	0	0	0	0	0	0	0	0	0	0	0	0	0	0	0	0	0	0	0	0	0	0	0	0	0	0	0	0	0	0	0	0	0	0	0	1	0	0	0	0	0	0	0
ENSG00000227947	0	0	0	0	0	0	0	0	0	0	0	0	0	0	0	0	0	0	0	0	0	0	0	0	0	0	0	0	0	0	0	0	0	0	0	0	0	0	1	0	0	0	0	0	0	0	0	0	1
ENSG00000269113	0	0	0	0	0	0	1	0	0	0	0	0	0	0	0	0	0	0	0	0	1	1	0	0	0	0	0	0	0	1	1	0	0	0	1	1	0	0	3	0	0	1	0	0	0	1	0	0	0
ENSG00000223814	0	0	0	0	0	0	0	0	0	0	0	0	0	0	0	0	0	0	0	0	0	0	0	0	0	0	0	0	0	0	0	0	0	0	0	0	0	0	0	0	0	0	0	0	0	0	0	0	0
ENSG00000225028	0	0	0	0	0	0	0	0	0	0	0	0	0	0	0	0	0	0	0	0	0	0	0	0	0	0	0	0	0	0	0	0	0	0	0	0	0	1	0	0	0	0	0	0	0	0	1	0	0
ENSG00000226133	0	0	0	0	0	0	0	0	1	0	0	0	0	0	0	0	0	0	0	0	0	0	0	0	0	0	0	0	0	0	0	0	0	0	0	0	0	1	0	0	0	0	0	0	0	0	0	0	0
ENSG00000231413	0	0	0	0	0	0	0	0	0	1	0	0	0	0	0	0	0	0	0	0	0	0	0	0	0	0	0	0	0	0	0	0	0	0	0	0	0	0	0	0	0	0	0	0	0	0	0	0	0
ENSG00000237180	0	0	0	0	0	0	0	0	0	0	0	0	0	0	0	0	0	0	0	0	0	0	0	0	0	0	0	0	0	0	0	0	0	0	0	0	0	0	0	0	0	0	0	0	0	0	0	0	0
ENSG00000242267	0	0	0	0	0	0	0	0	0	0	0	0	0	0	0	0	0	0	0	0	0	0	0	0	0	0	1	0	0	0	0	0	0	0	0	3	0	0	3	0	0	10	0	0	0	1	0	1	0
ENSG00000279096	0	0	0	0	0	0	0	0	0	0	0	0	0	0	0	0	0	0	0	0	0	0	0	0	6	0	0	0	0	0	0	0	0	0	0	0	0	0	0	0	0	0	1	0	0	1	1	3	0
ENSG00000223720	0	0	0	0	0	0	0	0	0	0	0	0	0	0	0	0	0	0	0	0	0	0	0	0	0	0	0	0	0	0	0	0	0	1	0	0	0	2	0	0	0	0	3	0	0	0	0	0	0
ENSG00000117834	0	1	0	1	0	0	2	0	2	1	1	0	0	0	1	0	0	0	0	0	0	0	0	0	0	0	1	2	0	0	3	0	1	0	1	0	1	1	0	1	0	0	0	0	0	2	2	0	1
ENSG00000272491	0	0	0	0	0	0	0	0	0	0	0	0	0	0	1	0	0	0	0	0	0	0	1	0	0	0	0	0	0	0	0	0	0	0	0	0	0	1	1	0	0	0	0	0	0	0	0	1	0
ENSG00000279214	0	0	0	0	0	0	0	0	0	0	0	0	0	0	0	0	0	0	0	0	1	0	0	0	0	0	0	0	2	0	0	0	0	0	0	0	0	0	0	0	0	0	0	0	0	1	0	2	0
ENSG00000132122	2	0	0	0	0	3	2	0	0	2	3	5	2	3	3	3	0	1	0	17	2	2	1	4	6	2	6	6	0	0	0	3	2	1	0	1	0	6	1	3	2	1	6	0	2	3	0	1	1
ENSG00000224986	0	0	0	0	0	0	0	0	0	0	0	0	0	1	0	1	0	0	0	0	0	0	0	0	0	0	0	0	0	0	2	0	0	1	0	0	0	0	0	0	1	1	0	0	0	0	0	0	0
ENSG00000206700	0	0	0	0	0	0	0	0	0	0	0	0	0	0	0	0	0	0	0	0	0	0	0	0	0	0	0	0	0	0	0	0	0	0	0	0	0	0	0	0	0	0	0	0	0	0	0	0	0
ENSG00000235105	0	0	0	0	0	0	0	0	0	0	0	0	0	0	0	0	0	0	0	0	0	0	0	0	0	0	0	0	0	0	0	0	0	0	0	0	0	0	0	0	1	0	0	0	0	0	0	0	0
ENSG00000223175	0	1	0	0	0	0	0	0	0	0	0	0	0	0	0	0	0	0	0	0	0	0	0	0	0	0	0	0	0	3	0	0	0	0	0	0	0	0	0	0	0	0	0	0	0	0	0	0	0
ENSG00000232514	0	0	0	0	0	0	0	0	0	0	0	0	0	0	0	0	0	0	0	0	0	0	0	0	0	0	0	0	0	0	0	0	0	0	0	0	0	0	0	0	0	0	0	0	0	1	0	0	0
ENSG00000186094	0	1	0	0	0	1	2	0	0	0	0	0	1	1	0	7	0	0	0	0	0	0	0	1	0	2	4	3	2	0	0	15	0	0	2	0	1	4	0	1	1	1	0	0	0	2	0	0	0
ENSG00000162373	0	1	0	0	0	1	1	0	0	0	1	0	1	6	13	0	0	0	0	1	0	0	0	0	0	1	1	2	0	0	0	1	2	0	4	4	2	0	2	0	5	0	5	0	0	0	0	0	1
ENSG00000229846	0	0	0	0	0	0	0	0	0	0	0	0	0	0	0	0	0	0	0	0	0	0	0	0	0	0	0	0	0	0	0	0	0	0	0	0	0	0	0	1	0	0	0	0	0	0	0	0	0
ENSG00000230114	0	0	0	0	0	0	0	0	0	0	0	0	0	0	0	0	0	0	0	0	0	0	0	0	0	0	0	0	4	0	0	0	0	0	0	0	0	0	0	0	0	0	0	0	0	0	0	0	0
ENSG00000225623	0	0	0	0	0	0	1	0	0	0	0	0	0	0	0	0	0	0	0	1	0	0	0	0	0	2	0	0	0	0	0	0	0	0	0	0	1	0	0	0	0	0	3	0	0	0	0	0	0
ENSG00000237478	0	0	0	0	0	0	0	0	0	0	0	0	1	0	3	0	0	0	0	0	0	0	0	0	0	0	0	0	0	0	0	3	0	0	0	0	1	0	0	0	2	0	0	0	0	0	0	0	0
ENSG00000215887	0	0	0	0	0	0	0	0	3	0	0	0	3	1	3	0	0	0	0	0	0	0	0	0	0	0	1	0	0	0	1	0	0	0	0	0	4	4	0	0	0	0	0	0	0	0	0	0	0
ENSG00000279324	0	0	0	0	0	0	0	0	0	0	0	0	0	0	0	0	0	0	0	0	0	0	0	0	0	0	0	0	0	0	0	0	0	0	0	0	0	0	0	0	0	0	0	0	0	1	0	1	0
ENSG00000233595	0	0	0	0	0	0	0	0	0	0	0	0	0	0	0	0	0	0	0	0	0	0	0	1	0	0	0	0	0	0	0	0	0	0	0	0	0	0	0	0	0	0	0	0	0	0	0	3	0
ENSG00000162374	0	0	0	0	0	0	0	0	1	0	1	1	0	0	0	0	0	0	1	0	1	0	0	0	0	1	0	1	1	0	0	0	0	0	0	1	1	0	7	0	2	0	0	1	0	3	1	0	0
ENSG00000230828	0	0	0	0	0	0	0	0	0	0	0	0	0	0	0	0	0	0	0	0	0	0	0	0	0	0	0	0	0	0	0	0	0	0	0	0	0	0	0	0	0	0	0	1	0	0	0	0	0
ENSG00000237337	0	0	0	0	0	0	0	0	1	0	0	0	0	0	0	0	0	0	0	0	0	0	0	0	0	0	0	0	0	0	1	0	0	0	1	0	1	0	6	1	0	0	0	0	0	0	0	0	0
ENSG00000233407	0	0	0	0	0	0	0	0	0	0	0	0	0	0	0	0	0	0	0	0	0	0	0	0	0	0	0	0	0	0	0	0	0	0	0	0	0	0	0	0	0	0	0	0	0	0	0	0	0
ENSG00000234080	0	0	0	0	0	0	0	0	1	0	1	0	0	2	0	0	0	0	0	0	0	0	0	0	0	0	0	0	0	0	0	0	0	0	0	0	0	0	0	0	2	0	3	1	0	0	2	0	1
ENSG00000229316	0	0	0	0	0	0	1	0	0	0	0	0	0	0	0	0	0	0	0	0	0	0	0	0	0	0	0	0	0	0	0	0	0	0	0	0	0	0	0	0	0	0	0	0	0	0	0	0	0
ENSG00000225671	0	0	0	0	0	0	0	0	0	0	0	0	0	0	0	0	0	0	0	0	0	0	0	0	0	0	0	0	0	0	0	0	0	0	0	0	1	0	0	0	0	0	0	0	0	0	0	0	0
ENSG00000142700	0	1	0	0	0	0	0	0	0	0	0	0	0	0	0	0	0	0	0	0	0	0	0	0	0	0	0	2	0	0	0	0	0	0	0	0	1	0	0	0	0	0	0	0	0	0	1	0	3
ENSG00000185104	13	3	2	0	0	5	15	0	30	22	19	0	15	11	26	20	0	2	9	6	6	1	2	80	1	14	23	32	12	14	32	18	11	3	20	18	28	31	6	32	26	3	35	2	2	8	1	5	16
ENSG00000225767	1	0	0	0	0	0	0	0	0	2	0	0	0	0	3	0	0	0	0	0	0	0	0	0	0	0	0	0	0	0	0	0	0	0	0	0	0	0	0	0	0	0	0	0	0	0	0	0	0
ENSG00000207194	0	0	0	0	0	0	0	0	0	0	0	0	0	0	0	0	0	0	0	0	0	0	0	105	0	0	0	1	0	0	0	0	0	0	0	0	0	0	0	0	0	0	0	0	0	0	0	0	0
ENSG00000230585	0	0	0	0	0	0	0	0	0	0	0	0	0	0	3	0	0	0	0	0	0	0	0	0	0	1	1	0	1	0	0	0	0	0	0	0	0	0	0	0	0	0	0	1	2	0	0	0	0
ENSG00000237130	0	0	0	0	0	0	0	0	0	0	0	0	0	0	0	0	0	0	0	0	0	0	0	0	0	0	0	0	0	0	0	0	0	0	0	0	0	0	0	0	0	0	0	0	0	0	0	0	0
ENSG00000123080	6	0	0	0	0	4	8	0	5	2	1	0	7	2	3	1	1	3	3	0	0	0	2	0	0	4	6	11	2	0	6	2	3	0	5	1	5	7	0	5	2	1	2	1	0	2	1	2	1
ENSG00000265538	0	0	0	0	0	0	0	0	0	0	0	0	0	0	0	0	0	0	0	0	0	0	0	0	0	0	0	0	0	0	0	0	0	0	0	0	0	0	0	0	0	0	0	0	0	0	0	0	0
ENSG00000275816	0	0	0	0	0	0	0	0	0	0	0	0	0	0	0	0	0	0	0	0	0	0	0	0	0	0	0	0	0	0	0	0	0	0	0	0	0	0	0	0	0	0	0	0	0	0	0	0	0
ENSG00000204006	0	0	0	0	0	0	0	0	0	0	0	0	0	0	0	0	0	0	0	0	0	0	0	0	0	0	0	0	0	0	0	0	0	0	0	0	0	0	2	0	0	0	0	0	0	3	0	1	0
ENSG00000200262	0	0	0	0	0	0	0	0	0	0	0	0	0	0	2	0	0	0	0	0	0	0	0	0	0	0	0	0	0	0	0	0	0	0	0	0	0	0	0	0	0	0	0	0	0	0	0	0	0
ENSG00000213478	0	0	0	0	0	0	0	0	1	0	1	0	0	0	0	0	0	0	0	0	0	0	0	0	0	0	0	0	0	0	0	0	0	0	0	0	0	0	0	0	0	0	0	0	0	0	0	0	0
ENSG00000203356	0	0	0	0	0	0	0	0	0	0	1	0	3	0	0	0	0	0	0	0	0	0	0	0	1	0	0	0	1	0	1	0	2	0	0	2	0	1	3	0	4	1	0	2	0	6	0	2	2
ENSG00000123091	6	3	1	0	2	6	2	0	17	13	15	3	12	10	13	6	0	7	2	3	0	0	6	8	0	5	10	6	0	4	0	12	15	3	6	3	9	15	0	1	6	1	1	0	2	0	0	4	3
ENSG00000233406	0	0	0	0	0	0	0	0	0	1	0	0	1	0	0	1	0	0	0	0	0	0	0	0	0	0	0	1	0	1	1	0	0	0	0	1	0	0	2	0	0	0	0	0	0	0	0	2	0
ENSG00000236434	0	0	0	0	6	0	1	0	1	0	0	2	0	0	0	0	0	1	0	0	0	0	0	0	0	0	0	0	0	2	1	0	1	0	0	1	3	0	0	0	2	0	0	0	0	2	0	0	0
ENSG00000085831	0	0	0	0	0	6	0	0	11	2	3	0	1	2	0	4	0	0	0	0	0	0	0	0	2	3	6	1	2	0	0	4	13	0	4	15	13	1	2	22	0	2	2	2	0	0	0	1	2
ENSG00000261664	0	0	0	0	0	0	0	0	2	0	0	0	0	0	0	0	0	0	0	0	0	0	0	0	0	3	0	0	4	0	1	0	0	0	0	0	1	7	0	0	0	1	0	1	0	0	0	4	0
ENSG00000085832	11	10	18	0	1	12	12	0	15	8	17	8	21	5	21	7	0	31	11	8	0	5	8	11	2	8	19	18	12	1	9	7	12	9	13	12	18	12	7	25	16	5	19	0	5	12	10	7	10
ENSG00000232027	0	0	0	0	0	0	0	0	0	0	0	0	0	0	0	0	0	0	0	0	0	0	0	0	0	1	0	0	1	0	0	0	0	0	0	0	1	0	0	0	0	0	0	0	0	1	1	0	0
ENSG00000206595	0	0	0	0	0	0	0	0	0	0	0	0	0	0	0	0	0	0	0	0	0	0	0	0	0	0	0	0	0	0	0	0	0	0	0	0	0	0	0	0	0	0	0	0	0	0	0	0	0
ENSG00000238140	0	2	8	0	0	1	2	0	0	0	0	0	1	1	0	0	0	8	0	1	0	0	0	35	0	0	0	0	0	0	0	0	2	0	0	0	0	0	0	0	0	0	0	0	0	5	0	0	0
ENSG00000227070	0	0	0	0	0	0	0	0	0	0	0	0	0	0	1	0	0	0	0	0	0	0	0	0	0	0	0	1	1	0	0	1	0	0	0	0	0	0	0	2	0	0	0	0	0	0	0	0	0
ENSG00000252032	0	0	0	0	0	0	0	0	0	0	0	0	0	0	0	0	0	0	0	0	0	0	0	0	0	0	0	0	0	0	0	0	0	0	0	0	0	0	0	0	0	2	0	0	0	0	0	0	0
ENSG00000227742	0	0	0	0	0	0	0	0	0	0	0	0	0	0	0	0	0	0	0	0	0	0	0	0	0	1	0	0	0	0	0	0	1	0	0	0	0	1	0	0	0	0	0	0	0	0	0	0	0
ENSG00000117859	10	8	2	0	3	7	23	0	33	19	20	27	21	19	29	19	6	16	14	36	5	8	15	48	4	51	16	23	4	9	14	22	14	4	17	11	29	11	1	13	14	15	17	0	13	3	3	5	11
ENSG00000236973	0	0	0	0	0	0	0	0	0	0	0	0	0	0	0	0	0	0	0	0	0	0	0	0	0	0	0	0	0	0	0	0	0	0	0	0	0	0	0	0	0	0	0	0	0	0	0	1	5
ENSG00000232846	2	1	0	0	0	0	0	0	0	0	0	0	0	0	0	0	0	0	0	0	0	0	0	0	0	0	0	0	0	0	0	0	0	0	0	0	0	0	1	0	0	0	0	0	0	0	5	0	0
ENSG00000212624	1	0	0	0	0	0	0	0	0	0	0	0	0	0	0	0	0	0	0	0	0	0	0	0	0	0	0	0	0	0	0	0	0	0	0	0	0	0	0	0	0	0	0	0	0	0	5	0	0
ENSG00000078618	21	35	14	6	13	47	69	0	53	54	26	31	42	48	55	78	1	79	73	99	1	24	43	45	8	45	37	44	53	14	32	20	23	40	30	49	44	40	0	26	41	9	32	0	33	8	3	9	27
ENSG00000266993	0	0	0	0	0	0	2	0	0	0	0	0	0	0	0	0	0	0	0	0	0	0	0	0	0	0	0	0	0	0	0	0	0	0	0	0	0	0	0	0	0	0	0	0	0	0	0	0	0
ENSG00000272175	1	0	0	0	0	0	0	0	0	0	0	0	0	0	0	0	0	0	0	0	0	0	0	1	0	0	0	0	0	0	0	0	1	0	1	0	1	0	0	1	0	0	0	0	0	0	0	0	0
ENSG00000230604	0	0	0	0	0	0	0	0	0	0	0	0	0	0	0	0	0	0	0	0	0	0	0	0	0	0	0	0	0	0	0	0	0	0	0	0	0	0	0	0	0	0	0	0	0	0	0	0	0
ENSG00000169213	0	0	0	0	0	1	7	0	4	4	2	0	3	5	3	6	1	1	2	15	0	0	0	0	2	5	8	9	6	3	2	2	7	0	8	5	10	11	8	15	0	0	8	0	1	0	1	0	8
ENSG00000200839	0	0	0	0	0	0	0	0	0	0	0	0	0	0	0	0	0	0	0	0	0	0	0	0	0	0	0	0	0	0	0	0	0	0	0	0	0	0	0	0	0	0	0	0	0	0	0	0	0
ENSG00000229032	0	0	0	0	0	0	0	0	0	0	0	0	0	0	0	0	0	0	0	0	0	0	0	0	0	0	0	0	1	0	0	0	0	0	0	0	0	0	0	0	0	0	0	0	0	0	0	0	0
ENSG00000264613	0	0	0	0	0	0	0	0	0	0	0	0	0	0	0	0	0	0	0	0	0	0	0	0	0	0	0	0	0	0	0	0	0	0	0	0	0	0	0	0	0	0	0	0	0	0	0	2	0
ENSG00000117862	3	0	0	0	0	12	3	0	16	6	10	1	9	8	8	13	0	7	9	9	0	2	4	0	0	7	13	10	1	4	1	2	2	2	10	7	9	5	0	20	2	2	2	0	2	0	0	1	6
ENSG00000198841	0	0	0	0	0	0	2	0	2	0	0	0	3	0	1	0	0	0	0	0	0	0	0	0	0	1	1	0	3	1	1	0	1	1	1	0	2	6	0	5	1	0	0	0	0	1	0	0	0
ENSG00000223390	0	0	0	0	0	0	0	0	0	0	0	0	0	0	0	0	0	0	0	0	0	0	0	0	0	0	0	0	0	0	0	0	0	0	0	0	0	0	0	0	0	0	0	0	0	0	0	0	0
ENSG00000228369	0	0	0	0	0	0	1	0	1	0	0	0	1	0	0	0	0	1	0	0	0	0	0	1	0	0	0	0	0	0	0	0	0	0	1	1	0	0	0	0	0	0	0	0	0	0	0	2	0
ENSG00000134717	4	0	0	2	0	4	9	0	5	8	10	1	16	9	24	10	0	19	2	7	1	3	3	1	0	1	6	10	5	3	2	9	7	1	4	10	5	4	2	13	1	4	4	0	2	19	10	7	5
ENSG00000157077	3	1	1	0	1	9	7	0	8	8	9	2	5	6	7	6	1	18	1	0	0	0	0	1	0	4	9	6	0	2	14	4	3	1	3	8	7	3	1	14	3	4	7	0	0	1	0	2	3
ENSG00000241745	0	0	0	0	0	0	0	0	0	0	0	0	0	0	0	0	0	0	0	0	0	0	0	0	0	0	0	0	0	0	1	0	0	0	0	0	0	0	3	0	0	0	1	0	0	0	0	0	0
ENSG00000228407	0	0	0	0	0	0	0	0	0	0	0	0	0	0	0	0	0	0	0	0	0	0	0	0	0	0	0	0	0	0	0	0	0	0	0	0	0	0	0	0	0	0	0	0	0	0	0	0	0
ENSG00000223429	0	0	0	0	0	0	0	0	0	0	1	0	0	0	0	0	0	0	0	0	0	0	0	0	0	0	0	0	0	0	0	0	0	0	0	0	0	0	0	0	0	0	0	0	0	0	0	1	0
ENSG00000224255	0	0	0	0	0	0	0	0	1	0	0	0	0	0	0	0	0	0	0	0	0	0	0	0	0	0	0	0	0	0	0	0	0	0	0	1	0	0	0	0	0	0	0	0	0	1	0	0	0
ENSG00000236004	0	0	0	0	0	0	0	0	0	0	0	0	0	0	0	0	0	0	0	0	0	0	0	0	0	0	0	0	0	0	0	0	0	0	0	0	0	0	0	0	0	0	0	0	0	0	0	0	0
ENSG00000237663	0	0	0	0	0	0	0	0	0	0	0	0	0	0	0	0	0	0	0	0	0	0	0	0	0	0	0	0	0	0	0	0	0	0	0	0	0	0	0	0	0	0	0	0	0	0	0	1	0
ENSG00000213735	0	0	0	0	0	0	0	0	0	1	0	0	2	0	0	0	0	0	0	0	0	0	0	0	0	0	0	0	1	0	0	0	0	0	0	0	0	0	0	0	0	0	0	0	0	0	0	0	0
ENSG00000154222	1	2	5	0	1	9	5	0	10	5	5	1	11	8	8	14	1	4	15	2	42	1	2	9	1	4	11	9	4	14	7	12	18	1	11	7	9	6	8	3	7	7	15	1	6	5	1	0	12
ENSG00000272100	0	0	0	0	0	0	0	0	0	0	0	0	0	0	0	0	0	0	0	0	0	0	0	0	0	0	0	0	0	0	0	0	0	0	0	0	2	0	0	0	0	0	0	0	0	0	0	0	0
ENSG00000224680	0	0	0	0	0	0	0	0	0	0	0	0	0	0	0	0	0	0	0	0	0	0	0	0	0	0	0	0	1	0	0	0	0	0	0	0	0	2	0	0	0	0	0	0	0	0	0	0	0
ENSG00000085840	2	0	0	0	0	4	11	0	9	6	6	0	7	7	3	11	0	1	1	0	0	0	0	3	0	3	2	5	4	18	0	6	9	0	0	2	7	1	0	0	7	21	9	2	0	4	2	1	2
ENSG00000134748	6	1	8	0	0	23	27	1	15	19	19	9	28	17	50	25	0	12	4	11	1	11	13	19	0	10	15	28	18	19	9	9	15	4	10	16	35	24	1	39	22	7	28	0	2	9	14	1	12
ENSG00000134744	10	17	14	2	17	26	31	0	39	45	35	15	44	31	33	67	0	18	40	25	12	11	13	46	3	50	23	55	15	30	21	18	20	10	33	26	43	47	2	40	48	13	56	2	39	16	9	6	11
ENSG00000272371	0	0	0	0	0	0	0	0	0	0	0	0	0	0	0	0	0	0	0	0	0	0	0	0	0	0	0	0	0	0	0	0	0	0	0	1	0	0	0	0	0	0	0	0	0	0	0	0	0
ENSG00000236290	2	0	0	0	1	0	0	0	1	0	0	0	0	0	0	0	0	0	0	0	0	0	0	0	0	0	1	1	0	0	0	0	0	0	0	0	1	1	0	0	0	0	0	0	0	0	0	0	0
ENSG00000116157	0	0	0	0	0	2	1	0	2	2	5	0	0	3	1	2	0	0	1	25	0	0	1	0	1	1	0	3	0	1	0	0	0	3	0	4	2	0	0	1	0	1	1	0	0	0	0	0	0
ENSG00000182183	1	0	1	0	0	0	0	0	0	0	0	11	0	0	0	0	0	1	0	0	0	1	2	0	0	0	0	0	1	0	0	0	0	0	1	0	1	1	1	3	0	0	0	0	1	1	1	0	0
ENSG00000162377	12	1	0	11	0	6	5	0	4	8	4	2	6	3	8	12	0	3	4	0	0	2	2	0	4	5	3	5	0	1	0	2	5	0	1	3	8	10	1	3	0	2	5	0	0	0	0	0	4
ENSG00000233664	1	0	0	0	0	0	0	0	0	0	0	0	1	0	0	0	0	0	0	0	0	0	0	0	0	2	0	0	0	0	0	0	0	0	0	0	0	0	0	0	0	0	0	0	0	0	0	0	0
ENSG00000239640	0	0	0	0	0	0	0	0	0	0	0	0	0	0	0	0	0	0	0	0	0	0	0	0	0	1	0	0	0	0	0	0	0	0	0	0	0	0	0	0	0	0	0	0	0	0	0	0	0
ENSG00000162378	3	10	0	0	0	5	9	0	8	4	6	6	20	7	17	14	0	25	9	7	1	5	1	0	0	7	11	10	1	3	7	2	4	1	20	6	16	16	7	3	2	0	15	0	6	4	3	8	4
ENSG00000252018	0	0	0	0	0	0	0	0	0	0	1	0	0	0	1	0	0	1	0	0	0	0	0	0	0	0	0	0	0	0	0	0	0	0	1	0	0	0	0	0	0	0	0	0	0	0	0	0	1
ENSG00000228929	0	2	1	0	0	0	0	0	2	6	2	4	3	6	1	0	0	2	1	2	2	2	2	0	0	0	7	5	1	1	0	0	2	0	2	2	3	1	1	0	3	0	2	0	1	0	0	0	2
ENSG00000206627	0	0	0	0	0	0	0	0	0	0	0	0	0	0	0	0	0	0	0	0	0	0	0	0	0	0	0	0	0	0	0	0	0	0	0	0	0	0	0	0	0	0	0	0	0	0	0	0	0
ENSG00000203995	0	0	0	0	0	1	3	0	0	1	0	0	0	1	0	2	0	0	0	0	0	1	0	0	0	3	1	4	0	0	1	0	0	0	0	0	2	1	3	0	2	0	2	0	1	1	3	0	5
ENSG00000242391	0	0	0	0	0	0	0	0	0	0	0	0	0	0	0	0	0	0	0	0	0	0	0	0	0	0	0	0	0	0	0	0	0	0	0	0	0	0	0	0	0	0	0	0	0	0	0	0	0
ENSG00000121310	1	2	3	10	0	30	29	0	23	10	16	2	24	16	9	44	1	2	11	11	0	4	1	13	1	12	34	33	17	14	5	17	17	1	31	21	25	47	6	19	12	2	19	0	3	4	8	3	4
ENSG00000230953	0	0	0	0	0	0	0	0	0	0	0	0	0	0	0	0	0	0	0	0	0	0	0	0	0	0	0	1	0	0	0	0	0	0	0	0	0	0	0	0	0	0	0	0	0	0	0	0	0
ENSG00000231866	0	0	0	0	0	0	0	0	0	0	0	0	0	0	2	0	0	0	0	0	0	0	0	0	0	0	0	0	0	0	0	0	0	0	0	0	0	0	0	0	0	0	0	0	0	0	0	0	0
ENSG00000116171	2	2	3	1	0	6	11	0	14	9	4	7	9	7	11	10	0	17	2	1	1	4	1	14	42	10	5	8	18	5	0	6	3	2	8	4	4	2	1	4	0	0	4	1	0	3	2	2	5
ENSG00000264834	0	0	0	0	0	0	0	0	0	0	0	0	0	0	0	0	0	0	0	0	0	0	0	0	0	0	0	0	0	0	0	0	0	0	0	0	0	0	0	0	0	0	0	0	0	0	0	1	0
ENSG00000266188	0	0	0	0	0	0	0	0	0	0	0	0	0	0	0	0	0	0	0	0	0	0	0	0	0	0	0	0	0	0	0	0	0	0	0	0	0	0	0	0	0	0	0	0	0	0	0	0	0
ENSG00000265815	0	0	0	0	0	0	0	0	0	0	0	0	0	0	0	0	0	0	0	0	0	0	0	0	0	0	0	0	0	0	0	0	0	0	0	0	0	0	0	0	0	0	0	0	0	0	0	0	0
ENSG00000237279	0	0	0	0	0	0	0	0	0	0	0	0	0	0	0	0	0	0	0	0	0	0	0	0	0	0	0	0	0	0	0	0	0	0	0	0	0	0	0	0	0	0	0	0	0	0	0	0	0
ENSG00000236360	0	0	0	0	0	0	0	0	0	0	0	0	0	0	0	0	0	0	0	0	0	0	0	0	0	0	0	0	0	0	0	0	0	0	0	0	0	0	0	0	0	0	0	0	0	0	0	0	0
ENSG00000226147	0	0	0	0	0	0	0	0	0	0	0	0	0	0	0	0	0	0	0	0	0	0	0	0	0	0	0	0	0	0	0	0	0	0	0	1	0	0	0	0	0	0	0	0	0	0	0	0	0
ENSG00000279054	0	0	0	0	0	0	0	0	0	0	0	0	0	0	0	0	0	0	0	0	0	0	0	0	0	0	0	0	0	0	0	0	0	0	0	0	0	0	0	0	0	0	0	0	0	0	0	0	0
ENSG00000174348	0	2	0	0	1	2	1	0	0	1	0	5	1	0	1	0	0	0	0	0	1	1	11	0	0	0	0	1	0	0	0	0	0	2	0	0	0	0	0	1	0	0	0	0	2	1	0	0	0
ENSG00000232993	0	0	0	0	0	0	0	0	0	0	0	0	0	0	0	0	0	0	0	0	0	0	0	0	0	0	0	0	0	0	0	0	0	0	0	0	0	0	0	0	0	0	0	0	0	0	0	0	0
ENSG00000227644	0	0	0	0	0	0	0	0	0	0	0	0	0	0	0	0	0	0	0	0	0	0	0	0	0	0	0	0	0	0	0	0	0	0	0	0	0	0	0	0	0	0	0	0	0	0	0	0	0
ENSG00000162383	0	0	0	0	0	0	1	0	1	0	3	0	2	3	0	0	0	0	0	0	0	0	0	0	0	5	5	4	2	4	0	0	2	0	0	0	0	0	1	0	12	0	0	0	0	1	0	0	0
ENSG00000235563	0	0	0	0	0	0	2	0	0	0	0	0	0	0	0	1	0	0	0	0	0	0	0	0	0	0	0	0	0	0	0	0	0	0	1	0	0	0	0	0	0	0	0	0	0	0	0	0	0
ENSG00000277397	0	0	0	0	0	0	0	0	0	0	0	0	0	0	0	0	0	0	0	0	0	0	0	0	0	0	0	0	0	0	0	0	0	0	0	0	0	0	0	0	0	0	0	0	0	1	0	0	0
ENSG00000157184	0	0	0	0	0	1	6	0	4	1	1	3	3	3	0	0	0	8	1	4	1	0	5	0	7	0	1	3	1	8	7	2	1	0	0	7	6	1	0	3	7	3	4	0	1	1	0	3	0
ENSG00000236723	0	0	0	0	0	0	0	0	0	0	0	0	0	0	0	0	0	0	0	0	0	0	0	0	0	0	0	0	0	0	0	0	0	0	0	0	0	0	0	0	0	0	0	0	0	0	0	0	0
ENSG00000162384	2	2	0	0	0	1	5	0	1	6	1	0	3	0	1	4	0	0	2	0	0	0	2	0	0	1	5	3	1	2	0	3	7	0	2	4	3	0	0	4	4	0	8	0	1	3	0	0	1
ENSG00000259818	0	0	0	0	0	0	0	0	1	0	0	0	0	0	0	0	0	0	2	0	0	0	0	0	0	0	0	0	0	0	1	1	2	0	1	0	2	0	0	0	0	1	0	0	0	3	0	2	0
ENSG00000162385	2	0	0	0	0	1	3	0	5	1	5	0	4	3	1	6	0	0	0	0	0	0	2	0	0	0	3	5	8	1	1	3	4	0	1	1	5	16	0	5	0	0	3	1	1	1	0	2	7
ENSG00000226754	0	0	0	0	0	0	0	0	0	0	0	0	0	0	0	0	0	0	0	0	0	0	0	0	0	0	0	0	0	0	0	0	0	0	0	0	0	0	0	0	0	0	1	0	0	0	0	1	0
ENSG00000157193	1	0	2	0	0	5	4	0	7	7	2	2	2	1	9	9	0	0	3	0	0	10	0	0	3	0	1	3	0	0	1	0	1	3	0	0	2	1	6	7	1	0	0	0	1	2	0	2	0
ENSG00000234578	0	0	0	0	0	0	0	0	0	0	0	0	0	0	0	0	0	0	0	0	0	0	0	0	0	0	0	0	0	0	0	0	0	0	0	0	0	0	0	0	0	0	0	0	0	0	0	0	0
ENSG00000228838	0	0	0	0	0	0	0	0	0	0	0	0	0	0	0	0	0	0	0	0	0	0	0	0	0	0	0	0	0	0	0	0	0	0	0	0	0	0	0	0	0	0	0	0	0	0	0	0	0
ENSG00000225030	0	0	0	0	0	0	0	0	0	0	0	0	0	0	0	0	0	0	0	0	0	0	0	0	0	0	0	0	0	0	0	0	1	0	0	0	0	0	0	0	0	0	0	0	0	0	0	0	0
ENSG00000232762	0	0	0	0	0	0	0	0	0	0	0	0	0	0	1	0	0	0	0	0	0	0	0	0	0	1	0	0	0	0	0	0	0	0	0	0	0	0	1	0	0	0	0	0	0	1	0	0	0
ENSG00000225675	0	0	0	0	0	0	0	0	0	0	0	0	1	0	0	0	0	0	0	0	0	0	0	0	0	0	0	0	0	0	0	0	0	0	0	0	0	0	0	0	0	0	0	0	2	0	0	0	0
ENSG00000226938	0	0	0	0	0	0	0	0	0	0	0	0	0	0	0	0	0	0	0	0	0	0	0	0	0	0	0	0	0	0	0	0	0	0	0	0	0	0	0	0	0	0	0	0	0	0	0	0	0
ENSG00000230138	0	0	0	0	0	0	0	0	0	0	0	5	0	0	0	0	0	0	0	0	1	0	1	0	0	0	0	0	0	0	0	0	1	0	0	0	0	0	1	1	0	0	0	0	0	1	0	0	0
ENSG00000236253	0	0	0	0	0	0	0	0	1	0	0	0	0	0	0	0	0	0	0	0	0	0	0	0	0	0	0	0	0	0	0	0	0	0	0	1	0	0	0	1	0	0	0	0	0	6	0	0	0
ENSG00000143006	0	0	0	0	0	0	0	0	0	0	0	0	0	0	0	0	0	0	0	0	0	0	0	0	0	0	0	0	0	0	0	0	0	0	0	0	0	0	0	0	0	0	0	0	0	0	0	0	0
ENSG00000174332	0	0	0	0	0	0	0	0	0	0	0	0	0	0	0	1	0	0	0	0	0	0	0	0	0	0	0	1	1	0	0	0	1	0	0	0	0	0	0	3	0	0	0	0	0	1	0	0	0
ENSG00000239007	0	0	0	0	0	0	0	0	0	0	0	0	0	0	0	0	0	0	0	0	0	0	0	0	0	0	0	0	0	0	0	0	0	0	0	0	0	0	0	0	0	0	0	0	0	0	0	0	0
ENSG00000058804	1	2	0	0	4	1	9	0	6	4	4	0	10	1	6	9	0	7	6	12	0	0	0	0	0	5	2	9	0	2	0	1	4	0	0	3	3	0	1	5	6	1	2	0	4	6	3	1	4
ENSG00000201003	0	0	2	0	0	0	1	0	1	0	0	0	0	0	0	0	0	0	0	0	0	0	0	0	0	0	0	1	0	0	0	0	1	0	0	0	0	0	0	0	0	0	0	0	0	0	0	0	0
ENSG00000229687	0	0	0	0	0	0	0	0	0	0	1	0	0	0	0	0	0	0	0	0	0	0	0	0	0	0	0	0	0	0	0	0	0	0	0	0	2	0	4	0	0	0	0	0	0	0	0	0	0
ENSG00000058799	3	2	0	0	0	1	7	0	4	6	0	1	3	4	1	2	0	1	4	0	0	6	2	17	0	0	9	9	1	0	3	0	1	2	4	3	5	3	17	4	3	0	2	0	0	0	0	0	3
ENSG00000211452	0	0	0	0	0	0	0	0	0	0	0	5	0	0	0	0	0	0	0	0	0	0	0	0	0	0	1	0	0	0	0	0	0	0	0	0	0	0	0	0	0	0	0	0	0	1	0	1	0
ENSG00000081870	1	4	2	0	1	3	4	0	2	2	1	1	1	3	3	2	0	20	1	4	0	0	3	1	0	0	1	8	1	3	1	4	6	1	0	3	6	9	1	2	3	1	4	0	0	2	0	0	2
ENSG00000116212	3	0	0	0	0	5	1	0	5	4	2	1	7	4	5	2	0	2	1	0	0	0	0	0	0	4	9	8	3	4	0	0	4	1	1	1	3	1	0	1	0	0	2	1	0	1	0	0	0
ENSG00000219102	0	0	0	0	0	0	0	0	0	0	0	0	1	0	0	0	0	0	0	0	0	0	0	0	0	0	0	0	0	0	0	0	0	0	0	0	2	0	0	0	0	0	0	0	0	0	0	0	0
ENSG00000203985	0	0	0	0	0	0	0	0	3	0	1	0	1	3	0	0	0	1	0	6	0	0	0	0	0	0	0	0	0	0	0	0	0	0	1	0	0	0	1	0	0	0	0	0	0	0	0	0	2
ENSG00000116209	9	1	5	0	0	4	8	0	12	14	5	3	8	16	14	6	0	6	6	2	0	4	4	0	6	4	10	13	3	24	1	2	6	2	8	1	8	20	2	1	15	4	3	0	8	5	1	9	10
ENSG00000280378	0	1	0	0	0	3	1	0	1	0	0	0	0	0	0	0	0	0	2	0	1	0	0	0	0	0	0	0	0	3	2	0	0	0	0	0	2	0	5	0	4	0	0	1	0	0	6	0	0
ENSG00000116205	0	3	1	0	2	3	4	0	7	4	9	4	5	4	18	3	0	2	17	0	0	0	3	12	3	5	1	9	1	4	2	3	5	7	5	2	7	12	0	7	0	7	7	0	2	2	3	2	2
ENSG00000225183	0	0	0	0	0	0	1	0	0	0	0	0	0	0	0	0	0	0	0	0	0	0	0	0	0	0	0	0	0	0	0	0	0	0	0	0	0	0	0	0	0	0	0	0	0	0	0	0	0
ENSG00000279049	0	0	0	0	0	0	0	0	0	0	0	0	0	0	0	0	0	0	0	0	0	0	0	0	0	0	0	0	0	0	0	0	0	0	0	0	0	0	0	0	0	0	0	0	0	0	0	0	0
ENSG00000256407	0	3	0	0	0	0	0	0	0	0	0	0	0	0	0	0	0	0	0	0	0	0	0	0	0	0	0	0	0	0	0	0	0	0	0	0	0	1	0	0	0	0	0	0	0	0	0	0	1
ENSG00000157211	0	0	0	0	0	0	0	0	0	0	0	0	0	0	0	0	0	0	0	0	0	0	0	0	0	0	0	0	0	0	0	0	0	0	0	0	0	0	0	0	0	0	0	0	0	0	0	0	0
ENSG00000280425	0	0	0	0	0	0	0	0	1	0	0	0	0	0	0	0	0	0	0	0	0	0	0	0	0	0	0	0	0	0	0	0	0	0	0	0	0	0	0	0	0	0	0	0	0	0	2	1	0
ENSG00000215883	0	1	0	1	0	0	7	0	6	3	3	0	1	2	4	0	0	0	0	0	0	0	4	0	0	0	0	3	0	0	2	1	0	2	0	1	2	1	4	7	0	0	3	0	2	0	1	0	2
ENSG00000116221	16	1	0	0	0	7	13	0	24	8	8	0	21	12	6	15	0	1	2	12	0	1	1	1	0	8	18	22	12	13	5	3	8	0	16	3	19	11	2	12	3	6	22	0	1	1	1	0	0
ENSG00000157216	9	1	6	0	1	12	17	0	26	17	24	6	30	15	14	27	0	14	2	16	6	2	7	0	14	15	25	31	15	7	6	23	35	5	8	19	18	8	1	23	9	1	16	0	4	2	1	0	15
ENSG00000198711	0	5	0	0	0	1	1	0	3	0	2	0	2	1	2	3	0	0	2	0	0	0	0	0	0	1	2	1	3	1	0	0	0	1	0	4	1	0	1	3	0	0	3	1	0	0	0	0	0
ENSG00000225632	0	0	0	0	0	1	5	0	0	0	0	0	0	0	0	0	0	0	0	0	0	0	0	0	0	0	0	0	0	0	0	0	0	0	0	0	0	0	0	0	0	0	0	0	0	1	8	0	0
ENSG00000232245	0	0	0	0	0	0	0	0	0	0	0	0	0	0	0	0	0	0	0	0	0	0	0	0	0	0	0	0	0	0	0	0	0	0	0	0	0	0	0	0	0	0	0	0	0	0	0	0	0
ENSG00000235741	0	0	0	0	0	0	1	0	0	0	0	0	0	0	0	0	0	0	0	0	0	0	0	0	0	0	0	0	0	0	0	0	0	0	0	0	0	0	0	0	0	0	0	0	0	0	0	0	0
ENSG00000237173	0	0	0	0	0	0	0	0	0	0	0	0	0	0	0	0	0	0	0	0	0	0	0	0	0	0	0	0	0	0	0	0	0	0	0	0	0	0	0	0	0	0	0	0	0	0	0	0	0
ENSG00000227453	0	0	0	0	0	0	0	0	0	0	0	0	0	0	0	0	0	0	0	0	0	0	1	0	0	0	0	0	0	0	0	0	0	0	0	0	0	0	0	0	0	0	0	0	0	0	0	0	0
ENSG00000162390	4	2	0	0	0	49	84	0	60	30	33	9	33	49	57	34	1	1	4	11	2	0	0	54	1	84	123	78	66	40	25	6	163	3	88	36	86	34	2	48	31	11	51	2	0	3	11	4	28
ENSG00000162391	0	0	0	0	0	0	0	0	5	0	2	0	1	2	2	0	0	0	0	0	0	0	1	0	0	5	3	4	1	0	0	0	0	0	1	0	0	1	0	0	2	0	0	0	0	0	0	0	1
ENSG00000230728	3	0	0	0	0	7	1	0	3	0	3	0	0	2	2	1	0	0	1	0	0	1	0	0	0	1	1	2	8	0	0	0	2	0	6	1	1	0	1	0	1	0	1	3	0	0	0	0	0
ENSG00000184313	0	1	0	0	0	6	14	0	9	5	3	4	6	8	13	7	1	0	2	15	0	0	0	36	0	17	32	11	5	2	11	11	53	0	25	16	11	4	0	10	14	1	15	0	0	5	2	2	2
ENSG00000271723	0	0	0	0	0	0	1	0	0	0	1	0	0	2	1	0	0	0	0	0	0	0	1	0	0	3	2	0	0	0	0	0	1	0	0	0	0	1	0	0	0	1	1	0	0	1	0	0	0
ENSG00000243725	0	0	0	0	0	2	2	0	2	1	0	0	2	3	5	1	0	1	0	0	0	0	0	0	0	4	2	1	1	0	3	0	0	1	2	2	0	5	0	0	1	0	0	0	1	1	1	0	0
ENSG00000162396	0	0	0	0	0	0	1	0	1	1	0	0	0	3	0	0	0	0	0	2	0	0	0	0	0	0	1	2	0	0	1	0	1	0	0	0	1	1	0	0	1	0	0	0	0	1	1	0	0
ENSG00000006555	0	1	0	0	0	5	9	0	6	5	7	0	8	11	11	17	0	0	7	17	0	0	0	0	0	1	25	13	2	0	3	3	6	0	11	15	10	6	2	4	4	0	3	0	0	2	7	1	0
ENSG00000237453	0	0	0	0	0	0	0	0	0	0	0	0	0	0	0	0	0	0	0	0	0	0	0	0	0	0	0	0	0	0	0	0	0	0	0	0	0	0	0	0	0	0	0	0	0	0	0	0	0
ENSG00000162398	0	0	0	0	0	0	0	0	1	0	0	0	0	0	3	0	0	0	0	0	0	0	0	0	0	0	0	0	0	0	1	0	0	0	0	0	0	0	0	2	0	0	0	0	0	0	0	0	1
ENSG00000116133	14	0	6	0	0	3	4	0	12	8	5	0	0	2	4	2	0	0	2	0	0	0	2	0	0	6	15	19	2	0	5	11	1	0	0	3	11	25	0	15	7	0	2	0	2	6	0	0	4
ENSG00000242396	0	0	0	0	0	0	0	0	0	0	0	0	0	0	0	0	0	0	0	0	0	0	0	0	0	0	0	0	0	0	0	0	0	0	0	0	0	0	0	0	0	0	0	0	0	0	2	0	0
ENSG00000233203	0	0	0	0	0	0	0	0	0	0	0	0	0	0	0	0	0	0	0	0	0	0	0	0	0	0	0	0	0	0	0	0	0	0	0	0	0	0	0	0	0	1	0	0	0	0	0	0	0
ENSG00000143001	0	0	0	0	0	0	0	0	0	0	1	0	0	0	0	0	0	0	0	0	0	0	0	0	0	0	0	0	0	0	0	0	0	0	0	0	0	0	0	0	0	0	0	0	0	0	0	0	0
ENSG00000233271	0	0	0	0	0	0	0	0	0	0	0	0	0	0	0	0	0	0	0	0	0	0	0	0	0	0	0	0	0	0	0	0	0	0	0	0	0	0	0	0	0	0	0	0	0	0	0	0	0
ENSG00000162399	0	0	0	0	0	0	0	0	0	0	0	1	0	0	0	0	0	0	0	0	0	0	0	0	0	1	4	0	0	0	0	0	0	0	0	0	1	0	0	1	0	1	0	0	0	5	0	0	0
ENSG00000169174	0	0	0	0	0	0	1	0	0	0	0	0	0	0	0	0	0	0	0	0	0	0	0	0	0	0	2	2	0	0	2	2	0	0	0	0	0	0	0	0	0	2	0	0	0	3	3	0	0
ENSG00000162402	13	5	16	1	6	27	21	0	45	33	25	11	34	24	44	32	1	50	11	94	4	19	10	12	17	43	38	46	27	24	13	42	33	5	25	32	34	48	1	50	28	5	20	4	12	5	0	10	37
ENSG00000231090	0	0	0	0	0	0	0	0	0	0	0	0	0	0	1	0	0	0	0	0	0	0	0	0	0	0	0	0	0	0	0	1	0	0	0	0	0	0	0	0	0	0	0	3	0	0	0	0	0
ENSG00000231095	0	0	1	0	0	0	0	0	0	0	0	0	0	0	0	0	0	0	0	0	0	0	0	0	0	0	0	0	0	0	0	0	0	0	0	0	1	0	0	0	0	0	0	0	0	0	0	0	0
ENSG00000265822	0	0	0	0	0	0	0	0	0	0	0	0	0	0	0	0	0	0	0	0	0	0	0	0	0	0	1	0	0	0	0	0	0	0	0	0	0	0	0	0	0	0	0	0	0	0	0	0	0
ENSG00000231900	0	0	0	0	0	0	0	0	0	0	0	0	0	0	0	0	0	0	0	0	0	0	0	0	0	0	0	0	0	0	0	0	0	0	0	0	0	0	1	0	0	0	0	0	0	0	4	1	0
ENSG00000232198	0	0	0	0	0	0	0	0	0	0	0	0	0	0	0	0	0	0	0	0	0	0	0	12	0	0	0	0	0	0	0	0	0	0	0	0	0	0	0	0	0	0	0	0	0	0	0	0	0
ENSG00000199831	0	0	0	0	0	0	0	0	0	0	0	0	0	0	0	0	0	0	0	0	0	0	1	0	0	0	0	0	0	0	0	0	0	0	0	0	0	0	0	0	0	0	0	0	0	0	0	0	0
ENSG00000252162	0	0	0	0	0	0	0	0	0	0	0	0	0	0	0	0	0	0	0	0	0	0	0	0	0	0	0	0	0	0	0	0	0	0	0	0	0	0	0	0	0	0	0	0	0	0	0	0	0
ENSG00000272051	0	0	0	0	0	0	0	0	0	0	0	0	0	0	0	0	0	0	0	0	0	0	0	0	0	0	0	0	0	0	0	0	0	0	0	0	0	0	0	0	0	0	0	0	0	0	0	0	0
ENSG00000234810	0	0	1	0	0	0	0	0	0	0	0	0	0	0	0	0	0	0	0	0	0	0	0	0	0	0	0	0	0	1	0	0	0	4	0	0	0	3	5	0	1	0	0	0	0	1	2	0	1
ENSG00000230250	0	0	0	0	0	0	0	0	0	0	0	0	0	0	0	0	0	0	0	0	0	0	0	0	2	0	0	0	0	0	0	0	0	0	2	1	0	0	0	2	0	0	0	0	0	2	0	2	0
ENSG00000227104	0	0	0	0	0	0	0	0	0	0	0	0	0	0	0	0	0	0	0	0	0	0	0	0	0	0	0	0	0	0	0	0	0	0	0	0	0	0	0	0	0	0	0	0	0	0	0	0	0
ENSG00000233079	0	0	0	0	0	0	0	0	0	0	0	0	0	0	0	0	0	0	0	0	0	0	0	0	0	0	0	0	0	0	0	0	1	0	0	0	0	0	0	0	0	0	0	0	0	1	0	0	0
ENSG00000235612	0	0	0	0	0	0	0	0	0	0	0	0	0	0	0	0	0	0	0	0	0	0	0	0	0	0	0	0	0	0	0	0	0	0	0	0	0	0	1	0	1	0	0	0	0	3	0	0	0
ENSG00000229871	0	0	0	0	0	0	0	0	0	0	0	0	0	0	0	0	0	0	0	0	0	0	0	0	0	0	1	0	0	0	0	0	0	0	0	0	0	0	0	0	0	0	0	0	0	0	0	0	0
ENSG00000260971	0	5	0	0	0	0	0	0	0	0	0	0	2	0	0	0	0	0	0	1	0	0	0	0	0	0	0	0	1	0	0	0	0	0	0	0	0	0	5	0	0	0	0	0	0	1	0	1	0
ENSG00000223956	0	0	0	0	0	0	0	0	0	0	0	0	0	0	0	0	0	0	0	0	0	0	0	0	0	0	0	0	0	0	0	0	0	0	0	0	0	1	0	0	0	0	0	0	0	3	0	0	0
ENSG00000162407	12	8	3	0	2	0	1	0	2	3	1	4	2	4	4	4	0	47	5	18	0	28	10	11	1	2	3	1	0	0	0	11	1	5	3	1	2	3	3	0	1	1	4	0	9	8	6	9	2
ENSG00000236776	0	0	0	0	0	0	0	0	0	0	0	0	0	0	0	0	0	0	0	0	0	0	0	0	0	0	0	1	1	0	0	0	1	0	0	0	0	0	0	0	0	0	0	0	0	1	16	0	0
ENSG00000224980	0	0	0	0	0	0	0	0	0	0	0	0	0	0	0	0	0	0	0	0	0	0	0	0	0	1	0	0	0	0	0	0	0	0	0	0	0	0	1	0	0	0	0	0	0	0	0	0	0
ENSG00000225475	2	0	0	0	0	2	3	0	5	8	3	0	2	4	6	1	0	1	1	2	0	0	0	0	1	3	4	9	0	1	1	3	1	0	2	2	5	2	0	5	1	0	0	0	0	1	0	3	0
ENSG00000162409	6	9	0	0	3	14	26	0	39	24	24	1	23	25	56	23	0	21	2	16	16	0	0	5	2	68	44	37	25	24	20	23	37	2	33	24	42	51	3	37	59	7	23	1	0	10	20	7	21
ENSG00000187889	0	6	0	0	0	0	2	0	0	1	2	0	1	3	0	0	0	0	1	0	0	0	0	1	5	10	5	13	3	1	0	15	1	0	0	1	4	0	0	1	3	0	1	0	0	4	5	3	2
ENSG00000229913	0	0	0	1	0	0	0	0	0	1	0	0	0	0	0	0	0	0	0	0	0	0	0	0	0	0	0	0	0	1	0	0	0	0	0	0	0	0	0	0	0	3	1	1	0	0	0	0	0
ENSG00000157131	0	0	0	1	0	0	0	0	0	0	0	0	0	0	0	0	0	0	0	0	0	0	0	0	0	0	0	0	2	0	0	0	0	0	0	0	0	0	1	1	0	0	0	0	0	0	3	0	0
ENSG00000021852	0	0	0	0	0	0	0	0	0	0	0	0	0	0	0	0	0	0	0	0	0	0	0	0	0	0	0	0	0	0	0	0	0	0	0	0	0	0	1	3	0	0	0	0	0	0	0	2	0
ENSG00000236341	0	0	0	0	0	0	1	0	0	0	0	0	0	0	0	0	0	0	0	0	0	0	1	0	2	0	0	0	0	0	0	0	0	0	0	0	0	0	1	0	0	0	0	0	0	0	0	0	0
ENSG00000173406	0	0	1	0	0	0	0	0	1	2	0	0	0	0	0	0	0	0	0	0	0	0	0	0	0	0	0	0	0	0	0	0	0	0	0	0	0	0	0	1	1	0	0	0	0	1	0	1	1
ENSG00000227935	0	0	0	0	0	0	0	0	0	0	0	0	0	0	0	0	0	0	0	0	0	0	0	0	0	0	0	0	0	0	0	0	0	0	0	0	0	0	0	0	1	0	0	0	0	0	0	0	0
ENSG00000236888	0	0	0	0	0	1	0	0	1	1	0	0	0	0	0	0	0	0	0	0	0	0	0	0	0	0	0	0	0	0	0	0	0	0	0	0	0	0	0	0	0	0	0	0	0	0	0	0	0
ENSG00000226759	0	0	0	0	0	0	0	0	0	0	0	0	0	0	0	0	0	0	0	0	0	0	0	0	0	0	1	0	0	1	0	0	0	0	1	0	1	0	1	2	0	0	1	0	0	2	0	6	0
ENSG00000229887	0	0	0	0	0	0	0	0	0	0	0	0	0	0	0	0	0	0	0	0	0	0	0	0	0	0	0	0	0	0	0	0	1	0	0	0	1	0	0	0	0	0	0	0	0	0	0	0	0
ENSG00000223416	0	0	0	0	0	0	0	0	0	2	0	0	0	0	0	0	0	0	0	0	0	0	0	0	0	0	0	0	1	0	0	0	0	0	0	0	0	0	0	0	0	0	0	0	0	0	0	1	1
ENSG00000235038	0	0	0	0	0	0	0	0	0	0	0	0	2	0	0	1	0	0	1	0	0	0	0	0	0	0	0	0	0	0	0	0	0	0	0	0	0	0	0	0	0	0	0	0	0	0	0	0	0
ENSG00000230546	0	0	0	0	0	0	0	0	0	0	0	0	0	0	0	0	0	0	0	0	0	0	0	0	0	0	0	0	0	0	0	0	0	0	0	0	0	0	1	0	0	0	0	0	0	0	0	0	0
ENSG00000233216	0	0	0	0	0	0	0	0	0	0	0	0	0	0	0	0	0	0	0	0	0	0	0	0	0	0	0	0	0	0	0	0	0	0	0	0	0	0	0	0	0	0	0	0	0	0	0	0	0
ENSG00000162600	4	0	0	0	0	6	5	0	3	8	4	1	5	3	8	7	0	0	3	0	5	0	0	1	0	11	5	6	0	0	1	5	3	3	3	12	5	1	5	3	4	0	6	1	0	3	3	5	5
ENSG00000270209	0	0	0	0	0	0	0	0	0	0	0	0	0	0	0	0	0	0	0	0	0	0	0	0	0	0	0	0	0	0	0	0	0	0	0	0	0	0	0	0	0	0	0	0	0	0	0	0	0
ENSG00000264128	0	0	0	0	0	0	0	0	0	0	0	0	0	0	0	0	0	0	0	0	0	0	0	0	0	0	0	0	0	0	0	0	0	0	0	0	0	0	0	0	0	0	0	0	0	0	0	0	0
ENSG00000184292	94	2	1	0	0	81	60	0	189	188	119	66	146	268	400	677	1	0	8	102	0	0	48	0	0	198	162	79	123	65	66	147	114	32	156	127	154	113	1	196	109	24	158	1	72	13	4	0	88
ENSG00000185839	0	0	0	0	0	0	0	0	0	0	0	0	0	0	1	0	0	0	0	0	0	0	0	0	0	1	0	0	0	0	0	0	0	0	0	0	0	0	0	0	0	1	0	0	0	0	0	0	0
ENSG00000162601	26	12	16	3	0	15	17	0	34	30	27	15	18	12	38	62	1	28	24	17	2	3	12	40	16	36	25	22	23	20	28	36	29	8	18	12	17	47	9	20	16	7	33	3	18	12	7	9	12
ENSG00000283445	1	0	0	0	0	0	1	0	0	1	0	0	0	0	1	0	0	0	0	0	0	0	0	0	0	0	0	0	0	2	0	0	0	0	0	0	0	0	1	0	1	1	0	0	0	0	0	1	2
ENSG00000177606	65	24	6	1	13	114	85	1	107	98	58	95	67	137	177	309	2	82	200	142	0	54	43	107	7	169	203	132	109	91	145	240	155	46	190	227	207	223	8	204	146	56	146	1	39	8	7	2	131
ENSG00000234807	0	0	0	0	0	0	0	0	0	0	0	0	0	0	0	0	0	0	0	0	0	0	0	0	0	0	0	0	0	0	0	0	0	0	0	0	1	0	0	0	0	1	3	0	0	0	1	0	0
ENSG00000272226	0	0	0	0	0	0	0	0	0	0	0	0	0	0	0	0	0	0	0	0	0	0	0	0	0	0	0	0	1	0	0	0	0	0	0	0	0	0	0	0	0	0	0	0	0	0	0	0	0
ENSG00000231740	0	0	0	0	0	0	0	0	0	0	0	0	1	0	0	0	0	0	0	0	0	0	0	0	0	0	0	0	0	0	0	0	0	0	0	0	0	1	1	0	0	0	0	0	0	0	0	0	0
ENSG00000232453	0	0	0	0	0	1	0	0	0	0	0	0	1	1	5	0	0	0	2	0	0	0	0	0	0	4	0	0	0	0	0	2	2	0	0	0	0	0	1	0	0	1	0	0	0	0	0	2	0
ENSG00000237352	0	0	1	0	0	0	0	0	0	0	0	0	1	0	1	2	0	3	6	0	14	1	1	0	0	3	0	0	3	15	0	0	0	0	1	0	1	3	8	4	9	4	1	0	2	2	3	1	1
ENSG00000228121	0	0	0	0	0	0	0	0	0	0	0	0	0	0	0	0	0	0	0	0	0	0	0	0	0	0	0	0	1	0	0	0	0	0	4	0	0	0	2	0	0	0	0	0	0	0	0	0	0
ENSG00000241042	0	0	0	0	0	0	0	0	0	0	0	0	0	0	0	0	0	0	0	0	0	0	0	0	0	0	0	0	0	0	0	0	0	0	0	0	0	0	0	0	0	0	0	0	0	0	0	0	0
ENSG00000235215	0	0	0	0	0	0	0	0	0	0	0	0	0	0	0	0	0	0	0	0	0	0	0	0	0	0	0	0	0	0	0	0	0	0	0	0	0	0	0	0	0	0	0	0	0	0	0	0	0
ENSG00000224609	0	10	0	0	0	0	0	0	0	0	0	2	0	0	0	0	0	1	0	0	0	1	0	0	0	0	0	1	0	0	0	2	6	0	0	0	0	1	0	0	2	0	0	0	0	3	2	1	1
ENSG00000270457	0	0	0	0	0	1	0	0	1	0	0	0	0	2	0	0	0	0	0	0	0	0	0	0	0	1	0	0	0	0	0	0	0	0	0	0	1	0	2	0	2	0	0	0	0	0	0	0	0
ENSG00000172456	0	1	2	1	0	5	3	0	3	4	0	0	4	4	0	5	0	1	0	0	0	0	0	0	0	15	3	3	7	1	0	2	5	0	8	2	7	6	12	3	17	12	11	2	2	4	3	2	5
ENSG00000266150	0	0	0	0	0	0	0	0	0	0	0	0	0	0	0	0	0	0	0	0	0	0	0	0	0	0	0	0	0	0	0	0	0	0	0	0	0	0	0	0	0	0	0	0	0	0	0	0	0
ENSG00000226883	0	0	0	0	0	0	0	0	0	0	0	0	0	0	0	0	0	0	0	0	0	0	0	0	0	0	0	0	0	0	0	0	1	0	0	0	0	0	0	0	0	0	0	0	0	0	0	0	0
ENSG00000134709	8	4	0	0	0	22	14	0	43	34	18	1	25	33	28	37	1	0	3	20	0	0	2	5	0	45	30	40	10	17	24	34	26	3	26	32	72	51	6	33	29	9	48	0	1	16	5	5	10
ENSG00000134716	0	0	0	0	0	0	0	0	2	6	0	0	1	0	2	0	0	0	0	0	0	0	0	0	0	0	2	1	1	0	0	1	0	0	0	5	0	0	0	1	1	4	0	0	0	1	1	2	0
ENSG00000265535	0	0	0	0	0	0	0	0	0	0	0	0	0	0	0	0	0	0	0	0	0	0	0	0	0	0	0	0	0	0	0	0	0	0	0	0	0	0	0	0	0	0	0	0	0	0	0	0	0
ENSG00000162598	0	0	1	0	0	0	0	0	1	0	0	0	0	0	0	0	0	0	0	0	0	0	0	0	0	0	0	0	0	8	0	0	0	0	0	0	0	1	1	0	0	5	0	0	3	2	0	1	0
ENSG00000229332	0	0	0	0	0	0	0	0	0	0	0	0	0	0	0	0	0	0	0	0	0	0	0	0	0	0	0	0	0	0	0	0	0	0	0	0	0	0	0	0	0	0	0	1	0	0	0	0	0
ENSG00000238242	0	0	0	0	0	0	0	0	0	0	0	0	0	0	0	0	0	0	0	0	0	0	0	0	0	0	0	0	0	0	0	0	0	0	4	0	0	0	0	0	0	0	0	0	0	0	0	0	0
ENSG00000226476	0	0	0	0	0	0	0	0	0	0	0	1	0	0	0	0	0	0	0	0	20	0	0	0	0	1	0	0	1	2	3	0	0	0	0	0	2	4	4	2	3	7	0	0	0	3	0	7	2
ENSG00000231252	0	0	0	0	0	1	1	0	0	0	0	0	0	0	0	0	0	0	0	0	0	0	0	0	0	0	0	0	0	0	0	0	0	0	0	0	0	3	0	0	5	0	0	0	0	2	0	0	0
ENSG00000162599	7	0	0	1	1	1	0	0	2	0	1	6	0	0	0	0	0	5	3	0	3	1	6	3	0	1	4	3	8	1	2	1	0	6	1	0	3	1	8	0	4	3	2	2	4	3	3	1	0
ENSG00000237928	0	0	0	0	0	0	0	0	0	0	0	0	0	0	0	0	0	3	0	0	0	0	0	0	0	0	2	0	0	0	0	0	0	0	0	0	2	0	0	0	0	1	0	0	0	0	1	1	0
ENSG00000270742	0	0	0	0	0	0	0	0	0	0	0	0	0	0	0	0	0	0	0	0	0	0	0	0	0	0	0	0	0	0	0	0	0	0	0	0	0	0	0	0	0	0	0	0	0	0	0	1	0
ENSG00000237853	0	0	0	0	0	0	0	0	0	0	0	0	0	0	0	0	0	0	0	0	0	0	0	0	0	0	0	0	0	0	0	0	0	0	0	0	0	0	0	0	0	0	0	0	0	0	4	0	0
ENSG00000223920	0	0	0	0	0	0	0	0	0	0	0	0	0	0	0	0	0	0	0	0	0	0	0	0	0	0	0	0	0	0	0	0	0	0	0	0	0	0	0	0	0	0	0	0	0	0	0	0	0
ENSG00000162604	6	3	0	0	0	11	10	0	21	14	16	15	25	15	11	16	0	1	8	18	0	2	3	0	0	9	14	19	6	19	4	14	12	6	6	7	10	14	3	20	9	4	15	1	5	11	9	5	11
ENSG00000271200	0	0	1	0	0	1	0	0	0	0	0	0	0	0	0	0	0	0	1	0	0	0	0	0	0	0	0	0	0	0	0	0	0	0	0	0	0	0	1	0	0	1	0	0	0	0	0	0	0
ENSG00000132849	14	3	10	0	11	52	48	0	72	63	69	3	67	56	129	171	5	7	9	53	0	6	1	9	1	83	60	63	52	17	47	66	77	2	85	53	70	72	6	83	53	10	72	1	0	10	10	9	61
ENSG00000200575	0	0	0	0	0	0	0	0	0	0	0	0	0	0	0	0	0	0	0	0	0	0	0	0	0	0	0	1	0	0	0	0	0	0	1	0	0	0	0	0	0	2	0	0	0	0	0	0	0
ENSG00000212360	0	0	0	0	0	0	0	0	0	0	1	0	0	1	0	0	0	0	0	0	0	0	0	0	0	0	0	0	2	0	0	0	0	0	0	0	0	0	0	0	0	0	0	0	0	1	0	0	0
ENSG00000236646	0	0	0	0	0	0	0	0	0	0	0	0	2	0	0	0	0	0	0	0	0	0	0	0	0	0	0	0	0	0	0	0	0	0	0	0	0	0	0	0	0	0	0	0	0	0	0	0	0
ENSG00000242860	0	0	0	0	0	0	0	0	1	0	0	0	1	2	1	2	0	0	0	0	0	0	0	0	0	0	0	0	0	0	0	1	0	0	4	0	3	2	0	1	0	0	1	0	0	0	0	1	0
ENSG00000263908	0	0	0	0	0	0	0	0	0	0	0	0	0	0	0	0	0	0	0	0	0	0	0	0	0	0	0	0	0	0	0	0	0	0	0	0	0	0	0	0	0	0	0	0	0	0	0	0	0
ENSG00000283690	0	0	0	0	0	0	0	0	0	0	0	0	0	0	0	0	0	0	0	0	0	0	0	0	0	0	0	0	0	0	0	0	0	0	0	0	0	0	0	0	0	0	0	0	0	0	0	0	0
ENSG00000234204	0	0	0	0	0	0	0	0	0	0	0	0	0	0	0	0	0	0	0	0	0	0	0	0	0	0	0	0	0	0	0	0	0	0	0	0	0	0	0	0	0	0	0	0	0	0	0	0	0
ENSG00000234088	0	0	0	0	0	0	0	0	0	0	0	0	0	0	0	0	0	0	0	0	0	0	0	0	0	0	0	0	0	0	1	0	0	0	0	0	0	0	0	0	0	0	0	0	0	0	0	0	0
ENSG00000240563	0	0	0	0	0	0	0	0	0	0	0	1	0	0	3	0	0	1	0	3	0	0	0	0	0	0	0	1	1	0	0	0	0	0	1	0	0	0	0	4	0	2	1	0	2	0	2	2	1
ENSG00000237227	0	0	0	0	0	0	0	0	0	0	0	0	0	0	0	0	0	0	0	0	0	0	0	0	0	0	0	0	0	0	0	0	0	0	0	0	0	0	0	0	0	0	0	0	0	0	0	0	0
ENSG00000200174	0	0	0	0	0	0	0	0	0	0	0	0	0	0	0	0	0	0	0	0	0	0	0	0	0	0	0	0	0	0	0	0	0	0	0	0	0	0	0	0	0	0	0	0	0	0	0	0	0
ENSG00000132854	0	0	0	0	0	5	2	0	3	0	0	0	1	1	0	0	0	0	1	0	0	0	0	3	0	0	1	1	1	0	2	0	0	0	1	0	5	4	0	2	2	1	0	1	1	0	1	0	0
ENSG00000201153	0	0	0	0	0	0	0	0	0	0	0	0	0	0	0	0	0	0	0	0	0	0	0	0	0	0	0	0	0	0	0	0	0	0	0	0	0	0	0	0	0	0	0	0	0	0	0	0	0
ENSG00000162607	37	8	5	0	0	64	58	0	77	114	66	16	70	57	144	97	0	3	14	126	2	21	9	1	4	80	91	147	31	80	39	86	62	14	49	73	117	63	2	73	120	27	96	1	0	2	9	0	58
ENSG00000116641	14	7	8	3	3	23	31	0	50	31	40	12	32	29	47	36	0	14	11	34	5	8	5	12	7	56	54	40	26	19	40	59	36	5	46	26	46	45	25	42	47	23	55	1	9	31	21	20	38
ENSG00000270549	0	0	0	0	0	0	0	0	0	0	0	0	0	0	0	0	0	1	0	0	0	0	0	0	0	0	0	0	0	0	0	0	0	0	0	0	0	0	0	0	0	0	0	0	0	0	0	0	0
ENSG00000132855	1	0	0	0	0	0	1	0	1	0	0	1	2	1	0	0	0	0	1	0	0	0	0	0	3	6	0	0	0	2	0	0	1	0	1	1	1	0	0	0	0	6	2	0	0	9	2	2	0
ENSG00000278967	0	0	0	0	0	0	0	0	0	2	1	0	0	0	0	0	0	0	0	10	0	0	0	0	0	0	0	0	0	0	1	0	0	1	0	0	0	2	0	0	2	0	0	0	0	0	0	0	3
ENSG00000213703	0	0	0	0	0	0	2	0	1	0	0	0	0	2	0	0	0	0	0	0	0	0	0	0	0	0	3	1	1	0	0	0	1	0	3	2	0	0	0	0	0	1	3	0	0	2	0	0	0
ENSG00000235545	0	0	0	0	0	0	0	0	0	1	1	0	0	0	4	0	0	0	0	0	0	0	0	0	0	0	0	0	0	0	0	0	1	0	0	0	2	2	0	0	0	1	2	0	0	0	0	0	1
ENSG00000125703	1	1	0	0	1	0	2	0	2	2	2	2	4	4	1	1	1	3	1	9	0	5	0	19	5	2	5	2	4	1	5	5	5	0	5	0	2	4	8	4	7	1	0	0	0	2	1	1	4
ENSG00000234318	0	0	0	0	0	0	0	0	0	0	0	0	0	0	0	0	0	0	0	0	0	0	0	0	0	0	0	0	0	0	0	0	0	0	0	0	0	0	0	0	0	0	0	0	0	0	0	0	0
ENSG00000237163	0	0	0	0	0	0	0	0	0	0	0	0	0	0	0	0	0	0	0	0	0	0	0	0	0	0	0	0	0	0	0	0	0	0	0	0	0	0	0	0	0	0	0	0	0	0	0	0	0
ENSG00000229537	0	0	0	0	0	0	0	0	0	0	0	0	0	0	0	0	0	0	0	0	0	0	0	0	0	0	0	0	0	0	0	0	0	0	0	0	0	0	0	0	0	0	0	0	0	0	0	0	0
ENSG00000227485	0	0	0	0	0	0	0	0	0	0	0	0	0	0	0	0	0	0	0	0	0	0	0	0	0	0	0	0	0	0	0	0	0	0	0	0	0	0	0	0	0	0	0	0	0	0	0	0	0
ENSG00000229225	0	0	0	0	0	0	0	0	0	0	0	0	0	0	0	0	0	1	0	0	0	0	0	0	0	0	0	0	0	0	0	0	0	0	0	0	0	0	0	0	0	0	0	0	0	0	0	0	0
ENSG00000203605	0	0	0	0	0	0	0	0	0	0	0	0	0	0	0	0	0	0	0	0	0	0	0	0	0	0	0	1	0	0	0	0	0	0	0	0	0	0	5	0	0	0	0	0	0	1	0	0	0
ENSG00000224209	0	0	0	0	0	1	0	0	0	0	0	0	0	0	0	0	0	0	0	0	0	0	0	0	0	0	1	1	2	2	0	2	0	0	1	1	0	4	6	0	1	2	2	0	0	2	8	1	0
ENSG00000252259	0	0	0	0	0	0	0	0	0	0	0	0	0	0	0	0	0	0	0	0	0	0	0	0	0	0	0	0	1	0	0	0	0	0	0	0	0	0	0	0	0	0	0	0	0	0	0	0	0
ENSG00000228734	0	0	0	0	0	0	0	0	1	0	0	0	0	0	0	0	0	0	0	0	0	0	0	0	0	1	3	1	1	0	2	0	2	0	1	0	0	1	0	0	1	0	1	0	0	2	0	0	0
ENSG00000223683	0	0	0	0	0	0	0	0	0	0	0	0	0	0	0	0	0	0	0	0	0	0	0	0	0	0	0	0	0	0	0	0	3	0	0	0	0	0	0	0	0	0	0	0	0	0	0	0	0
ENSG00000230798	0	1	0	0	0	0	1	0	3	0	0	0	0	0	0	0	0	0	0	0	0	0	0	0	0	0	1	2	0	0	0	0	0	0	0	0	0	0	0	0	0	0	0	0	0	0	0	0	0
ENSG00000187140	1	0	0	0	0	0	0	0	2	0	0	0	0	0	0	0	0	0	0	0	0	0	0	0	0	0	0	0	0	0	0	0	0	0	0	0	0	0	0	0	0	2	1	0	0	0	0	0	0
ENSG00000275836	0	0	0	0	0	0	0	0	0	0	0	0	0	0	0	0	0	0	0	0	0	0	0	0	0	0	0	0	0	0	0	0	0	0	0	0	0	0	0	0	0	0	0	0	0	0	0	0	0
ENSG00000252784	0	0	0	0	0	0	0	0	0	0	0	0	0	0	0	0	0	0	0	0	0	0	0	0	0	0	0	0	0	0	0	0	0	0	0	0	0	0	0	0	0	0	0	0	0	0	0	1	0
ENSG00000236674	0	0	0	0	0	0	0	0	0	0	0	0	0	0	0	0	0	0	0	0	0	0	0	0	0	0	0	0	0	0	0	0	0	0	0	0	0	2	0	0	0	0	0	0	0	0	0	0	0
ENSG00000088035	1	2	0	0	0	3	5	0	8	4	2	0	2	3	2	13	0	2	4	0	1	1	0	0	49	3	5	5	1	0	3	3	4	1	6	2	1	11	3	8	1	2	7	0	3	11	0	4	4
ENSG00000142856	4	0	0	0	0	3	10	0	13	7	11	2	8	5	10	10	0	0	9	14	3	1	1	0	9	10	4	11	3	4	2	3	11	1	11	13	13	12	6	10	7	1	13	1	0	1	2	6	13
ENSG00000203965	1	0	1	0	0	0	2	0	3	4	2	1	0	5	4	4	0	0	0	0	0	0	1	0	0	3	2	1	6	2	0	0	1	1	8	1	0	1	1	2	1	1	0	0	0	3	2	2	6
ENSG00000264271	1	0	0	0	0	0	0	0	1	0	1	0	0	0	0	0	0	0	0	0	0	0	0	0	0	0	0	0	0	0	0	0	0	0	0	0	0	0	0	0	0	0	0	0	0	0	0	0	0
ENSG00000251720	0	0	0	0	0	0	0	0	0	0	0	2	0	0	0	0	0	0	0	0	0	0	0	0	0	0	0	0	0	0	0	0	0	0	0	0	0	0	0	0	0	0	0	0	0	0	0	0	0
ENSG00000116652	0	0	0	0	0	1	2	0	0	0	3	0	0	0	0	4	0	1	1	6	0	0	0	0	0	1	0	0	1	0	0	6	0	1	0	0	1	0	1	0	2	1	1	0	0	1	0	2	1
ENSG00000276884	0	0	0	0	0	0	0	0	0	0	0	0	0	0	0	0	0	0	0	0	0	0	0	0	0	0	0	0	0	0	0	0	0	0	0	0	0	0	0	0	0	0	0	0	0	0	0	0	0
ENSG00000278287	0	0	0	0	0	0	0	0	0	0	0	0	0	0	0	0	0	0	0	0	0	0	0	0	0	0	0	0	0	0	0	0	0	0	0	0	0	0	0	0	0	0	0	0	0	0	0	0	0
ENSG00000277565	0	0	0	0	0	0	0	0	0	0	0	0	0	0	0	0	0	0	0	0	0	0	0	0	0	0	0	0	0	0	0	0	0	0	0	0	0	0	0	0	0	0	0	0	0	0	0	0	0
ENSG00000275823	0	0	0	0	0	0	0	0	0	0	0	0	0	0	0	0	0	0	0	0	0	0	0	0	0	0	0	0	0	0	0	0	0	0	0	0	0	0	0	0	0	0	0	0	0	0	0	0	0
ENSG00000277689	0	0	0	0	0	0	0	0	0	0	0	0	0	0	0	0	0	0	0	0	0	0	0	0	0	0	0	0	0	0	0	0	0	0	0	0	0	0	0	0	0	0	0	0	0	0	0	0	0
ENSG00000274199	0	0	0	0	0	0	0	0	0	0	0	0	0	0	0	0	0	0	0	0	0	0	0	0	0	0	0	0	0	0	0	0	0	0	0	0	0	0	0	0	0	0	0	0	0	0	0	0	0
ENSG00000079739	3	0	0	0	0	0	1	0	0	6	1	1	4	5	2	3	0	7	0	5	0	0	0	0	0	1	3	2	1	0	0	0	0	1	2	2	1	2	3	0	1	3	0	0	0	0	1	0	0
ENSG00000244256	0	0	0	0	0	0	0	0	1	0	0	0	0	1	0	4	0	0	0	0	0	0	0	0	0	1	0	0	1	0	1	0	0	0	0	1	0	7	0	0	0	0	1	0	0	0	0	2	1
ENSG00000185483	2	0	0	0	0	0	0	0	0	0	0	0	0	0	0	1	0	0	1	1	0	0	0	1	0	7	0	1	0	3	0	0	1	0	1	1	2	3	3	1	1	0	1	0	0	2	2	4	0
ENSG00000177452	0	0	0	0	0	0	0	0	0	0	0	0	0	0	0	0	0	0	0	0	0	0	0	0	0	0	0	0	0	0	0	0	0	0	0	0	0	7	0	0	0	0	0	0	0	0	0	0	0
ENSG00000228056	0	0	0	0	0	0	0	0	0	0	0	0	0	0	0	0	0	0	0	0	0	0	0	0	0	0	0	0	0	0	0	0	0	0	0	0	0	0	0	0	2	0	0	0	0	0	0	0	0
ENSG00000207190	0	0	0	0	0	0	0	0	0	0	0	0	0	0	0	0	0	0	0	0	0	0	0	0	0	0	0	0	0	0	0	0	0	0	0	0	0	0	0	0	0	0	0	0	0	0	0	0	0
ENSG00000200508	0	0	0	0	0	0	0	0	0	0	0	0	0	0	0	0	0	0	0	0	0	0	0	0	0	0	0	0	0	0	0	0	0	0	0	0	0	0	0	0	0	0	0	0	0	0	0	0	0
ENSG00000223949	0	1	0	0	0	0	1	0	1	0	0	0	1	0	0	0	0	0	1	0	2	0	1	0	0	1	1	0	1	3	0	0	1	1	1	1	3	0	1	0	0	8	0	0	0	6	1	0	0
ENSG00000177414	0	0	0	0	0	0	0	0	0	0	0	0	0	0	0	0	0	0	0	0	0	0	0	0	0	0	0	1	3	0	0	0	0	0	0	0	0	0	0	0	0	0	1	0	0	0	2	3	0
ENSG00000238653	0	0	0	0	0	0	0	0	0	0	0	0	0	0	0	0	0	0	0	0	0	0	0	0	0	0	0	0	0	0	0	0	0	0	0	0	0	0	0	0	0	0	0	0	0	0	0	0	0
ENSG00000158966	1	5	1	0	0	1	4	0	4	2	3	0	5	5	2	4	0	1	0	11	0	0	1	19	0	3	0	6	18	0	0	1	5	0	1	0	4	1	3	1	0	0	0	0	0	0	0	1	2
ENSG00000264470	0	0	0	0	0	0	0	0	0	0	0	0	0	0	0	0	0	0	0	0	0	0	0	0	0	0	1	0	0	0	0	0	0	0	0	0	0	0	0	0	0	0	0	0	0	0	0	0	0
ENSG00000162437	3	7	1	0	0	2	9	0	11	9	9	2	12	7	9	8	1	0	1	2	0	0	2	0	0	3	7	16	7	8	18	15	5	0	10	5	12	2	1	12	10	4	1	0	0	0	1	0	0
ENSG00000162434	34	15	28	0	6	24	17	0	28	18	29	18	32	17	28	39	0	85	56	16	13	13	14	51	3	27	21	26	30	21	22	22	17	10	27	29	29	49	1	15	30	4	22	0	28	2	1	1	5
ENSG00000234784	0	0	0	0	0	0	0	0	0	0	0	0	0	0	1	0	0	0	0	0	0	0	0	0	0	0	0	0	1	2	0	0	0	0	0	0	0	0	0	0	0	0	0	0	0	0	0	0	0
ENSG00000233877	0	0	0	0	0	0	0	0	0	0	0	0	0	0	0	0	0	0	0	0	0	0	0	0	0	0	0	0	0	0	0	0	0	0	0	0	0	0	0	0	0	0	0	0	0	0	0	0	0
ENSG00000226891	0	3	0	1	0	2	0	0	0	0	0	3	1	0	0	0	0	1	0	0	0	1	0	0	0	0	1	0	1	1	3	1	3	0	1	1	2	0	2	0	0	3	1	0	1	5	1	4	1
ENSG00000185031	0	0	0	0	0	0	0	0	0	0	0	0	0	0	0	0	0	0	0	0	0	0	0	0	0	0	0	0	0	0	0	0	0	0	0	0	0	0	0	0	0	0	0	0	0	0	0	0	0
ENSG00000272506	0	0	0	0	0	0	0	0	1	0	0	1	1	0	1	2	0	0	0	0	0	0	0	0	0	0	0	0	1	0	0	0	0	0	0	0	0	0	1	0	0	0	1	0	0	0	0	0	0
ENSG00000212257	0	1	0	0	0	0	0	0	3	2	1	0	0	0	1	0	0	0	0	0	0	0	0	0	0	0	0	1	2	0	0	0	0	0	0	2	1	0	0	0	0	0	0	0	0	0	0	0	0
ENSG00000265996	0	0	0	0	0	0	0	0	0	0	0	0	0	0	0	0	0	0	0	0	0	0	0	0	0	0	0	0	0	0	0	0	0	0	0	1	0	0	0	0	0	0	0	0	0	0	0	0	0
ENSG00000199135	0	0	0	0	0	0	0	0	0	0	0	0	0	0	0	0	0	0	0	0	0	0	0	0	0	0	0	0	0	0	0	0	1	0	0	0	1	0	0	0	0	0	0	0	0	0	0	0	0
ENSG00000231485	0	0	0	0	0	0	0	0	0	1	0	0	0	0	0	0	0	0	0	0	0	0	0	0	0	0	0	0	0	0	0	0	0	0	1	0	0	0	0	0	0	0	0	0	0	0	0	0	0
ENSG00000235804	0	0	0	0	0	0	0	0	0	0	0	0	0	0	0	0	0	0	0	0	0	0	0	0	0	0	0	0	0	0	0	0	0	0	0	0	0	0	0	1	0	0	0	0	0	0	0	0	0
ENSG00000234496	0	0	0	0	0	0	0	0	0	0	0	0	0	0	0	0	0	0	0	0	0	0	0	0	0	0	0	0	0	0	0	0	0	0	0	0	0	0	0	0	0	0	0	0	0	0	0	1	0
ENSG00000162433	3	0	0	0	0	5	2	0	6	9	11	0	12	14	20	16	1	0	1	14	1	0	0	4	1	7	10	2	2	2	0	1	1	1	5	1	2	5	2	10	0	3	3	0	0	1	3	1	6
ENSG00000231622	0	0	0	0	0	0	0	0	0	0	0	0	0	0	0	0	0	0	0	0	0	0	0	0	0	0	0	0	0	0	0	0	0	0	0	0	0	0	0	0	0	0	0	0	0	0	0	0	0
ENSG00000116675	1	3	0	0	0	3	7	0	4	7	1	0	5	1	22	11	0	0	0	1	1	0	0	1	0	2	1	0	0	0	8	1	0	0	9	1	5	0	1	2	0	1	2	0	0	1	0	9	0
ENSG00000229294	0	0	0	0	0	0	0	0	0	0	0	1	0	0	0	1	0	0	0	0	0	0	0	0	0	0	0	0	0	0	1	0	1	0	0	0	0	0	0	0	0	0	0	0	0	0	0	0	0
ENSG00000234144	0	0	0	0	0	0	0	0	0	0	0	0	0	0	0	1	0	0	0	0	0	0	0	0	0	0	0	0	0	0	0	0	0	0	0	0	0	0	0	0	0	0	0	0	0	0	0	0	0
ENSG00000222624	0	0	0	0	0	0	0	0	0	0	0	0	0	0	0	0	0	0	0	0	0	0	0	0	0	0	0	0	0	0	0	0	0	0	0	0	0	0	0	0	0	0	0	0	0	0	0	0	0
ENSG00000213625	6	4	6	0	2	2	13	0	7	12	20	12	18	12	12	26	0	20	7	8	5	1	5	2	1	8	7	15	2	8	3	15	8	6	9	5	13	16	0	3	7	1	4	0	5	1	3	3	4
ENSG00000116678	1	6	1	0	0	0	0	0	1	1	0	2	4	1	0	0	0	25	0	6	5	0	1	0	0	2	2	7	0	9	6	3	5	0	2	1	6	5	6	2	0	3	0	0	4	21	7	8	1
ENSG00000237852	0	0	0	1	0	0	0	0	0	0	0	0	0	0	0	0	0	0	0	0	0	0	0	0	0	0	0	0	0	0	0	0	0	0	0	0	0	0	0	0	0	0	0	0	0	0	0	0	0
ENSG00000224570	0	0	0	0	0	0	0	0	1	0	0	0	0	0	0	0	0	0	0	0	0	0	0	0	0	0	0	0	0	1	0	0	0	0	0	0	0	0	0	0	1	0	0	0	0	1	0	0	0
ENSG00000239319	0	0	0	0	0	0	0	0	0	0	0	0	0	0	0	0	0	0	0	0	0	0	0	0	0	0	0	0	0	0	0	0	0	0	0	0	0	0	0	0	0	0	0	0	0	0	0	0	0
ENSG00000184588	17	3	6	1	1	15	21	0	11	21	7	7	3	5	13	24	0	9	28	38	0	3	10	69	2	10	5	13	3	7	8	32	3	8	22	20	18	9	4	25	13	9	17	0	6	7	5	4	18
ENSG00000227466	0	0	0	0	0	0	0	0	0	0	0	0	0	0	1	0	0	0	0	0	0	0	0	0	0	0	0	0	0	2	0	0	0	0	0	0	0	0	0	0	0	0	0	0	0	3	0	0	0
ENSG00000223152	0	0	0	0	0	0	0	0	0	0	0	0	0	0	0	0	0	0	0	1	0	0	0	0	0	0	0	0	0	0	0	0	0	0	0	0	0	0	0	0	0	0	0	0	0	0	0	0	0
ENSG00000118473	4	7	7	8	1	0	0	0	1	0	0	17	1	0	0	2	0	15	9	4	0	7	3	8	0	0	0	0	7	1	1	3	0	7	1	0	0	0	6	0	3	1	0	0	9	4	10	2	1
ENSG00000264720	0	0	0	0	0	0	0	0	0	0	0	0	0	0	0	0	0	0	0	0	0	0	0	0	0	0	0	0	0	0	0	0	0	0	0	0	0	0	0	0	0	0	0	0	0	0	0	0	0
ENSG00000248458	0	3	1	0	1	0	1	0	0	0	0	2	0	0	0	0	0	0	1	0	0	0	0	0	0	0	0	0	0	0	2	0	0	0	0	0	0	0	0	0	0	0	0	0	0	0	0	0	0
ENSG00000152760	0	0	0	0	0	0	0	0	0	0	0	1	1	0	0	0	0	0	1	0	0	0	0	0	0	0	0	1	0	0	0	0	0	0	2	0	0	0	0	0	2	0	0	0	1	1	0	0	6
ENSG00000172410	0	0	0	0	0	0	0	0	0	0	0	0	0	0	0	1	0	0	0	0	0	0	0	0	0	0	0	0	1	0	2	0	0	0	0	0	0	0	0	0	0	0	0	0	0	1	0	0	0
ENSG00000152763	1	0	1	0	1	2	1	0	2	2	2	0	1	1	1	0	0	0	0	0	0	0	1	0	0	2	2	5	0	0	0	0	1	0	6	3	2	1	3	2	5	4	1	0	0	3	1	6	1
ENSG00000231080	0	0	0	0	0	0	0	0	1	0	0	0	0	0	0	0	0	0	0	0	0	0	0	0	0	0	0	1	0	1	0	0	0	0	0	0	0	0	4	0	0	0	0	0	0	3	1	0	0
ENSG00000198160	17	22	26	1	4	41	42	0	34	36	32	20	30	27	29	34	2	18	23	30	55	12	17	10	1	38	37	53	19	16	25	35	40	15	57	24	31	34	11	59	60	13	56	1	22	9	13	8	51
ENSG00000116704	3	4	0	0	0	2	1	0	2	11	4	1	2	8	5	1	0	0	7	0	0	0	1	3	0	8	5	11	1	2	1	2	5	1	4	0	4	11	4	4	0	4	2	1	0	1	2	2	3
ENSG00000203963	0	1	0	0	0	0	2	0	0	1	0	0	0	1	0	0	0	0	0	4	0	0	0	0	0	1	0	0	3	1	0	0	1	0	0	0	1	1	2	1	2	1	0	0	0	3	1	6	0
ENSG00000252433	0	0	0	0	0	0	0	0	1	0	0	0	0	0	0	0	0	0	0	0	0	0	0	0	0	0	0	0	0	0	0	0	0	0	0	0	0	0	0	0	0	0	0	0	0	0	0	0	0
ENSG00000275678	0	0	0	0	0	0	0	0	0	0	1	0	1	0	1	0	0	0	0	0	0	0	3	0	0	0	0	0	0	0	1	0	1	0	0	4	0	0	0	0	3	0	1	0	0	1	3	3	0
ENSG00000162594	0	0	0	0	0	0	0	0	1	0	0	0	0	0	0	0	0	0	0	0	0	0	0	6	0	0	0	0	1	0	0	4	0	0	5	0	2	0	4	0	3	2	0	0	0	4	0	2	0
ENSG00000253074	0	0	0	0	0	0	0	0	0	0	0	0	0	0	0	0	0	0	0	0	0	0	0	0	0	0	0	0	0	0	0	0	0	0	0	0	0	0	0	0	0	0	0	0	0	0	0	0	0
ENSG00000252116	0	0	0	0	0	0	0	0	0	0	0	0	0	0	0	0	0	0	0	0	0	0	0	0	0	0	0	0	0	0	0	0	0	0	0	0	0	0	0	0	0	0	0	0	0	1	0	0	0
ENSG00000228523	0	0	0	0	0	0	0	0	0	0	0	0	0	0	0	0	0	0	0	0	0	0	0	0	0	0	0	0	0	0	0	0	0	0	0	0	0	0	0	0	0	0	0	0	0	2	0	0	0
ENSG00000081985	1	0	5	0	0	9	18	0	10	6	13	2	22	15	9	7	0	0	1	39	0	0	0	0	0	7	3	24	23	1	3	0	16	2	9	4	5	18	0	13	6	0	10	0	0	1	1	1	7
ENSG00000142864	71	22	13	1	10	64	119	0	151	146	119	20	147	130	147	159	1	29	32	126	18	31	17	29	24	97	127	155	57	52	41	73	114	12	88	93	111	71	6	101	93	19	117	2	17	10	13	4	52
ENSG00000223263	0	0	0	0	0	0	0	0	0	1	0	0	0	0	0	0	0	7	0	0	0	0	0	0	0	0	0	0	0	0	0	0	0	0	0	0	0	0	0	0	0	0	0	0	0	0	0	0	0
ENSG00000235200	0	7	0	0	0	0	0	0	0	0	0	0	0	0	0	0	0	0	0	0	0	0	0	0	0	0	0	0	0	0	0	0	0	0	0	0	3	0	0	2	0	0	0	0	0	0	0	0	0
ENSG00000207504	0	0	0	0	0	0	0	0	0	0	0	0	0	0	0	0	0	0	0	0	0	0	0	0	0	0	0	0	0	0	0	0	0	0	0	0	0	0	0	0	0	0	0	0	0	0	0	0	0
ENSG00000238139	0	0	0	0	0	0	0	0	0	0	0	0	0	0	0	0	0	0	0	0	0	0	0	0	0	0	0	0	0	0	0	0	0	0	0	0	0	0	0	0	0	0	0	0	0	0	0	0	0
ENSG00000242482	0	0	0	0	0	0	0	0	0	0	0	0	0	0	0	0	0	0	0	0	0	0	0	0	0	0	0	0	0	0	0	0	0	0	1	0	0	0	3	0	0	0	0	0	0	0	0	0	0
ENSG00000232048	0	0	0	0	0	0	0	0	0	0	0	0	0	0	0	0	0	0	0	0	0	0	0	0	0	0	0	0	0	0	0	0	0	0	0	0	0	0	0	0	0	0	0	0	0	0	0	0	0
ENSG00000116717	4	4	0	1	0	18	1	0	17	37	9	6	8	7	68	125	0	4	11	30	7	16	4	1	8	23	47	11	14	39	25	28	32	5	30	24	19	10	0	16	52	15	27	2	1	2	0	1	14
ENSG00000172380	2	3	4	0	0	6	5	0	14	14	14	2	10	15	35	23	0	14	5	73	0	7	7	0	0	5	15	10	0	14	4	14	5	1	9	16	5	6	1	5	10	2	3	1	2	4	1	0	11
ENSG00000238778	0	0	0	0	0	0	0	0	0	0	0	0	0	0	2	0	0	0	0	0	0	0	0	0	0	1	1	0	1	0	0	0	0	0	0	0	0	0	3	1	0	1	0	0	0	0	0	0	0
ENSG00000232284	0	0	1	0	0	0	1	0	1	0	0	0	0	0	0	0	0	0	2	1	0	0	1	13	0	0	0	0	0	0	1	0	0	0	0	0	0	0	4	0	0	1	0	0	1	1	0	0	0
ENSG00000235055	0	0	0	0	0	0	0	0	0	0	0	0	0	0	0	0	0	0	0	0	0	0	0	0	0	0	0	0	0	0	0	0	0	0	0	0	0	0	0	0	0	0	0	0	0	0	1	0	0
ENSG00000162595	0	0	0	0	0	0	0	0	0	0	0	0	0	0	0	0	0	1	5	0	0	0	0	0	0	0	0	0	0	0	0	0	0	0	0	0	0	0	0	0	0	0	0	0	0	1	0	0	0
ENSG00000228431	0	0	0	0	0	0	0	0	0	0	0	0	0	0	0	0	0	0	0	0	0	0	0	0	0	0	0	0	0	0	0	0	0	0	0	0	1	0	0	1	0	0	0	0	0	0	0	1	0
ENSG00000116729	0	1	1	0	0	0	0	0	0	0	0	0	0	1	0	0	0	0	1	0	0	0	1	0	3	0	0	0	0	0	0	0	0	0	1	0	0	0	0	0	0	0	0	0	0	0	0	0	4
ENSG00000234383	0	1	0	0	0	1	0	0	0	0	0	1	0	0	0	0	0	0	0	0	0	1	0	0	0	0	0	0	0	0	0	0	0	3	0	1	0	0	0	0	0	0	0	0	3	0	0	0	0
ENSG00000221203	0	0	0	0	0	0	0	0	0	0	0	0	0	0	0	0	0	0	0	0	0	0	0	0	0	0	0	0	0	0	0	0	0	0	0	0	0	0	0	0	0	0	0	0	0	0	0	0	0
ENSG00000229133	0	0	0	0	0	0	1	0	1	3	0	0	1	1	0	0	0	0	0	0	0	0	0	0	0	0	0	1	0	1	0	1	1	0	0	0	2	0	0	0	0	0	0	0	0	0	0	0	2
ENSG00000225242	0	0	0	0	0	0	0	0	0	0	0	0	0	0	0	0	0	0	0	0	0	0	0	0	0	0	0	0	0	0	0	0	0	0	0	0	0	0	0	0	0	0	0	0	0	0	0	0	0
ENSG00000237622	0	0	0	0	0	0	0	0	0	0	0	0	0	0	0	0	0	0	0	0	0	0	0	0	0	0	0	0	0	0	0	0	0	0	0	0	0	0	0	0	0	0	0	0	0	0	0	0	0
ENSG00000229440	0	0	0	0	0	0	0	0	0	0	0	0	0	0	0	0	0	0	0	0	0	0	0	0	0	0	0	0	0	0	0	0	0	0	0	0	0	0	0	0	0	0	0	0	0	0	0	0	0
ENSG00000116745	0	0	0	0	0	0	0	0	0	0	0	0	0	0	0	1	0	0	0	5	0	0	0	0	0	0	0	0	0	0	1	0	0	0	0	0	0	0	0	0	0	0	0	0	0	0	0	1	1
ENSG00000024526	3	4	0	2	1	2	5	0	2	6	6	3	1	2	1	8	0	0	0	11	0	0	1	0	0	0	2	7	3	1	3	1	4	1	1	1	4	2	1	4	7	0	0	2	2	1	0	0	0
ENSG00000233589	0	0	0	0	0	0	0	0	0	0	0	0	0	0	0	0	0	0	0	0	0	0	0	0	0	0	0	0	0	0	0	0	0	0	0	0	0	0	0	0	0	0	0	0	0	0	0	0	0
ENSG00000234264	0	0	0	0	0	0	0	0	0	0	0	0	0	0	0	0	0	0	0	1	0	0	0	0	0	1	0	0	0	0	0	0	0	0	0	0	1	0	0	0	0	0	0	0	0	3	0	0	0
ENSG00000225167	0	0	0	0	0	0	0	0	0	0	0	0	0	0	0	0	0	0	0	0	0	0	0	0	0	0	0	0	0	0	0	0	0	0	0	0	0	0	0	0	0	0	0	0	0	0	0	0	0
ENSG00000223883	0	0	0	0	0	0	0	0	0	0	0	0	0	0	0	0	0	0	0	0	0	0	0	0	0	0	0	0	0	0	0	0	0	0	0	0	0	0	1	0	0	0	0	0	0	1	0	0	0
ENSG00000235446	0	0	0	0	0	0	0	0	0	0	0	0	0	0	0	0	0	0	0	0	0	0	0	0	0	0	0	0	1	0	0	0	0	0	0	0	0	0	0	0	0	0	0	0	0	2	0	0	0
ENSG00000229639	0	0	0	0	0	0	0	0	0	0	0	0	0	0	0	0	0	0	0	0	0	0	0	0	0	0	0	0	0	0	0	0	0	0	0	0	0	0	0	0	0	0	0	0	0	0	0	0	0
ENSG00000033122	2	0	0	0	0	1	1	0	0	2	1	1	1	0	0	4	0	1	1	0	1	0	0	7	0	3	2	3	1	6	9	0	3	0	1	2	5	8	14	2	8	2	4	0	1	11	15	4	6
ENSG00000270615	0	0	0	0	0	0	0	0	0	0	0	0	0	0	0	0	0	0	0	0	0	0	0	0	0	0	0	0	0	0	0	0	0	0	1	1	0	0	0	0	0	1	0	0	0	1	0	0	0
ENSG00000240692	0	0	0	0	0	0	0	0	0	0	0	0	0	0	0	0	0	0	0	0	0	0	0	0	0	0	0	0	0	0	0	0	0	0	0	0	0	0	0	0	0	0	0	0	0	0	0	0	0
ENSG00000229359	0	0	0	0	0	0	1	0	0	0	0	0	0	0	0	0	0	0	0	0	0	0	0	0	0	0	0	0	0	0	0	0	0	0	0	0	0	0	0	0	0	0	0	0	0	0	0	0	0
ENSG00000237919	0	0	0	0	0	0	0	0	0	0	0	0	0	0	0	0	0	0	0	0	0	0	0	0	0	0	0	0	0	0	0	0	0	0	0	0	1	0	0	0	0	0	0	0	0	1	0	0	0
ENSG00000066557	2	0	1	0	0	2	3	0	0	2	11	1	2	5	5	5	0	0	0	1	0	2	1	0	8	0	0	4	2	1	0	0	5	0	2	0	7	2	0	1	1	0	0	0	1	3	9	16	3
ENSG00000244389	0	0	0	0	0	0	0	0	2	0	0	0	0	0	0	0	0	0	0	0	0	0	0	0	0	0	0	0	0	0	0	0	0	0	0	0	0	0	0	0	0	0	0	0	0	0	0	7	0
ENSG00000116754	94	109	79	8	97	406	447	0	421	374	371	107	311	330	589	533	5	165	153	435	189	80	76	579	113	596	690	762	327	562	742	826	901	63	901	540	828	508	14	658	678	228	823	28	127	31	30	5	323
ENSG00000228988	0	1	0	0	0	1	2	0	1	0	0	0	1	1	1	4	0	2	0	2	0	0	1	0	0	0	0	0	0	0	2	2	2	0	1	0	0	1	0	1	3	0	1	0	0	2	0	0	0
ENSG00000118454	9	1	0	0	0	5	6	0	6	7	5	1	2	4	6	0	0	6	3	8	0	0	0	0	0	4	4	6	4	13	4	9	3	1	6	1	10	9	1	7	3	6	9	0	3	4	4	5	1
ENSG00000197568	0	1	0	0	0	0	0	0	0	3	1	0	0	3	1	1	0	0	0	0	0	4	0	0	0	3	5	0	10	0	3	4	12	1	4	1	0	8	0	0	0	0	1	0	0	2	0	0	0
ENSG00000226088	0	0	0	0	0	0	0	0	0	0	0	0	0	0	0	0	0	0	0	0	0	0	0	0	0	0	0	0	0	0	0	0	0	0	0	0	0	0	3	0	0	0	0	0	0	0	0	0	0
ENSG00000279230	0	0	0	0	0	0	0	0	0	0	0	0	1	0	0	0	0	0	0	0	0	0	0	0	0	0	0	0	0	0	0	0	0	0	0	0	0	0	0	0	0	0	0	0	0	0	0	0	0
ENSG00000116761	0	0	0	0	0	0	2	0	1	0	0	0	0	1	0	3	0	0	0	0	0	0	0	0	0	2	0	2	0	4	0	0	0	0	0	0	1	0	1	5	0	0	0	0	0	2	0	4	5
ENSG00000278636	0	0	0	0	0	0	0	0	0	0	0	0	0	0	0	0	0	0	0	0	0	0	0	0	0	0	0	0	0	0	1	0	0	0	0	0	0	0	0	0	0	0	0	0	0	0	0	0	0
ENSG00000271992	0	0	0	0	0	0	0	0	1	0	0	0	0	1	0	0	0	0	0	0	0	0	0	0	0	0	0	0	0	0	0	0	0	0	0	0	0	1	0	0	0	0	0	0	0	3	0	0	0
ENSG00000233020	0	0	0	0	0	0	0	0	0	0	0	0	0	0	0	0	0	0	0	0	0	0	0	0	0	0	0	0	0	0	0	0	0	0	0	0	0	0	0	0	0	0	0	0	0	0	0	0	0
ENSG00000237033	0	0	0	0	0	0	0	0	0	0	0	0	0	0	0	0	0	0	0	0	0	0	0	0	0	0	0	0	0	0	0	0	0	0	0	0	0	0	0	0	0	0	0	0	0	0	0	0	0
ENSG00000229051	0	0	0	0	0	0	0	0	0	0	0	0	0	0	0	0	0	0	0	0	0	0	0	0	0	0	0	1	0	0	0	0	0	0	0	0	0	0	0	0	0	1	0	0	0	1	0	0	0
ENSG00000226208	0	0	0	0	0	0	0	0	0	0	0	0	0	0	0	0	0	0	0	0	0	0	0	0	0	0	0	0	0	0	0	0	0	0	0	0	0	0	0	0	0	0	0	0	0	1	0	0	0
ENSG00000050628	0	0	0	0	0	0	1	0	0	1	0	0	0	0	0	0	0	1	0	0	0	0	1	0	0	0	0	2	2	0	0	0	0	0	1	0	0	2	0	2	4	0	1	0	0	2	1	4	4
ENSG00000235782	0	0	0	0	0	0	0	0	0	0	0	0	0	0	0	0	0	0	0	0	0	0	0	0	0	0	0	0	0	0	0	0	1	0	1	0	0	0	1	1	0	0	0	1	0	0	0	0	0
ENSG00000269933	0	0	0	0	0	0	0	0	0	0	0	0	0	0	0	1	0	0	0	0	0	0	0	0	0	0	0	0	0	0	0	0	0	0	0	0	0	0	1	0	0	0	0	1	0	3	0	3	1
ENSG00000235079	0	0	0	0	0	0	0	0	0	0	0	0	0	0	0	0	0	0	0	0	0	0	0	0	0	0	0	0	0	0	0	1	0	1	0	0	0	0	0	0	0	0	0	0	0	1	0	0	0
ENSG00000132485	37	53	83	1	32	90	132	0	102	99	89	57	86	69	63	107	1	103	62	15	99	40	43	200	98	140	97	181	79	111	74	107	117	50	87	73	104	86	0	139	69	11	122	3	98	13	9	6	60
ENSG00000207721	0	0	1	0	0	0	0	0	0	0	0	1	0	0	0	0	0	0	0	0	0	0	1	2	0	0	3	0	0	0	0	0	0	0	0	0	0	1	0	0	0	0	0	0	0	0	0	0	0
ENSG00000229956	3	0	0	0	1	0	1	0	5	3	3	2	0	1	0	5	0	1	0	0	0	0	0	0	0	2	1	2	2	6	1	1	3	2	4	1	0	1	3	4	2	3	4	0	0	3	1	9	1
ENSG00000226324	0	0	0	0	0	0	0	0	0	0	0	0	0	0	0	0	0	0	0	0	0	0	0	0	0	0	0	0	0	0	0	0	0	0	0	0	0	0	1	0	0	0	0	0	2	0	0	0	0
ENSG00000172260	0	4	0	0	0	0	3	0	7	4	4	3	5	11	14	3	0	2	3	11	0	2	0	12	0	8	8	4	8	8	5	1	3	0	9	4	4	6	4	6	7	4	6	0	4	10	0	12	2
ENSG00000231985	0	0	0	0	0	0	0	0	0	0	0	0	0	0	0	0	0	0	0	0	0	0	1	0	0	0	0	0	0	0	0	0	0	0	0	0	0	0	0	0	0	0	0	0	0	0	0	0	0
ENSG00000271618	0	0	0	0	0	0	0	0	0	0	0	0	0	0	0	0	0	0	0	0	0	0	0	0	0	0	0	0	0	0	0	0	0	0	0	0	0	0	0	0	0	0	0	0	0	0	0	0	0
ENSG00000228853	0	0	0	0	0	0	0	0	0	0	0	0	0	0	0	0	0	0	0	0	0	0	0	0	0	0	0	0	0	0	0	1	0	0	0	0	1	0	2	0	0	0	0	0	0	1	1	1	0
ENSG00000233994	0	0	0	0	0	0	0	0	0	0	0	0	0	0	0	0	0	0	0	0	0	0	0	0	0	0	0	0	0	0	0	0	1	0	0	0	1	0	0	0	0	0	0	0	0	0	0	0	0
ENSG00000227207	0	0	0	0	0	0	0	0	0	1	0	0	1	1	1	0	0	0	0	0	0	0	0	0	0	0	0	0	0	2	0	0	1	0	0	0	1	0	0	0	0	0	0	0	0	0	0	0	0
ENSG00000212366	0	0	0	0	0	0	0	0	0	0	0	0	0	0	0	0	0	0	0	0	0	0	0	0	18	0	0	0	0	0	0	0	0	0	0	0	0	0	0	0	0	0	0	0	0	0	0	2	0
ENSG00000225087	0	0	0	0	0	0	0	0	0	0	0	0	0	0	0	0	0	0	0	0	0	0	0	0	0	0	0	0	0	0	0	0	0	0	0	0	0	0	0	0	0	0	0	0	0	0	0	0	0
ENSG00000227016	0	1	0	0	0	0	0	0	0	2	0	1	0	0	0	0	0	4	0	22	0	0	0	0	0	1	0	1	12	2	0	0	0	0	2	0	1	3	9	0	5	1	0	0	0	5	3	1	0
ENSG00000280317	0	0	0	0	0	0	0	0	0	0	0	0	0	0	0	0	0	0	0	0	0	0	0	0	0	0	0	0	0	6	0	0	1	0	0	0	1	0	0	0	0	0	0	0	0	0	0	0	0
ENSG00000229636	0	0	0	0	0	0	0	0	0	0	0	0	0	0	0	0	0	0	0	0	0	0	0	0	0	0	0	0	0	0	0	0	0	0	0	0	0	0	0	0	0	0	0	0	0	1	0	1	0
ENSG00000251825	0	0	0	0	0	0	0	0	0	0	0	0	0	0	0	0	0	0	0	0	1	0	0	0	0	0	0	0	0	0	0	0	0	0	0	0	0	0	0	0	0	0	0	0	0	0	0	0	0
ENSG00000233973	0	0	0	0	0	1	2	0	0	0	0	1	0	0	0	0	0	0	0	1	0	0	0	0	0	1	0	2	5	2	0	2	0	1	0	0	4	0	9	2	0	0	0	0	0	1	0	2	0
ENSG00000223479	0	0	0	0	0	0	0	0	0	0	0	0	0	0	0	0	0	0	0	0	0	0	0	0	0	0	0	0	0	0	0	0	1	0	0	0	0	0	0	0	0	0	0	0	0	0	0	0	0
ENSG00000200601	0	0	0	0	0	0	0	0	0	0	0	0	0	0	0	0	0	0	0	0	0	0	0	0	0	0	0	0	0	0	1	0	0	0	0	0	0	0	0	0	0	0	0	0	0	0	0	0	0
ENSG00000252005	0	0	0	0	0	0	0	0	0	0	0	0	0	0	0	0	0	0	0	0	0	0	0	0	0	0	0	0	0	0	0	0	0	0	0	0	0	0	0	0	0	0	0	0	0	0	0	0	0
ENSG00000162620	0	0	0	0	0	0	0	0	0	0	0	1	1	0	0	0	0	3	0	1	1	0	0	1	15	0	0	0	1	7	0	1	0	2	1	0	1	8	10	0	2	0	1	1	0	7	13	2	2
ENSG00000254685	0	1	0	0	0	0	0	0	0	2	1	1	1	4	1	2	0	0	1	0	0	1	1	0	0	0	2	3	1	2	0	0	1	0	2	0	2	10	0	0	0	6	2	0	3	2	0	1	0
ENSG00000259030	0	0	0	0	0	1	0	0	1	1	0	0	0	0	3	0	0	0	0	0	0	0	0	0	0	0	0	0	1	0	6	0	0	0	0	0	0	6	0	1	0	1	1	0	1	0	0	0	0
ENSG00000116783	0	0	0	0	0	0	0	0	0	0	0	0	0	0	0	0	0	0	0	0	0	0	0	0	0	0	0	0	0	0	0	2	2	0	0	0	0	1	0	0	0	0	0	0	0	0	0	0	0
ENSG00000237324	0	0	0	0	0	0	0	0	0	0	0	0	0	0	0	0	0	0	0	0	0	0	0	0	0	0	0	0	0	0	1	0	0	0	1	0	0	2	0	0	0	0	0	0	1	0	0	0	0
ENSG00000233894	0	0	0	0	0	0	0	0	0	0	0	0	0	0	0	0	0	0	0	0	0	0	0	0	0	0	0	1	0	0	0	0	0	0	0	0	0	0	0	0	1	0	0	0	0	0	0	0	0
ENSG00000162621	0	0	0	0	0	1	0	0	0	0	0	0	0	0	0	0	0	0	0	0	0	0	0	0	0	0	0	0	0	0	0	0	0	0	0	0	0	0	0	0	0	0	1	0	0	4	2	0	0
ENSG00000178965	0	0	0	0	0	1	0	0	0	1	0	0	0	0	0	0	0	15	0	0	0	0	0	0	0	0	1	1	1	1	1	0	0	0	0	0	0	0	3	0	0	0	1	0	0	3	0	0	0
ENSG00000234497	0	0	0	0	0	0	0	0	2	0	0	0	0	0	0	0	0	0	0	0	0	0	0	0	0	1	0	0	2	2	1	0	0	0	0	0	1	0	1	0	0	0	0	0	0	0	0	0	0
ENSG00000272864	0	0	0	0	0	0	0	0	0	0	0	0	0	0	0	0	0	0	1	0	0	0	0	0	0	0	0	0	0	0	0	0	0	0	0	0	1	0	0	0	0	0	0	0	0	0	0	0	0
ENSG00000116791	0	0	0	0	0	0	2	0	1	9	3	3	3	1	6	1	1	26	1	2	0	0	0	0	0	1	3	3	3	2	5	3	0	1	3	0	5	4	1	1	4	2	5	1	1	1	6	2	1
ENSG00000162623	17	2	6	0	0	7	19	0	25	12	9	2	17	13	24	18	0	10	4	38	26	8	2	0	0	6	16	10	4	4	4	13	9	0	14	8	9	8	1	27	16	0	4	0	1	10	0	0	4
ENSG00000229943	0	0	0	0	0	0	0	0	0	0	0	0	0	0	0	0	0	0	0	0	0	0	0	0	0	0	0	0	0	0	0	0	0	0	0	0	0	0	0	0	0	0	0	0	0	0	0	0	0
ENSG00000261213	0	0	0	0	0	0	0	0	0	0	0	0	0	0	1	0	0	0	0	0	0	0	0	0	0	0	0	1	6	0	0	0	0	0	3	0	1	0	1	1	0	0	0	0	0	9	2	0	1
ENSG00000224127	0	0	0	0	0	0	0	0	0	0	0	0	0	0	0	0	0	0	0	0	0	0	0	0	0	0	0	0	0	0	0	0	0	0	0	0	0	0	0	0	0	0	0	0	0	0	0	0	0
ENSG00000162624	0	0	0	0	0	0	3	0	9	4	5	0	7	3	7	0	0	0	1	0	0	4	0	0	2	0	3	10	0	9	3	0	11	0	5	5	13	8	0	9	2	4	1	0	0	0	0	0	7
ENSG00000224149	0	0	0	0	0	0	0	0	0	0	0	0	0	0	0	0	0	0	0	0	0	0	0	0	0	0	0	0	0	0	0	0	0	0	0	0	0	0	0	0	0	0	0	0	0	0	0	0	0
ENSG00000206999	0	0	0	0	0	0	0	0	0	0	0	0	0	0	0	0	0	0	0	0	0	0	0	0	0	0	0	0	0	0	0	0	0	0	0	0	0	0	0	0	0	0	0	0	0	0	0	0	0
ENSG00000137968	0	0	0	0	0	0	0	0	0	3	0	0	1	0	1	0	0	0	2	12	3	0	0	0	0	1	0	1	2	0	3	0	1	0	0	0	2	0	6	3	2	2	1	1	0	4	0	1	0
ENSG00000224493	0	0	0	0	0	0	0	0	1	0	0	0	0	0	0	0	0	0	0	0	0	0	0	0	0	0	0	0	0	0	0	0	0	0	0	0	0	0	0	0	0	0	0	0	0	0	0	0	0
ENSG00000252338	0	0	0	0	0	0	0	0	1	0	0	0	0	0	0	0	0	0	0	0	0	0	0	0	0	0	1	0	0	0	0	0	0	0	0	0	0	0	0	2	0	4	0	0	0	0	0	0	0
ENSG00000213579	0	0	0	0	0	0	0	0	0	0	0	0	0	0	0	0	0	0	0	0	0	0	0	0	0	0	0	0	0	0	0	0	0	0	0	0	0	0	0	0	0	0	0	0	0	1	0	0	0
ENSG00000230863	0	0	0	0	0	0	0	0	0	0	0	0	0	0	0	0	0	0	0	0	0	0	0	0	0	0	0	0	0	0	4	0	0	0	0	0	0	1	0	0	0	0	0	0	0	0	0	0	0
ENSG00000178193	0	0	0	0	0	0	0	0	0	0	1	0	0	0	0	0	0	0	0	0	0	0	0	0	0	1	0	0	0	0	0	0	0	0	0	0	0	0	0	0	0	0	0	0	0	1	1	0	0
ENSG00000117054	8	5	1	0	0	9	11	0	24	14	18	5	7	7	11	10	0	5	3	3	1	0	5	3	1	13	18	15	12	14	3	7	15	1	13	15	10	17	0	12	22	4	22	0	8	1	3	3	6
ENSG00000181227	1	0	0	0	0	0	0	0	0	0	1	0	0	0	0	1	0	0	0	0	0	0	0	1	0	0	0	0	0	0	0	0	0	0	1	0	1	3	1	0	0	0	0	0	0	0	0	5	0
ENSG00000137955	2	3	2	0	0	4	6	0	14	8	11	3	9	8	7	16	0	5	5	8	0	0	2	20	0	23	8	3	5	4	3	4	4	1	7	4	10	6	4	2	0	17	10	2	3	1	0	0	5
ENSG00000206620	0	0	0	0	0	0	0	0	0	0	0	0	0	0	0	0	0	0	0	0	0	0	0	0	0	0	0	0	0	0	0	0	0	0	0	0	0	0	0	0	0	0	0	0	0	0	0	0	0
ENSG00000207241	0	0	0	0	0	0	0	0	0	0	0	0	0	0	0	0	0	0	0	0	0	0	0	0	0	0	0	0	0	0	0	0	0	0	0	0	0	0	0	0	0	0	0	0	0	0	0	0	0
ENSG00000201487	0	0	0	0	0	0	0	0	0	0	0	0	0	0	0	0	0	0	0	0	0	0	0	0	0	0	0	0	0	0	0	0	0	0	0	0	0	0	0	0	0	0	0	0	0	0	0	0	0
ENSG00000057468	0	0	0	0	0	1	0	0	0	3	0	0	0	0	1	0	0	0	0	0	0	0	0	0	0	3	1	0	6	4	2	2	0	0	5	0	2	1	5	0	1	3	0	0	2	2	6	0	5
ENSG00000154007	0	0	1	1	0	0	0	0	0	0	0	0	0	0	0	0	0	0	0	0	0	0	0	0	0	1	2	0	0	0	0	0	0	0	0	0	0	0	0	0	0	0	0	0	0	0	0	0	0
ENSG00000225605	0	0	0	0	0	0	0	0	0	0	0	2	0	0	0	0	0	0	0	0	0	0	0	0	0	0	0	0	0	0	0	0	0	0	0	0	4	0	2	0	0	0	0	0	0	0	0	0	0
ENSG00000230027	0	0	0	0	0	0	0	0	0	0	0	1	0	0	0	0	0	0	0	0	0	0	0	0	0	0	0	0	0	1	0	0	0	0	0	0	1	1	0	0	0	0	0	0	0	1	0	0	0
ENSG00000184005	0	0	0	0	0	2	0	0	4	0	1	0	0	1	1	0	0	0	0	0	0	1	0	0	0	0	2	1	2	0	5	4	2	0	4	1	3	5	3	0	1	4	2	1	0	6	9	4	5
ENSG00000223905	0	0	0	0	0	0	0	0	0	0	1	0	0	0	0	0	0	0	0	0	0	0	0	0	0	0	0	0	0	0	0	0	0	0	0	0	0	0	0	0	0	0	0	0	0	0	0	0	0
ENSG00000272855	0	2	0	0	0	0	0	0	0	0	0	0	0	0	0	0	0	0	0	0	0	0	0	0	0	0	0	0	0	0	0	0	0	0	0	0	0	1	1	0	0	0	0	0	0	2	0	0	0
ENSG00000226415	0	0	0	0	0	0	0	0	0	0	0	0	0	0	0	0	0	0	0	0	0	0	0	0	0	0	0	0	0	0	0	0	0	0	1	0	0	0	0	0	0	0	0	0	0	1	0	0	1
ENSG00000199921	0	0	0	0	0	0	0	0	0	0	0	0	0	0	0	0	0	0	0	0	0	0	0	0	0	0	0	0	0	0	0	0	0	0	0	0	0	0	0	0	0	0	0	0	0	0	0	0	0
ENSG00000237552	0	0	0	0	0	0	0	0	0	0	0	0	0	0	0	0	0	0	0	0	0	0	0	0	0	0	0	0	0	0	0	0	0	0	0	0	0	0	0	0	0	0	0	0	0	0	0	0	0
ENSG00000117069	5	0	0	0	0	3	0	0	8	9	7	2	4	3	4	2	0	0	5	1	0	9	2	0	0	7	7	8	1	1	2	1	2	0	13	4	8	5	0	3	5	1	10	0	0	1	0	0	1
ENSG00000276081	0	0	0	0	0	0	0	0	0	0	0	0	0	0	0	0	0	0	0	0	0	0	0	0	0	0	0	0	0	0	0	0	0	0	0	0	0	0	0	0	0	0	0	0	0	0	0	0	0
ENSG00000230498	0	0	0	0	0	0	0	0	2	0	2	0	0	0	0	0	0	0	0	0	0	0	0	0	0	0	1	0	0	0	0	0	1	0	0	0	0	1	0	1	0	0	0	0	0	0	0	0	0
ENSG00000142892	0	0	1	0	0	2	3	0	4	7	4	3	1	4	6	4	0	1	2	15	1	0	0	2	0	13	5	7	2	1	0	5	8	1	3	1	1	4	1	3	4	2	0	1	0	8	4	0	4
ENSG00000226084	2	0	0	0	1	2	4	0	1	6	2	2	4	5	2	1	0	3	0	1	0	1	0	0	1	2	4	4	1	2	2	4	0	0	0	0	8	3	0	4	2	0	1	0	1	1	0	0	1
ENSG00000228187	0	0	0	0	0	0	0	0	0	0	0	0	0	0	0	0	0	0	0	0	0	0	0	0	0	0	0	0	0	0	0	0	0	0	0	0	1	0	0	0	0	0	0	0	0	0	0	0	0
ENSG00000154027	0	0	0	0	0	1	1	0	1	1	0	0	0	1	2	1	0	0	0	0	0	0	0	0	0	1	0	0	1	1	0	0	0	0	1	0	1	0	12	2	0	2	2	0	0	4	3	5	2
ENSG00000233099	0	0	0	0	0	0	0	0	0	0	0	0	0	0	0	0	0	0	0	0	0	0	0	0	0	0	0	0	0	0	0	0	0	0	0	0	0	0	0	0	5	0	0	0	0	0	0	0	0
ENSG00000251767	0	0	0	0	0	0	0	0	0	0	0	0	0	0	0	0	0	0	0	0	0	0	0	0	0	0	0	0	0	0	0	0	0	0	0	0	0	0	0	0	0	0	0	0	0	0	0	0	0
ENSG00000036549	13	10	1	0	2	26	31	0	33	14	26	14	28	21	17	31	0	7	6	5	0	1	5	11	1	42	22	29	10	26	34	11	14	3	16	20	32	10	2	33	19	0	19	1	3	4	2	1	15
ENSG00000251785	0	0	0	0	0	0	0	0	0	0	0	0	0	0	0	0	0	0	0	0	0	0	1	0	0	0	0	0	0	0	0	0	0	0	0	0	0	0	0	0	0	0	0	0	0	0	0	0	0
ENSG00000243437	0	4	0	0	0	3	0	0	0	0	0	0	0	0	0	1	0	0	0	0	0	0	0	0	0	0	0	0	0	2	0	0	0	0	0	0	0	0	0	0	0	0	0	0	0	0	0	0	0
ENSG00000077254	12	9	5	0	7	20	14	0	25	24	25	24	19	23	20	22	0	17	22	21	8	3	8	16	4	27	21	32	13	10	12	32	34	9	22	18	29	15	6	22	14	22	20	2	3	9	7	6	4
ENSG00000232672	0	0	0	0	0	0	0	0	0	0	0	0	0	0	0	0	0	0	0	0	0	0	0	2	0	0	0	0	0	0	0	1	0	0	0	0	0	0	0	0	0	0	0	0	0	2	0	0	0
ENSG00000180488	1	3	6	0	3	11	11	0	17	9	15	1	21	24	21	30	0	17	5	3	0	0	6	1	10	7	20	19	18	3	15	7	9	2	11	9	15	14	17	22	8	6	5	1	2	14	6	4	11
ENSG00000222849	0	0	0	0	0	0	0	0	0	0	0	0	0	0	0	0	0	0	0	0	0	0	0	0	0	0	1	0	0	0	1	0	0	0	0	0	0	0	0	0	0	0	0	0	0	0	0	0	0
ENSG00000219201	0	0	0	0	0	0	1	0	0	0	0	0	0	0	0	0	0	1	0	0	0	0	0	0	0	0	0	0	0	0	0	0	0	0	0	0	0	0	0	0	1	0	0	0	0	0	0	0	0
ENSG00000235613	2	3	5	0	0	15	10	0	13	10	5	2	4	2	1	11	1	17	14	6	0	3	9	0	0	10	3	7	4	9	3	4	7	8	7	3	9	3	0	6	27	1	4	0	6	0	0	0	1
ENSG00000232015	1	0	0	0	0	0	0	0	0	0	0	0	0	0	0	0	0	0	0	1	0	0	0	0	0	0	0	0	0	0	0	0	0	0	0	0	0	0	0	0	0	0	0	0	0	0	0	0	0
ENSG00000235927	0	0	0	0	0	0	0	0	0	0	0	0	0	0	0	1	0	0	2	0	0	0	0	0	0	0	1	0	0	0	0	0	0	0	1	0	0	0	0	1	2	0	22	0	0	1	1	0	0
ENSG00000162614	1	5	4	0	0	3	5	0	3	0	1	21	3	1	5	1	0	31	15	6	3	0	5	25	8	0	5	0	4	4	0	5	2	14	1	1	7	7	2	5	3	1	9	0	9	8	0	3	1
ENSG00000162613	23	22	14	0	5	43	45	0	61	66	46	18	45	35	49	56	1	47	15	50	1	13	21	62	57	69	39	75	36	21	21	51	55	13	39	31	67	22	3	55	28	11	38	1	38	14	9	11	31
ENSG00000162616	0	0	0	0	1	0	3	0	2	7	7	4	5	3	6	2	0	0	1	0	0	5	3	0	0	3	3	8	7	1	9	3	9	0	9	1	5	6	2	0	1	7	1	0	2	3	1	1	1
ENSG00000137960	0	0	0	0	0	0	0	0	1	0	0	1	0	0	0	0	0	0	1	0	0	0	0	0	0	1	0	0	3	0	3	0	0	0	0	0	0	0	2	2	0	16	0	0	0	5	0	3	1
ENSG00000273338	3	0	0	0	0	0	0	0	0	0	1	0	0	0	0	0	0	0	0	0	0	0	0	0	0	0	1	0	0	1	0	0	0	1	0	0	0	0	0	0	0	0	0	0	0	0	0	0	0
ENSG00000213561	0	0	0	0	0	0	0	0	0	0	0	0	0	0	0	0	0	0	0	0	0	4	0	0	0	0	0	0	0	0	0	0	0	0	0	0	0	0	0	0	0	0	0	0	0	0	0	0	0
ENSG00000251958	0	0	0	0	0	0	0	0	0	0	0	0	0	0	0	0	0	0	0	0	0	0	0	0	0	0	0	0	0	0	0	0	0	0	0	0	0	0	0	0	0	0	0	0	0	0	0	0	0
ENSG00000213560	0	0	0	0	0	0	0	0	0	0	0	0	0	0	0	0	0	0	0	0	0	0	0	0	0	0	0	0	0	0	0	0	1	0	0	0	0	0	1	0	0	0	0	0	0	0	0	2	0
ENSG00000202263	0	0	0	0	0	0	0	0	0	0	0	0	0	0	0	0	0	0	0	0	0	0	0	0	0	0	0	0	0	0	0	0	0	0	0	0	0	0	0	0	0	0	0	0	0	0	0	0	0
ENSG00000233333	0	0	0	0	0	0	0	0	0	0	0	0	0	0	0	0	0	0	0	0	0	0	0	0	0	0	0	0	0	0	0	0	0	0	0	0	0	0	0	0	0	0	0	0	0	0	0	0	0
ENSG00000237413	0	0	0	0	0	0	0	0	0	0	0	0	0	0	0	0	0	0	0	0	0	0	0	0	0	0	0	0	0	0	0	0	0	0	0	0	0	0	4	0	0	1	0	0	0	0	0	0	0
ENSG00000122420	0	0	0	0	0	4	6	0	4	13	14	0	10	7	9	6	0	2	1	0	0	0	0	0	0	10	7	8	9	4	6	9	7	0	7	8	10	12	1	11	18	3	7	0	0	6	0	1	11
ENSG00000227556	0	0	0	0	0	0	0	0	0	0	0	0	0	0	0	0	0	0	0	0	0	0	0	0	0	0	0	0	0	0	0	0	0	0	0	0	0	0	0	0	0	0	0	0	0	0	0	0	0
ENSG00000212308	0	0	0	0	0	0	0	0	0	0	0	0	0	0	0	0	0	0	0	0	0	0	0	0	0	0	0	0	0	0	0	0	0	0	0	0	0	0	0	0	0	0	0	0	0	0	0	0	0
ENSG00000137959	19	7	16	0	5	0	14	0	12	8	6	28	5	6	23	9	0	64	21	55	12	8	11	74	5	34	2	12	11	8	18	24	6	5	2	0	3	9	0	3	7	4	9	1	9	12	10	4	7
ENSG00000137965	14	4	2	0	0	1	10	0	10	10	8	12	14	10	20	13	0	30	4	0	0	11	5	34	1	14	3	9	4	8	2	2	11	4	2	0	11	0	0	5	2	0	10	0	5	2	0	0	9
ENSG00000238015	0	0	0	0	0	0	0	0	0	1	0	0	0	2	0	0	0	1	1	0	0	0	0	0	0	1	0	0	0	0	0	1	3	0	0	0	0	0	3	0	2	0	0	0	0	0	0	0	2
ENSG00000235400	0	0	0	0	0	0	0	0	0	0	0	0	0	0	0	0	0	1	0	0	0	0	0	0	0	0	0	0	0	0	0	0	1	0	0	0	0	0	0	0	0	0	0	0	0	0	0	0	0
ENSG00000162618	3	5	1	1	1	0	1	0	0	0	0	11	1	0	1	0	0	17	5	0	0	0	2	5	0	2	0	0	2	0	2	21	1	6	0	0	1	0	8	2	0	6	0	0	0	6	4	1	0
ENSG00000230787	0	0	0	0	0	0	0	0	0	0	0	0	0	0	0	0	0	0	0	0	0	0	0	0	0	0	0	0	0	0	0	0	0	0	0	0	0	0	2	0	0	0	0	0	0	0	0	0	1
ENSG00000235011	0	0	0	0	0	0	0	0	0	0	0	0	0	0	0	0	0	0	0	0	0	0	0	0	0	0	0	0	0	0	0	0	0	0	0	0	0	0	0	0	0	0	0	0	0	0	0	0	0
ENSG00000282898	0	0	0	0	0	0	0	0	0	0	0	0	0	0	0	0	0	0	0	0	0	0	0	0	0	0	0	0	0	0	3	0	0	0	0	0	0	0	1	0	0	0	0	0	0	0	0	0	0
ENSG00000232676	0	0	0	0	0	0	0	0	0	0	0	0	0	0	0	0	0	0	0	0	0	0	0	0	0	0	0	0	0	0	0	0	0	0	0	0	0	0	0	0	0	0	0	0	0	0	0	0	0
ENSG00000235756	0	0	0	0	0	0	0	0	0	0	0	0	0	0	0	0	0	0	0	0	0	0	0	0	0	0	0	0	0	0	0	0	0	0	0	0	0	0	0	0	0	0	0	0	0	0	2	0	0
ENSG00000260322	0	0	0	0	0	0	0	0	0	0	0	0	0	0	0	1	0	0	0	0	0	0	0	0	0	0	0	1	3	5	0	0	0	0	0	0	2	3	1	0	0	0	0	0	0	6	3	3	0
ENSG00000277670	0	0	0	0	0	0	0	0	0	0	0	0	0	0	0	0	0	0	0	0	0	0	0	0	0	0	0	0	0	0	0	0	0	0	0	0	0	0	0	0	0	0	0	0	0	0	0	0	0
ENSG00000236407	0	0	0	0	0	0	0	0	0	0	0	0	0	0	0	0	0	0	0	0	0	0	0	0	0	0	0	0	0	0	0	0	0	0	0	0	0	0	0	0	0	0	0	0	0	0	0	0	1
ENSG00000225598	0	0	0	0	0	0	0	0	0	0	0	0	0	0	0	0	0	0	0	0	0	0	0	0	0	0	0	0	0	0	0	0	1	0	0	0	0	0	0	0	2	0	0	0	0	0	0	1	1
ENSG00000213559	0	0	0	0	0	0	0	0	0	0	0	0	0	0	0	0	0	0	0	0	0	0	0	0	0	0	0	0	0	0	4	0	0	0	0	0	0	0	1	0	0	0	0	0	0	0	0	0	0
ENSG00000227062	0	0	0	0	0	0	0	0	0	0	1	0	0	0	0	0	0	0	0	0	0	0	0	0	0	0	0	0	0	0	0	0	0	0	0	0	0	0	0	0	0	0	0	0	0	0	0	0	0
ENSG00000234108	0	0	0	0	0	0	0	0	0	0	0	0	0	0	0	0	0	0	0	0	0	0	0	0	0	0	0	0	0	0	3	0	0	0	0	0	0	0	0	0	0	0	0	0	0	0	0	1	0
ENSG00000224326	0	0	0	0	0	0	0	0	0	0	0	0	0	0	0	0	0	0	0	0	0	0	0	0	0	0	0	0	0	0	0	0	0	0	0	0	0	0	0	0	0	0	0	0	0	0	0	0	0
ENSG00000234184	0	0	0	0	0	0	0	0	0	0	0	0	0	0	0	0	0	0	1	0	0	0	0	0	0	0	0	0	0	0	0	0	0	0	0	0	0	2	0	0	0	2	0	0	0	0	0	0	0
ENSG00000227937	0	0	0	0	0	0	0	0	0	0	0	0	0	0	0	0	0	0	0	0	0	0	0	0	0	0	0	0	0	0	0	0	0	0	0	0	0	0	0	0	0	0	0	0	0	0	0	0	0
ENSG00000229752	0	0	0	0	0	0	0	0	0	1	1	0	0	0	0	0	0	0	0	0	0	0	1	0	0	0	0	0	0	0	0	0	0	0	0	0	2	0	2	2	0	0	0	0	0	0	0	0	0
ENSG00000235089	0	0	0	0	0	0	0	0	1	0	0	0	0	0	0	0	0	0	0	0	0	0	0	0	0	0	0	0	0	0	0	0	0	0	0	0	0	0	0	0	0	0	0	0	0	0	0	0	0
ENSG00000223026	0	0	0	0	0	0	0	0	0	0	0	0	0	0	0	0	0	0	0	0	0	0	0	0	0	0	0	0	0	0	0	0	0	0	1	0	0	0	0	0	0	0	0	0	0	0	0	0	0
ENSG00000117114	5	4	1	0	0	1	2	0	1	1	0	3	1	3	2	6	0	4	1	7	0	0	2	2	0	0	2	0	0	0	2	3	0	0	0	1	3	0	0	1	0	0	0	0	2	6	3	2	0
ENSG00000224494	0	0	0	0	0	0	0	0	0	0	0	0	0	0	0	0	0	0	0	0	0	0	0	0	0	0	0	0	0	0	0	0	0	0	0	0	0	0	0	0	0	0	0	0	0	0	0	0	0
ENSG00000227288	0	0	0	0	0	0	0	0	0	0	0	0	0	0	0	0	0	0	0	0	0	0	0	0	0	0	0	0	0	0	0	0	0	0	2	0	0	0	0	0	0	0	0	0	0	1	0	0	0
ENSG00000227960	0	0	0	0	0	0	0	0	0	0	0	0	0	0	0	0	0	0	0	0	0	0	0	0	0	0	0	0	0	0	0	0	0	0	0	0	0	0	0	0	0	0	0	0	0	0	0	0	0
ENSG00000234953	0	0	0	0	0	0	0	0	0	0	0	0	0	0	0	0	0	0	0	0	0	0	0	0	0	0	0	0	0	0	0	0	0	0	0	0	0	0	4	0	0	0	0	0	0	2	0	0	0
[truncated: 56,052 more rows]
[truncated: 58 more columns]
