# Supplementary material for: Spatial epitranscriptomics reveals A-to-I editome specific to cancer stem cell microniches
Source: Nat Commun. 2022 May 9;13:2540. doi: 10.1038/s41467-022-30299-3 (PMC9085828; doi:10.1038/s41467-022-30299-3)
Supplement: Supplementary file 3 — Dataset2 [file 41467_2022_30299_MOESM3_ESM.xlsx]

## Sheet: Fig.5,6a,c
Location	Type	Chr	Position	Reference	BaseCount.A.C.G.T.	AllSubs	Frequency	type	Function	Gene_region	Exonic_function
1	CD_44	2	132255509	A	[1, 0, 22, 0]	AG	0.96	REP	intergenic	ANKRD30BL;MIR663B	-
1	CD_44	2	132255571	A	[2, 0, 26, 1]	AG	0.93	REP	intergenic	ANKRD30BL;MIR663B	-
1	CD_44	2	132255604	A	[1, 0, 0, 14]	AT	0.93	REP	intergenic	ANKRD30BL;MIR663B	-
1	CD_44	2	132255715	T	[0, 15, 0, 1]	TC	0.94	REP	intergenic	ANKRD30BL;MIR663B	-
1	CD_44	2	132255717	T	[0, 16, 0, 0]	TC	1	REP	intergenic	ANKRD30BL;MIR663B	-
1	CD_44	2	176200949	T	[0, 11, 0, 0]	TC	1	NONREP	intergenic	AC009336.2;MTX2	-
1	CD_44	8	69690111	A	[7, 0, 4, 0]	AG	0.36	REP	intronic	SLCO5A1	-
1	CD_44	11	65440782	A	[26, 0, 3, 0]	AG	0.1	ALU	ncRNA_exonic	NEAT1	-
1	CD_44	13	77003872	A	[1, 9, 0, 0]	AC	0.9	ALU	UTR3	CLN5	-
1	CD_44	17	42413557	T	[10, 0, 0, 1]	TA	0.91	ALU	intronic	CAVIN1	-
2	CD_44	8	11842592	T	[0, 16, 0, 0]	TC	1	NONREP	UTR3	CTSB	-
2	CD_44	8	11842699	T	[0, 3, 0, 14]	TC	0.18	ALU	UTR3	CTSB	-
2	CD_44	8	11842704	T	[0, 3, 0, 15]	TC	0.17	ALU	UTR3	CTSB	-
2	CD_44	8	11842709	T	[0, 4, 0, 15]	TC	0.21	ALU	UTR3	CTSB	-
2	CD_44	8	11842722	T	[0, 11, 0, 4]	TC	0.73	ALU	UTR3	CTSB	-
2	CD_44	8	11842726	T	[0, 4, 0, 13]	TC	0.24	ALU	UTR3	CTSB	-
2	CD_44	8	11842734	T	[0, 3, 0, 13]	TC	0.19	ALU	UTR3	CTSB	-
2	CD_44	8	11842742	T	[0, 4, 0, 12]	TC	0.25	ALU	UTR3	CTSB	-
2	CD_44	8	11842774	T	[0, 6, 0, 10]	TC	0.38	ALU	UTR3	CTSB	-
2	CD_44	8	11842775	T	[0, 6, 0, 10]	TC	0.38	ALU	UTR3	CTSB	-
2	CD_44	8	11842801	T	[0, 4, 0, 7]	TC	0.36	ALU	UTR3	CTSB	-
2	CD_44	11	65440001	A	[7, 0, 3, 0]	AG	0.3	REP	ncRNA_exonic	NEAT1	-
2	CD_44	11	65440830	A	[11, 0, 4, 0]	AG	0.27	ALU	ncRNA_exonic	NEAT1	-
2	CD_44	14	105668160	T	[3, 14, 0, 3]	TC TA	0.82	NONREP	intergenic	COPDA1;IGHA1	-
2	CD_44	17	42413557	T	[17, 0, 0, 0]	TA	1	ALU	intronic	CAVIN1	-
2	CD_44	X	103511459	T	[0, 3, 0, 7]	TC	0.3	ALU	ncRNA_intronic	Z69733.1	-
3	CD_44	2	132255571	A	[0, 0, 12, 0]	AG	1	REP	intergenic	ANKRD30BL;MIR663B	-
3	CD_44	2	132255715	T	[0, 14, 0, 0]	TC	1	REP	intergenic	ANKRD30BL;MIR663B	-
3	CD_44	2	132255717	T	[0, 13, 0, 0]	TC	1	REP	intergenic	ANKRD30BL;MIR663B	-
3	CD_44	4	6802916	A	[6, 0, 4, 0]	AG	0.4	ALU	intronic	KIAA0232	-
3	CD_44	6	30493092	A	[12, 0, 3, 0]	AG	0.2	ALU	UTR3	HLA-E	-
3	CD_44	7	107770271	A	[7, 0, 0, 3]	AT	0.3	ALU	intronic	SLC26A3	-
3	CD_44	8	11842699	T	[0, 4, 0, 8]	TC	0.33	ALU	UTR3	CTSB	-
3	CD_44	8	11842704	T	[0, 7, 0, 6]	TC	0.54	ALU	UTR3	CTSB	-
3	CD_44	8	11842709	T	[0, 5, 0, 6]	TC	0.45	ALU	UTR3	CTSB	-
3	CD_44	8	11842774	T	[0, 3, 0, 7]	TC	0.3	ALU	UTR3	CTSB	-
3	CD_44	8	11842796	T	[0, 7, 0, 3]	TC	0.7	ALU	UTR3	CTSB	-
3	CD_44	8	11842806	T	[0, 3, 0, 7]	TC	0.3	ALU	UTR3	CTSB	-
3	CD_44	11	65440830	A	[8, 0, 3, 0]	AG	0.27	ALU	ncRNA_exonic	NEAT1	-
3	CD_44	13	110898861	T	[0, 5, 0, 6]	TC	0.45	ALU	ncRNA_intronic	ANKRD10-IT1	-
3	CD_44	13	110898870	T	[0, 7, 0, 3]	TC	0.7	ALU	ncRNA_intronic	ANKRD10-IT1	-
3	CD_44	14	105668160	T	[2, 83, 1, 11]	TC	0.88	NONREP	intergenic	COPDA1;IGHA1	-
3	CD_44	14	106005301	A	[2, 0, 16, 0]	AG	0.89	NONREP	exonic	IGHV1-3	synonymous SNV
3	CD_44	14	106062354	T	[8, 0, 0, 9]	TA	0.47	NONREP	exonic	IGHV3-7	nonsynonymous SNV
3	CD_44	14	106062599	C	[0, 4, 0, 11]	CT	0.73	NONREP	exonic	IGHV3-7	synonymous SNV
3	CD_44	14	106211049	T	[0, 19, 0, 0]	TC	1	NONREP	exonic	IGHV3-20	synonymous SNV
3	CD_44	14	106211077	T	[0, 13, 0, 0]	TC	1	NONREP	exonic	IGHV3-20	nonsynonymous SNV
3	CD_44	22	28798829	T	[0, 3, 0, 7]	TC	0.3	ALU	intronic	XBP1	-
3	CD_44	22	28798852	T	[0, 4, 0, 9]	TC	0.31	ALU	intronic	XBP1	-
3	CD_44	22	28798863	T	[0, 3, 0, 10]	TC	0.23	ALU	intronic	XBP1	-
4	CD_44	8	11842592	T	[0, 18, 0, 0]	TC	1	NONREP	UTR3	CTSB	-
4	CD_44	10	73898401	T	[0, 4, 0, 11]	TC	0.27	ALU	intergenic	CAMK2G;C10orf55	-
4	CD_44	12	7935081	T	[0, 3, 0, 7]	TC	0.3	REP	intronic	SLC2A3	-
4	CD_44	12	7935085	T	[0, 3, 0, 7]	TC	0.3	REP	intronic	SLC2A3	-
4	CD_44	14	105668160	T	[2, 34, 0, 4]	TC	0.89	NONREP	intergenic	COPDA1;IGHA1	-
4	CD_44	14	106211049	T	[0, 21, 0, 0]	TC	1	NONREP	exonic	IGHV3-20	synonymous SNV
4	CD_44	14	106211077	T	[0, 13, 0, 0]	TC	1	NONREP	exonic	IGHV3-20	nonsynonymous SNV
4	CD_44	22	28798852	T	[0, 3, 0, 9]	TC	0.25	ALU	intronic	XBP1	-
5	CD_44	8	11842592	T	[0, 13, 0, 0]	TC	1	NONREP	UTR3	CTSB	-
5	CD_44	8	11842722	T	[0, 6, 0, 6]	TC	0.5	ALU	UTR3	CTSB	-
5	CD_44	8	11842752	T	[0, 5, 0, 7]	TC	0.42	ALU	UTR3	CTSB	-
5	CD_44	8	11843017	T	[0, 3, 0, 8]	TC	0.27	ALU	UTR3	CTSB	-
5	CD_44	14	105668160	T	[0, 34, 0, 16]	TC	0.68	NONREP	intergenic	COPDA1;IGHA1	-
5	CD_44	20	36890533	T	[0, 3, 0, 10]	TC	0.23	ALU	UTR3	SAMHD1	-
6	CD_44	3	44610134	T	[11, 0, 0, 0]	TA	1	ALU	ncRNA_intronic	ZKSCAN7-AS1	-
6	CD_44	3	49015786	A	[0, 0, 11, 0]	AG	1	NONREP	UTR3	WDR6	-
6	CD_44	3	50005310	A	[8, 0, 3, 0]	AG	0.27	ALU	intronic	RBM6	-
6	CD_44	3	50005314	A	[1, 0, 10, 0]	AG	0.91	ALU	intronic	RBM6	-
6	CD_44	3	50005361	A	[8, 0, 3, 0]	AG	0.27	ALU	intronic	RBM6	-
6	CD_44	6	32659970	A	[0, 0, 10, 0]	AG	1	NONREP	ncRNA_exonic	HLA-DQB1-AS1	-
6	CD_44	8	11842592	T	[0, 22, 0, 0]	TC	1	NONREP	UTR3	CTSB	-
6	CD_44	8	11842722	T	[0, 7, 0, 10]	TC	0.41	ALU	UTR3	CTSB	-
6	CD_44	8	11842734	T	[0, 3, 0, 16]	TC	0.16	ALU	UTR3	CTSB	-
6	CD_44	8	11842749	A	[19, 0, 3, 0]	AG	0.14	ALU	UTR3	CTSB	-
6	CD_44	8	11842752	T	[0, 4, 0, 19]	TC	0.17	ALU	UTR3	CTSB	-
6	CD_44	8	11842775	T	[0, 4, 0, 17]	TC	0.19	ALU	UTR3	CTSB	-
6	CD_44	8	11842796	T	[0, 8, 0, 9]	TC	0.47	ALU	UTR3	CTSB	-
6	CD_44	8	11842818	T	[0, 3, 0, 14]	TC	0.18	ALU	UTR3	CTSB	-
6	CD_44	8	11842854	T	[0, 5, 0, 6]	TC	0.45	ALU	UTR3	CTSB	-
6	CD_44	11	65440830	A	[7, 0, 3, 0]	AG	0.3	ALU	ncRNA_exonic	NEAT1	-
6	CD_44	14	61702389	A	[9, 0, 4, 0]	AG	0.31	ALU	intronic	HIF1A	-
6	CD_44	14	105668160	T	[1, 55, 0, 24]	TC	0.7	NONREP	intergenic	COPDA1;IGHA1	-
6	CD_44	14	106005398	G	[10, 0, 0, 0]	GA	1	NONREP	exonic	IGHV1-3	synonymous SNV
6	CD_44	14	106211049	T	[1, 21, 0, 0]	TC	1	NONREP	exonic	IGHV3-20	synonymous SNV
6	CD_44	14	106268652	T	[11, 0, 0, 1]	TA	0.92	NONREP	exonic	IGHV3-23	nonsynonymous SNV
6	CD_44	14	106268676	T	[0, 0, 17, 0]	TG	1	NONREP	exonic	IGHV3-23	nonsynonymous SNV
6	CD_44	19	13837902	T	[0, 3, 0, 13]	TC	0.19	ALU	ncRNA_exonic	AC020916.1	-
6	CD_44	22	28798446	T	[0, 3, 0, 11]	TC	0.21	ALU	intronic	XBP1	-
6	CD_44	22	28798852	T	[0, 7, 0, 12]	TC	0.37	ALU	intronic	XBP1	-
7	CD_44	1	6524872	T	[0, 11, 0, 0]	TC	1	ALU	UTR3	NOL9	-
7	CD_44	1	9160819	T	[0, 3, 0, 7]	TC	0.3	ALU	ncRNA_intronic	MIR34AHG	-
7	CD_44	1	109218072	A	[0, 0, 12, 0]	AG	1	ALU	intronic	SARS1	-
7	CD_44	1	109218099	A	[0, 0, 10, 0]	AG	1	ALU	intronic	SARS1	-
7	CD_44	1	116499736	T	[0, 6, 0, 4]	TC	0.6	ALU	ncRNA_intronic	AL390066.3	-
7	CD_44	1	150732700	T	[0, 3, 0, 7]	TC	0.3	ALU	UTR3	CTSS	-
7	CD_44	1	154445489	A	[0, 0, 10, 0]	AG	1	ALU	intronic	IL6R	-
7	CD_44	1	197655628	T	[0, 11, 0, 0]	TC	1	ALU	intronic	DENND1B	-
7	CD_44	1	212809824	A	[0, 0, 10, 0]	AG	1	ALU	intronic	TATDN3	-
7	CD_44	2	24531139	A	[0, 0, 11, 0]	AG	1	REP	intronic	NCOA1	-
7	CD_44	2	24531164	A	[0, 0, 10, 0]	AG	1	REP	intronic	NCOA1	-
7	CD_44	2	62832975	A	[0, 0, 10, 0]	AG	1	REP	ncRNA_intronic	AC092567.1	-
7	CD_44	2	95825172	T	[0, 19, 0, 9]	TC	0.68	REP	intergenic	LINC00342;ANKRD36C	-
7	CD_44	2	95830736	T	[0, 12, 0, 0]	TC	1	REP	intergenic	LINC00342;ANKRD36C	-
7	CD_44	2	95830740	T	[0, 4, 0, 8]	TC	0.33	REP	intergenic	LINC00342;ANKRD36C	-
7	CD_44	2	95830743	T	[0, 13, 0, 0]	TC	1	REP	intergenic	LINC00342;ANKRD36C	-
7	CD_44	2	95830744	T	[0, 4, 0, 9]	TC	0.31	REP	intergenic	LINC00342;ANKRD36C	-
7	CD_44	2	132255571	A	[1, 0, 12, 0]	AG	0.92	REP	intergenic	ANKRD30BL;MIR663B	-
7	CD_44	2	135774765	A	[0, 0, 10, 0]	AG	1	ALU	intronic	UBXN4	-
7	CD_44	2	201167325	A	[9, 0, 5, 0]	AG	0.36	ALU	ncRNA_intronic	AC007283.1	-
7	CD_44	2	201167333	A	[9, 0, 5, 0]	AG	0.36	ALU	ncRNA_intronic	AC007283.1	-
7	CD_44	2	201167354	A	[10, 0, 4, 0]	AG	0.29	ALU	ncRNA_intronic	AC007283.1	-
7	CD_44	2	201167408	A	[11, 0, 4, 0]	AG	0.27	ALU	ncRNA_splicing	AC007283.1	-
7	CD_44	3	23832797	A	[0, 0, 10, 0]	AG	1	ALU	intronic	UBE2E1	-
7	CD_44	3	37314561	A	[0, 0, 10, 0]	AG	1	ALU	intronic	GOLGA4	-
7	CD_44	3	37947309	A	[1, 0, 13, 0]	AG	0.93	ALU	intronic	CTDSPL	-
7	CD_44	3	44610134	T	[27, 0, 0, 0]	TA	1	ALU	ncRNA_intronic	ZKSCAN7-AS1	-
7	CD_44	3	49270482	A	[9, 3, 0, 0]	AC	0.25	ALU	UTR3	C3orf62	-
7	CD_44	3	49984020	A	[0, 0, 11, 0]	AG	1	ALU	intronic	RBM6	-
7	CD_44	3	49984028	A	[0, 0, 11, 0]	AG	1	ALU	intronic	RBM6	-
7	CD_44	3	49984029	A	[0, 0, 11, 0]	AG	1	ALU	intronic	RBM6	-
7	CD_44	3	49984030	A	[0, 0, 11, 0]	AG	1	ALU	intronic	RBM6	-
7	CD_44	3	111956088	A	[7, 0, 4, 0]	AG	0.36	ALU	intronic	PHLDB2	-
7	CD_44	3	125908030	T	[0, 11, 0, 0]	TC	1	ALU	ncRNA_exonic	AC092903.2	-
7	CD_44	3	125908054	T	[0, 11, 0, 0]	TC	1	ALU	ncRNA_exonic	AC092903.2	-
7	CD_44	3	131008307	A	[0, 0, 10, 0]	AG	1	ALU	intronic	ATP2C1	-
7	CD_44	3	136413653	T	[0, 4, 0, 6]	TC	0.4	ALU	intronic	STAG1	-
7	CD_44	3	136413654	T	[0, 4, 0, 6]	TC	0.4	ALU	intronic	STAG1	-
7	CD_44	4	109496575	A	[0, 0, 13, 0]	AG	1	REP	intronic	SEC24B	-
7	CD_44	4	140077029	T	[0, 16, 0, 0]	TC	1	ALU	intronic	MAML3	-
7	CD_44	4	140077064	T	[0, 14, 0, 1]	TC	0.93	ALU	intronic	MAML3	-
7	CD_44	5	93860819	T	[0, 19, 0, 0]	TC	1	ALU	ncRNA_exonic	AC114980.1	-
7	CD_44	5	93860892	T	[0, 10, 0, 0]	TC	1	ALU	ncRNA_exonic	AC114980.1	-
7	CD_44	5	147499016	T	[0, 3, 0, 7]	TC	0.3	REP	intronic	DPYSL3	-
7	CD_44	5	147499018	T	[0, 3, 0, 7]	TC	0.3	REP	intronic	DPYSL3	-
7	CD_44	6	26376092	A	[7, 0, 5, 0]	AG	0.42	ALU	UTR3	BTN3A2	-
7	CD_44	6	32659970	A	[0, 0, 11, 0]	AG	1	NONREP	ncRNA_exonic	HLA-DQB1-AS1	-
7	CD_44	6	32659996	A	[1, 0, 9, 0]	AG	0.9	NONREP	ncRNA_exonic	HLA-DQB1-AS1	-
7	CD_44	6	160052117	A	[0, 0, 10, 0]	AG	1	ALU	intronic	IGF2R	-
7	CD_44	7	8041792	A	[0, 0, 10, 0]	AG	1	ALU	intronic	GLCCI1	-
7	CD_44	7	16605771	T	[0, 11, 0, 0]	TC	1	ALU	ncRNA_intronic	AC005014.4	-
7	CD_44	7	98258211	A	[0, 0, 14, 0]	AG	1	ALU	intergenic	TECPR1;BRI3	-
7	CD_44	8	11842592	T	[0, 37, 0, 0]	TC	1	NONREP	UTR3	CTSB	-
7	CD_44	8	11842704	T	[0, 17, 1, 29]	TC	0.37	ALU	UTR3	CTSB	-
7	CD_44	8	11842709	T	[0, 16, 0, 26]	TC	0.38	ALU	UTR3	CTSB	-
7	CD_44	8	11842722	T	[0, 17, 1, 21]	TC	0.45	ALU	UTR3	CTSB	-
7	CD_44	8	11842734	T	[0, 10, 0, 22]	TC	0.31	ALU	UTR3	CTSB	-
7	CD_44	8	11842742	T	[0, 14, 0, 27]	TC	0.34	ALU	UTR3	CTSB	-
7	CD_44	8	11842752	T	[0, 17, 0, 26]	TC	0.4	ALU	UTR3	CTSB	-
7	CD_44	8	11842765	T	[0, 4, 0, 36]	TC	0.1	ALU	UTR3	CTSB	-
7	CD_44	8	11842774	T	[0, 8, 0, 21]	TC	0.28	ALU	UTR3	CTSB	-
7	CD_44	8	11842796	T	[0, 7, 0, 15]	TC	0.32	ALU	UTR3	CTSB	-
7	CD_44	8	11842801	T	[0, 7, 0, 14]	TC	0.33	ALU	UTR3	CTSB	-
7	CD_44	8	11842809	T	[0, 8, 0, 13]	TC	0.38	ALU	UTR3	CTSB	-
7	CD_44	8	11842854	T	[0, 5, 0, 8]	TC	0.38	ALU	UTR3	CTSB	-
7	CD_44	8	11843001	T	[0, 4, 0, 10]	TC	0.29	ALU	UTR3	CTSB	-
7	CD_44	8	11843017	T	[0, 3, 0, 17]	TC	0.15	ALU	UTR3	CTSB	-
7	CD_44	8	11843046	T	[0, 8, 0, 14]	TC	0.36	ALU	UTR3	CTSB	-
7	CD_44	8	11843077	T	[0, 5, 0, 23]	TC	0.18	ALU	UTR3	CTSB	-
7	CD_44	8	11843086	T	[0, 5, 0, 21]	TC	0.19	ALU	UTR3	CTSB	-
7	CD_44	8	11843113	T	[0, 4, 0, 21]	TC	0.16	ALU	UTR3	CTSB	-
7	CD_44	8	11843122	T	[0, 4, 0, 22]	TC	0.15	ALU	UTR3	CTSB	-
7	CD_44	8	11843167	T	[0, 4, 0, 11]	TC	0.27	ALU	UTR3	CTSB	-
7	CD_44	8	11843168	T	[0, 3, 0, 9]	TC	0.25	ALU	UTR3	CTSB	-
7	CD_44	8	11843956	T	[0, 3, 0, 10]	TC	0.23	ALU	UTR3	CTSB	-
7	CD_44	8	11843981	T	[0, 3, 0, 12]	TC	0.2	ALU	UTR3	CTSB	-
7	CD_44	8	11843995	T	[0, 3, 0, 15]	TC	0.17	ALU	UTR3	CTSB	-
7	CD_44	8	11844000	T	[0, 4, 0, 13]	TC	0.24	ALU	UTR3	CTSB	-
7	CD_44	8	27335453	A	[0, 0, 10, 0]	AG	1	ALU	intronic	PTK2B	-
7	CD_44	8	89749111	T	[0, 13, 0, 0]	TC	1	ALU	ncRNA_intronic	AF117829.1	-
7	CD_44	8	98267420	T	[0, 12, 0, 0]	TC	1	ALU	intronic	NIPAL2	-
7	CD_44	8	98267443	T	[0, 16, 0, 0]	TC	1	ALU	intronic	NIPAL2	-
7	CD_44	8	98267502	T	[0, 18, 0, 0]	TC	1	ALU	intronic	NIPAL2	-
7	CD_44	8	98267519	T	[0, 14, 0, 0]	TC	1	ALU	intronic	NIPAL2	-
7	CD_44	9	4851440	A	[0, 0, 14, 0]	AG	1	NONREP	intronic	RCL1	-
7	CD_44	9	4851461	A	[0, 0, 11, 0]	AG	1	NONREP	intronic	RCL1	-
7	CD_44	9	4851464	A	[0, 0, 10, 0]	AG	1	NONREP	intronic	RCL1	-
7	CD_44	9	85856932	A	[0, 0, 16, 0]	AG	1	ALU	intergenic	AL353743.2;NAA35	-
7	CD_44	9	85856964	A	[0, 0, 14, 0]	AG	1	ALU	intergenic	AL353743.2;NAA35	-
7	CD_44	9	85856968	A	[0, 0, 14, 0]	AG	1	ALU	intergenic	AL353743.2;NAA35	-
7	CD_44	9	85856977	A	[0, 0, 13, 0]	AG	1	ALU	intergenic	AL353743.2;NAA35	-
7	CD_44	9	85856978	A	[0, 0, 14, 0]	AG	1	ALU	intergenic	AL353743.2;NAA35	-
7	CD_44	9	85857000	A	[0, 0, 13, 0]	AG	1	ALU	intergenic	AL353743.2;NAA35	-
7	CD_44	9	91744332	T	[0, 10, 0, 0]	TC	1	ALU	intronic	ROR2	-
7	CD_44	9	97690307	T	[0, 3, 0, 9]	TC	0.25	ALU	intronic	XPA	-
7	CD_44	9	97690327	T	[0, 11, 0, 0]	TC	1	ALU	intronic	XPA	-
7	CD_44	9	97690339	T	[0, 11, 0, 0]	TC	1	ALU	intronic	XPA	-
7	CD_44	9	136386131	T	[0, 12, 0, 0]	TC	1	REP	intronic	SNAPC4	-
7	CD_44	9	136818560	A	[0, 0, 10, 0]	AG	1	ALU	ncRNA_intronic	AL355987.2	-
7	CD_44	9	137808824	A	[0, 0, 10, 0]	AG	1	ALU	intronic	EHMT1	-
7	CD_44	10	11244548	A	[7, 0, 3, 0]	AG	0.3	ALU	intronic	CELF2	-
7	CD_44	10	20006007	A	[20, 0, 11, 0]	AG	0.35	ALU	intronic	PLXDC2	-
7	CD_44	10	20006012	A	[20, 0, 10, 0]	AG	0.33	ALU	intronic	PLXDC2	-
7	CD_44	10	20006061	A	[19, 0, 9, 0]	AG	0.32	ALU	intronic	PLXDC2	-
7	CD_44	10	20072223	A	[5, 0, 5, 0]	AG	0.5	ALU	ncRNA_intronic	AC069549.1	-
7	CD_44	10	61917030	A	[0, 0, 12, 0]	AG	1	REP	intronic	ARID5B	-
7	CD_44	10	72613371	T	[0, 10, 0, 0]	TC	1	ALU	intronic	MICU1	-
7	CD_44	10	72613385	T	[0, 12, 0, 0]	TC	1	ALU	intronic	MICU1	-
7	CD_44	10	72613398	T	[0, 12, 0, 0]	TC	1	ALU	intronic	MICU1	-
7	CD_44	10	72613402	T	[0, 12, 0, 0]	TC	1	ALU	intronic	MICU1	-
7	CD_44	10	72613476	T	[0, 11, 0, 0]	TC	1	ALU	intronic	MICU1	-
7	CD_44	10	73898401	T	[0, 9, 0, 18]	TC	0.33	ALU	intergenic	CAMK2G;C10orf55	-
7	CD_44	10	101908856	T	[0, 10, 0, 0]	TC	1	ALU	intronic	ARMH3	-
7	CD_44	11	27436063	T	[0, 22, 0, 0]	TC	1	ALU	intronic	LGR4	-
7	CD_44	11	65439993	A	[12, 0, 3, 0]	AG	0.2	REP	ncRNA_exonic	NEAT1	-
7	CD_44	11	65440001	A	[12, 0, 3, 0]	AG	0.2	REP	ncRNA_exonic	NEAT1	-
7	CD_44	11	65440368	A	[25, 0, 3, 0]	AG	0.11	ALU	ncRNA_exonic	NEAT1	-
7	CD_44	11	65440830	A	[7, 0, 3, 0]	AG	0.3	ALU	ncRNA_exonic	NEAT1	-
7	CD_44	11	75326792	T	[0, 11, 0, 0]	TC	1	ALU	intronic	ARRB1	-
7	CD_44	11	75326843	T	[0, 10, 0, 0]	TC	1	ALU	intronic	ARRB1	-
7	CD_44	11	108248768	A	[0, 0, 12, 0]	AG	1	ALU	intronic	ATM	-
7	CD_44	11	108248803	A	[0, 0, 12, 0]	AG	1	ALU	intronic	ATM	-
7	CD_44	12	10084415	T	[0, 10, 0, 0]	TC	1	REP	ncRNA_exonic	RN7SKP161	-
7	CD_44	12	11015916	T	[0, 6, 0, 7]	TC	0.46	REP	intronic	AC018630.2;PRH1	-
7	CD_44	12	11015941	T	[0, 10, 0, 0]	TC	1	REP	intronic	AC018630.2;PRH1	-
7	CD_44	12	11015944	T	[0, 10, 0, 0]	TC	1	REP	intronic	AC018630.2;PRH1	-
7	CD_44	12	11015971	T	[0, 13, 0, 0]	TC	1	REP	intronic	AC018630.2;PRH1	-
7	CD_44	12	11015991	T	[0, 3, 0, 10]	TC	0.23	REP	intronic	AC018630.2;PRH1	-
7	CD_44	12	11016024	T	[0, 11, 0, 0]	TC	1	REP	intronic	AC018630.2;PRH1	-
7	CD_44	12	27153258	A	[10, 4, 0, 0]	AC	0.29	ALU	ncRNA_intronic	AC092747.1	-
7	CD_44	12	69491601	A	[0, 0, 10, 0]	AG	1	ALU	intronic	FRS2	-
7	CD_44	12	113281119	A	[0, 0, 13, 0]	AG	1	ALU	intronic	TPCN1	-
7	CD_44	12	115978395	T	[0, 3, 0, 9]	TC	0.25	ALU	intronic	MED13L	-
7	CD_44	12	116165427	T	[0, 3, 0, 8]	TC	0.27	ALU	intronic	MED13L	-
7	CD_44	13	42991391	T	[1, 3, 0, 7]	TC	0.3	ALU	intronic	EPSTI1	-
7	CD_44	13	42991414	T	[0, 7, 0, 6]	TC	0.54	ALU	intronic	EPSTI1	-
7	CD_44	13	42991424	T	[0, 7, 0, 8]	TC	0.47	ALU	intronic	EPSTI1	-
7	CD_44	13	101300543	T	[0, 11, 0, 0]	TC	1	ALU	intronic	NALCN	-
7	CD_44	13	101300558	T	[0, 13, 0, 0]	TC	1	ALU	intronic	NALCN	-
7	CD_44	13	101300561	T	[0, 13, 0, 0]	TC	1	ALU	intronic	NALCN	-
7	CD_44	13	101300588	T	[0, 13, 0, 0]	TC	1	ALU	intronic	NALCN	-
7	CD_44	13	101300596	T	[0, 15, 0, 0]	TC	1	ALU	intronic	NALCN	-
7	CD_44	14	45208448	T	[0, 7, 0, 3]	TC	0.7	ALU	intronic	MIS18BP1	-
7	CD_44	14	45208454	T	[0, 7, 0, 3]	TC	0.7	ALU	intronic	MIS18BP1	-
7	CD_44	14	45208461	T	[0, 8, 0, 2]	TC	0.8	ALU	intronic	MIS18BP1	-
7	CD_44	14	72953454	A	[0, 0, 14, 0]	AG	1	ALU	intronic	DCAF4	-
7	CD_44	14	72953528	A	[0, 0, 17, 0]	AG	1	ALU	intronic	DCAF4	-
7	CD_44	14	89511421	T	[0, 13, 0, 0]	TC	1	ALU	ncRNA_intronic	AL137230.3	-
7	CD_44	14	89511439	T	[0, 15, 0, 0]	TC	1	ALU	ncRNA_intronic	AL137230.3	-
7	CD_44	14	89511444	T	[0, 15, 0, 0]	TC	1	ALU	ncRNA_intronic	AL137230.3	-
7	CD_44	14	89511447	T	[0, 14, 0, 0]	TC	1	ALU	ncRNA_intronic	AL137230.3	-
7	CD_44	14	89511457	T	[0, 12, 0, 0]	TC	1	ALU	ncRNA_intronic	AL137230.3	-
7	CD_44	14	91503187	T	[0, 12, 0, 0]	TC	1	ALU	intronic	PPP4R3A	-
7	CD_44	14	102995263	T	[0, 10, 0, 0]	TC	1	ALU	intronic	CDC42BPB	-
7	CD_44	14	105668160	T	[0, 29, 0, 1]	TC	0.97	NONREP	intergenic	COPDA1;IGHA1	-
7	CD_44	15	51519759	T	[0, 3, 0, 7]	TC	0.3	ALU	intronic	DMXL2	-
7	CD_44	15	58816859	A	[0, 0, 11, 0]	AG	1	REP	ncRNA_intronic	AC090515.6	-
7	CD_44	15	64588308	A	[1, 0, 9, 0]	AG	0.9	ALU	intronic	ZNF609	-
7	CD_44	15	64588345	A	[0, 0, 10, 0]	AG	1	ALU	intronic	ZNF609	-
7	CD_44	15	72488979	A	[0, 0, 12, 0]	AG	1	ALU	intronic	ARIH1	-
7	CD_44	15	83130926	A	[1, 0, 10, 0]	AG	0.91	ALU	UTR3	HDGFL3	-
7	CD_44	15	83131012	A	[2, 0, 16, 0]	AG	0.89	ALU	UTR3	HDGFL3	-
7	CD_44	15	83131022	A	[2, 1, 14, 0]	AG	0.88	ALU	UTR3	HDGFL3	-
7	CD_44	15	92772192	T	[0, 11, 0, 1]	TC	0.92	ALU	intergenic	AC091544.6;AC106028.3	-
7	CD_44	15	92772194	T	[0, 11, 0, 1]	TC	0.92	ALU	intergenic	AC091544.6;AC106028.3	-
7	CD_44	15	92772198	T	[0, 11, 0, 1]	TC	0.92	ALU	intergenic	AC091544.6;AC106028.3	-
7	CD_44	15	98905305	A	[0, 0, 12, 0]	AG	1	NONREP	intronic	IGF1R	-
7	CD_44	15	98905326	A	[0, 0, 10, 0]	AG	1	NONREP	intronic	IGF1R	-
7	CD_44	16	10931075	A	[0, 0, 12, 0]	AG	1	ALU	UTR3	CIITA	-
7	CD_44	16	10931145	T	[3, 0, 0, 11]	TA	0.21	ALU	UTR3	CIITA	-
7	CD_44	16	10931197	A	[0, 0, 10, 0]	AG	1	ALU	UTR3	CIITA	-
7	CD_44	16	23141470	T	[0, 11, 0, 0]	TC	1	ALU	intronic	USP31	-
7	CD_44	16	23141596	T	[0, 12, 0, 0]	TC	1	ALU	intronic	USP31	-
7	CD_44	16	31364763	A	[0, 0, 10, 0]	AG	1	ALU	intronic	ITGAX	-
7	CD_44	16	31364784	A	[0, 0, 10, 0]	AG	1	ALU	intronic	ITGAX	-
7	CD_44	16	67081936	A	[0, 0, 11, 0]	AG	1	ALU	intronic	CBFB	-
7	CD_44	16	70396585	T	[0, 14, 0, 0]	TC	1	ALU	ncRNA_intronic	AC012184.1	-
7	CD_44	17	3597772	T	[0, 11, 0, 0]	TC	1	ALU	intronic	AC027796.3;TRPV1	-
7	CD_44	17	5517512	T	[1, 3, 0, 10]	TC	0.23	ALU	intronic	NLRP1	-
7	CD_44	17	7472373	T	[0, 11, 0, 0]	TC	1	ALU	intronic	ZBTB4	-
7	CD_44	17	30958638	A	[9, 0, 3, 0]	AG	0.25	ALU	UTR3	ADAP2	-
7	CD_44	17	30967265	A	[3, 0, 7, 0]	AG	0.7	ALU	intergenic	AC138207.5;AC138207.9	-
7	CD_44	17	32157603	A	[0, 0, 10, 0]	AG	1	ALU	intronic	RHOT1	-
7	CD_44	17	35098949	T	[0, 10, 0, 0]	TC	1	ALU	UTR3	RAD51D	-
7	CD_44	17	35099044	T	[0, 11, 0, 0]	TC	1	ALU	UTR3	RAD51D	-
7	CD_44	17	35099047	T	[0, 12, 0, 0]	TC	1	ALU	UTR3	RAD51D	-
7	CD_44	17	35099049	T	[0, 12, 0, 0]	TC	1	ALU	UTR3	RAD51D	-
7	CD_44	17	40079741	A	[0, 0, 14, 0]	AG	1	REP	intronic	THRA	-
7	CD_44	17	40079749	A	[0, 0, 15, 0]	AG	1	REP	intronic	THRA	-
7	CD_44	17	40079791	A	[0, 0, 18, 0]	AG	1	REP	intronic	THRA	-
7	CD_44	17	40079795	A	[0, 0, 18, 0]	AG	1	REP	intronic	THRA	-
7	CD_44	17	40079815	A	[0, 0, 17, 0]	AG	1	REP	intronic	THRA	-
7	CD_44	17	40079888	A	[0, 0, 11, 0]	AG	1	ALU	intronic	THRA	-
7	CD_44	17	40079930	A	[0, 0, 11, 0]	AG	1	ALU	intronic	THRA	-
7	CD_44	17	40079934	A	[0, 0, 11, 0]	AG	1	ALU	intronic	THRA	-
7	CD_44	17	40079973	A	[0, 0, 12, 0]	AG	1	ALU	intronic	THRA	-
7	CD_44	17	40079988	A	[0, 0, 11, 0]	AG	1	ALU	intronic	THRA	-
7	CD_44	17	40080006	A	[1, 0, 9, 0]	AG	0.9	ALU	intronic	THRA	-
7	CD_44	17	42413557	T	[22, 0, 0, 1]	TA	0.96	ALU	intronic	CAVIN1	-
7	CD_44	17	76341439	T	[0, 10, 0, 0]	TC	1	ALU	intronic	PRPSAP1	-
7	CD_44	19	7407319	A	[0, 0, 11, 0]	AG	1	ALU	intronic	AC008878.3;ARHGEF18	-
7	CD_44	19	16082907	A	[10, 0, 9, 0]	AG	0.47	ALU	intronic	TPM4	-
7	CD_44	19	16082918	A	[11, 0, 9, 0]	AG	0.45	ALU	intronic	TPM4	-
7	CD_44	19	16085168	A	[8, 0, 6, 0]	AG	0.43	ALU	intronic	TPM4	-
7	CD_44	19	16085194	A	[2, 0, 8, 0]	AG	0.8	ALU	intronic	TPM4	-
7	CD_44	19	16085202	A	[6, 0, 4, 0]	AG	0.4	ALU	intronic	TPM4	-
7	CD_44	19	16085216	A	[1, 0, 9, 0]	AG	0.9	ALU	intronic	TPM4	-
7	CD_44	19	31359617	A	[0, 0, 18, 0]	AG	1	ALU	ncRNA_intronic	AC025809.1	-
7	CD_44	19	31359703	A	[13, 0, 5, 0]	AG	0.28	ALU	ncRNA_intronic	AC025809.1	-
7	CD_44	19	31359744	A	[3, 0, 7, 0]	AG	0.7	ALU	ncRNA_intronic	AC025809.1	-
7	CD_44	19	31359748	A	[0, 0, 10, 0]	AG	1	ALU	ncRNA_intronic	AC025809.1	-
7	CD_44	19	45095601	A	[11, 0, 4, 0]	AG	0.27	ALU	intronic	PPP1R37	-
7	CD_44	19	46742691	T	[0, 10, 0, 2]	TC	0.83	ALU	intronic	STRN4	-
7	CD_44	19	46742701	T	[0, 13, 0, 1]	TC	0.93	ALU	intronic	STRN4	-
7	CD_44	19	58349544	A	[0, 0, 10, 0]	AG	1	ALU	ncRNA_intronic	A1BG-AS1;AC012313.3	-
7	CD_44	20	4925100	T	[0, 13, 0, 0]	TC	1	ALU	intronic	SLC23A2	-
7	CD_44	20	4925164	T	[0, 11, 0, 0]	TC	1	ALU	intronic	SLC23A2	-
7	CD_44	20	19973710	A	[0, 0, 12, 0]	AG	1	ALU	intronic	RIN2	-
7	CD_44	20	25577993	T	[0, 10, 0, 0]	TC	1	ALU	intronic	NINL	-
7	CD_44	20	58999160	T	[0, 11, 0, 0]	TC	1	ALU	intronic	CTSZ	-
7	CD_44	20	58999239	T	[0, 12, 1, 0]	TC	1	ALU	intronic	CTSZ	-
7	CD_44	22	23296700	A	[0, 0, 10, 0]	AG	1	REP	intronic	BCR	-
7	CD_44	22	28798852	T	[0, 8, 0, 7]	TC	0.53	ALU	intronic	XBP1	-
7	CD_44	22	29455194	T	[0, 10, 0, 0]	TC	1	ALU	intergenic	RFPL1;NEFH	-
7	CD_44	22	40233005	A	[9, 0, 3, 0]	AG	0.25	ALU	intronic	TNRC6B	-
7	CD_44	22	40233025	A	[8, 0, 3, 0]	AG	0.27	ALU	intronic	TNRC6B	-
7	CD_44	22	40233027	A	[8, 0, 3, 0]	AG	0.27	ALU	intronic	TNRC6B	-
8	CD_44	1	35150817	T	[0, 7, 0, 7]	TC	0.5	ALU	intergenic	AL590434.2;SFPQ	-
8	CD_44	1	54637726	A	[7, 0, 3, 0]	AG	0.3	ALU	UTR3	ACOT11	-
8	CD_44	1	54639300	A	[9, 0, 3, 0]	AG	0.25	ALU	downstream	ACOT11	-
8	CD_44	1	54639301	A	[7, 0, 3, 0]	AG	0.3	ALU	downstream	ACOT11	-
8	CD_44	1	54639328	A	[11, 0, 3, 0]	AG	0.21	ALU	downstream	ACOT11	-
8	CD_44	1	54639329	A	[9, 0, 5, 0]	AG	0.36	ALU	downstream	ACOT11	-
8	CD_44	1	54639332	A	[10, 0, 4, 0]	AG	0.29	ALU	downstream	ACOT11	-
8	CD_44	1	150621411	T	[0, 4, 0, 7]	TC	0.36	ALU	intronic	ENSA	-
8	CD_44	1	150621414	T	[0, 4, 0, 7]	TC	0.36	ALU	intronic	ENSA	-
8	CD_44	1	151199493	A	[9, 0, 3, 0]	AG	0.25	ALU	intronic	PIP5K1A	-
8	CD_44	1	173667575	A	[8, 0, 3, 0]	AG	0.27	ALU	intronic	AL139142.2;ANKRD45	-
8	CD_44	1	173667599	A	[10, 0, 3, 0]	AG	0.23	ALU	intronic	AL139142.2;ANKRD45	-
8	CD_44	1	173667627	A	[7, 0, 4, 0]	AG	0.36	ALU	intronic	AL139142.2;ANKRD45	-
8	CD_44	2	61513503	T	[0, 3, 0, 7]	TC	0.3	ALU	intronic	XPO1	-
8	CD_44	2	61513507	T	[0, 4, 0, 6]	TC	0.4	ALU	intronic	XPO1	-
8	CD_44	2	176200949	T	[0, 18, 0, 0]	TC	1	NONREP	intergenic	AC009336.2;MTX2	-
8	CD_44	2	189864577	A	[13, 0, 3, 0]	AG	0.19	ALU	intronic	PMS1	-
8	CD_44	3	49015786	A	[0, 0, 36, 0]	AG	1	NONREP	UTR3	WDR6	-
8	CD_44	3	128920296	A	[7, 0, 3, 0]	AG	0.3	ALU	intronic	KIAA1257	-
8	CD_44	3	128920329	A	[8, 0, 3, 0]	AG	0.27	ALU	intronic	KIAA1257	-
8	CD_44	3	188293929	A	[7, 0, 4, 0]	AG	0.36	ALU	intronic	LPP	-
8	CD_44	3	188293932	A	[8, 0, 3, 0]	AG	0.27	ALU	intronic	LPP	-
8	CD_44	3	195703920	A	[10, 0, 4, 0]	AG	0.29	ALU	ncRNA_intronic	MUC20-OT1	-
8	CD_44	3	195703939	A	[7, 0, 4, 0]	AG	0.36	ALU	ncRNA_intronic	MUC20-OT1	-
8	CD_44	3	195703946	A	[9, 0, 3, 0]	AG	0.25	ALU	ncRNA_intronic	MUC20-OT1	-
8	CD_44	3	195703953	A	[9, 0, 3, 0]	AG	0.25	ALU	ncRNA_intronic	MUC20-OT1	-
8	CD_44	3	195703955	A	[9, 0, 3, 0]	AG	0.25	ALU	ncRNA_intronic	MUC20-OT1	-
8	CD_44	4	49154467	A	[19, 0, 4, 2]	AG	0.17	REP	intergenic	CWH43;AC118282.4	-
8	CD_44	4	49154472	A	[21, 0, 1, 3]	AT	0.12	REP	intergenic	CWH43;AC118282.4	-
8	CD_44	4	49154492	A	[18, 3, 0, 2]	AC	0.14	REP	intergenic	CWH43;AC118282.4	-
8	CD_44	4	49635553	T	[1, 4, 0, 32]	TC	0.11	REP	intergenic	AC118282.4;NONE	-
8	CD_44	4	49635574	T	[1, 3, 5, 22]	TG TC	0.19	REP	intergenic	AC118282.4;NONE	-
8	CD_44	4	49635583	T	[0, 4, 0, 31]	TC	0.11	REP	intergenic	AC118282.4;NONE	-
8	CD_44	4	78008653	A	[10, 3, 0, 0]	AC	0.23	NONREP	intergenic	MRPL1;FRAS1	-
8	CD_44	4	185704443	T	[0, 6, 0, 4]	TC	0.6	ALU	intronic	SORBS2	-
8	CD_44	5	32171836	T	[0, 3, 0, 10]	TC	0.23	ALU	intronic	GOLPH3	-
8	CD_44	5	107511191	T	[0, 3, 0, 10]	TC	0.23	ALU	intronic	EFNA5	-
8	CD_44	5	134926789	T	[0, 15, 0, 0]	TC	1	NONREP	intronic	PCBD2	-
8	CD_44	5	179813546	A	[7, 0, 3, 0]	AG	0.3	ALU	intergenic	MGAT4B;SQSTM1	-
8	CD_44	6	18166774	A	[6, 0, 4, 0]	AG	0.4	ALU	intronic	KDM1B	-
8	CD_44	6	29598098	T	[0, 6, 0, 5]	TC	0.55	ALU	intronic	GABBR1	-
8	CD_44	6	29598102	T	[0, 5, 0, 6]	TC	0.45	ALU	intronic	GABBR1	-
8	CD_44	6	42886873	A	[7, 0, 4, 0]	AG	0.36	ALU	UTR3	RPL7L1	-
8	CD_44	6	138645600	T	[0, 3, 0, 8]	TC	0.27	ALU	intergenic	NHSL1;AL590617.2	-
8	CD_44	6	138645613	T	[0, 6, 0, 7]	TC	0.46	ALU	intergenic	NHSL1;AL590617.2	-
8	CD_44	6	138645619	T	[0, 8, 0, 5]	TC	0.62	ALU	intergenic	NHSL1;AL590617.2	-
8	CD_44	7	129242570	A	[6, 0, 4, 0]	AG	0.4	ALU	intronic	AHCYL2	-
8	CD_44	7	158789495	T	[0, 5, 0, 8]	TC	0.38	ALU	intronic	ESYT2	-
8	CD_44	8	31791033	A	[9, 0, 6, 0]	AG	0.4	ALU	intronic	NRG1	-
8	CD_44	8	31791034	A	[6, 0, 8, 0]	AG	0.57	ALU	intronic	NRG1	-
8	CD_44	8	31791088	A	[10, 0, 7, 0]	AG	0.41	ALU	intronic	NRG1	-
8	CD_44	8	101657733	A	[8, 0, 4, 1]	AG	0.33	ALU	intronic	GRHL2	-
8	CD_44	8	115469581	T	[0, 5, 0, 19]	TC	0.21	ALU	intronic	TRPS1	-
8	CD_44	8	115469595	T	[0, 10, 0, 12]	TC	0.45	ALU	intronic	TRPS1	-
8	CD_44	8	115469601	T	[0, 14, 0, 14]	TC	0.5	ALU	intronic	TRPS1	-
8	CD_44	8	115832978	A	[17, 0, 3, 0]	AG	0.15	ALU	intergenic	TRPS1;LINC00536	-
8	CD_44	8	116942987	A	[6, 0, 6, 0]	AG	0.5	ALU	UTR3	AARD	-
8	CD_44	8	143587437	T	[0, 4, 0, 16]	TC	0.2	ALU	intronic	EEF1D	-
8	CD_44	8	143587490	T	[0, 3, 0, 19]	TC	0.14	ALU	intronic	EEF1D	-
8	CD_44	8	143587548	T	[0, 3, 0, 18]	TC	0.14	ALU	intronic	EEF1D	-
8	CD_44	8	143851917	T	[0, 10, 0, 2]	TC	0.83	ALU	intergenic	NRBP2;EPPK1	-
8	CD_44	8	143851923	T	[1, 10, 0, 3]	TC	0.77	ALU	intergenic	NRBP2;EPPK1	-
8	CD_44	8	143851932	T	[0, 10, 0, 3]	TC	0.77	ALU	intergenic	NRBP2;EPPK1	-
8	CD_44	8	143851945	T	[0, 9, 0, 5]	TC	0.64	ALU	intergenic	NRBP2;EPPK1	-
8	CD_44	8	143851958	T	[0, 6, 0, 8]	TC	0.43	ALU	intergenic	NRBP2;EPPK1	-
8	CD_44	9	33008680	T	[0, 5, 0, 9]	TC	0.36	ALU	intronic	APTX	-
8	CD_44	9	33008689	T	[0, 3, 0, 9]	TC	0.25	ALU	intronic	APTX	-
8	CD_44	9	37164347	A	[10, 0, 3, 0]	AG	0.23	ALU	intronic	ZCCHC7	-
8	CD_44	9	37164354	A	[11, 0, 3, 0]	AG	0.21	ALU	intronic	ZCCHC7	-
8	CD_44	9	37164410	A	[6, 0, 4, 0]	AG	0.4	ALU	intronic	ZCCHC7	-
8	CD_44	9	37503321	A	[15, 0, 0, 3]	AT	0.17	ALU	UTR3	POLR1E	-
8	CD_44	10	41860273	A	[45, 0, 18, 0]	AG	0.29	REP	intergenic	NONE;LINC00839	-
8	CD_44	10	41860303	A	[21, 0, 52, 0]	AG	0.71	REP	intergenic	NONE;LINC00839	-
8	CD_44	10	41860330	A	[5, 0, 28, 0]	AG	0.85	REP	intergenic	NONE;LINC00839	-
8	CD_44	10	41860336	A	[1, 0, 20, 1]	AG	0.95	REP	intergenic	NONE;LINC00839	-
8	CD_44	10	113075288	A	[7, 0, 3, 0]	AG	0.3	ALU	intronic	TCF7L2	-
8	CD_44	10	125092329	T	[0, 8, 0, 7]	TC	0.53	ALU	intronic	CTBP2	-
8	CD_44	10	126921080	A	[10, 0, 3, 0]	AG	0.23	ALU	intronic	DOCK1	-
8	CD_44	10	126921115	A	[7, 0, 4, 0]	AG	0.36	ALU	intronic	DOCK1	-
8	CD_44	10	126921132	A	[8, 0, 3, 0]	AG	0.27	ALU	intronic	DOCK1	-
8	CD_44	10	126921145	A	[9, 0, 3, 0]	AG	0.25	ALU	intronic	DOCK1	-
8	CD_44	11	57423649	T	[0, 3, 1, 6]	TC	0.33	ALU	intronic	SLC43A3	-
8	CD_44	11	65439993	A	[39, 0, 9, 0]	AG	0.19	REP	ncRNA_exonic	NEAT1	-
8	CD_44	11	65440001	A	[32, 0, 17, 0]	AG	0.35	REP	ncRNA_exonic	NEAT1	-
8	CD_44	11	65440048	A	[39, 0, 11, 0]	AG	0.22	REP	ncRNA_exonic	NEAT1	-
8	CD_44	11	65440055	A	[35, 0, 16, 0]	AG	0.31	REP	ncRNA_exonic	NEAT1	-
8	CD_44	11	65440830	A	[40, 0, 22, 1]	AG	0.35	ALU	ncRNA_exonic	NEAT1	-
8	CD_44	11	65442619	A	[0, 0, 11, 0]	AG	1	ALU	ncRNA_exonic	NEAT1	-
8	CD_44	12	56313682	T	[0, 3, 0, 8]	TC	0.27	ALU	ncRNA_intronic	AC073896.2	-
8	CD_44	12	101739862	A	[16, 0, 6, 0]	AG	0.27	ALU	upstream	SYCP3	-
8	CD_44	12	101739879	A	[15, 0, 3, 0]	AG	0.17	ALU	upstream	SYCP3	-
8	CD_44	12	118069540	T	[0, 5, 0, 5]	TC	0.5	ALU	intronic	VSIG10	-
8	CD_44	12	121335262	T	[0, 10, 0, 0]	TC	1	ALU	intronic	ANAPC5	-
8	CD_44	12	121335263	T	[0, 3, 0, 7]	TC	0.3	ALU	intronic	ANAPC5	-
8	CD_44	13	110898861	T	[0, 5, 0, 18]	TC	0.22	ALU	ncRNA_intronic	ANKRD10-IT1	-
8	CD_44	13	110898870	T	[0, 6, 0, 18]	TC	0.25	ALU	ncRNA_intronic	ANKRD10-IT1	-
8	CD_44	13	110898930	T	[0, 5, 0, 10]	TC	0.33	ALU	ncRNA_intronic	ANKRD10-IT1	-
8	CD_44	13	110898976	T	[0, 5, 0, 5]	TC	0.5	ALU	ncRNA_intronic	ANKRD10-IT1	-
8	CD_44	13	114284282	A	[7, 0, 5, 0]	AG	0.42	ALU	intronic	UPF3A	-
8	CD_44	13	114284283	A	[5, 0, 6, 0]	AG	0.55	ALU	intronic	UPF3A	-
8	CD_44	15	88903546	T	[0, 5, 0, 45]	TC	0.1	ALU	intronic	MFGE8	-
8	CD_44	15	98762967	A	[7, 0, 11, 0]	AG	0.61	ALU	intronic	IGF1R	-
8	CD_44	15	98762981	A	[12, 0, 3, 0]	AG	0.2	ALU	intronic	IGF1R	-
8	CD_44	15	98762987	A	[9, 0, 4, 0]	AG	0.31	ALU	intronic	IGF1R	-
8	CD_44	15	98780442	A	[8, 0, 3, 0]	AG	0.27	ALU	intronic	IGF1R	-
8	CD_44	18	31547592	A	[32, 0, 4, 0]	AG	0.11	ALU	ncRNA_intronic	DSG2-AS1	-
8	CD_44	18	62740770	A	[11, 0, 3, 0]	AG	0.21	ALU	intronic	PHLPP1	-
8	CD_44	18	63274422	T	[0, 4, 0, 18]	TC	0.18	ALU	intronic	BCL2	-
8	CD_44	18	63274423	T	[0, 4, 0, 18]	TC	0.18	ALU	intronic	BCL2	-
8	CD_44	18	63274522	T	[0, 5, 0, 7]	TC	0.42	ALU	intronic	BCL2	-
8	CD_44	21	34876942	T	[0, 3, 0, 7]	TC	0.3	ALU	ncRNA_intronic	AP000331.1	-
8	CD_44	22	40498377	T	[0, 3, 0, 7]	TC	0.3	ALU	intronic	MRTFA	-
9	CD_44	2	132255715	T	[0, 10, 0, 0]	TC	1	REP	intergenic	ANKRD30BL;MIR663B	-
9	CD_44	2	132255717	T	[0, 12, 0, 0]	TC	1	REP	intergenic	ANKRD30BL;MIR663B	-
9	CD_44	10	73898401	T	[0, 4, 0, 7]	TC	0.36	ALU	intergenic	CAMK2G;C10orf55	-
9	CD_44	13	77003872	A	[4, 8, 0, 0]	AC	0.67	ALU	UTR3	CLN5	-
9	CD_44	13	77003889	A	[0, 10, 1, 0]	AC	1	ALU	UTR3	CLN5	-
9	CD_44	17	42413557	T	[11, 0, 0, 0]	TA	1	ALU	intronic	CAVIN1	-
10	CD_44	2	132255715	T	[0, 14, 0, 0]	TC	1	REP	intergenic	ANKRD30BL;MIR663B	-
10	CD_44	2	132255717	T	[0, 16, 0, 0]	TC	1	REP	intergenic	ANKRD30BL;MIR663B	-
10	CD_44	4	78008653	A	[6, 4, 0, 0]	AC	0.4	NONREP	intergenic	MRPL1;FRAS1	-
10	CD_44	13	77003872	A	[0, 10, 1, 0]	AC	1	ALU	UTR3	CLN5	-
10	CD_44	14	105668160	T	[0, 14, 0, 3]	TC	0.82	NONREP	intergenic	COPDA1;IGHA1	-
10	CD_44	17	42413557	T	[10, 0, 0, 0]	TA	1	ALU	intronic	CAVIN1	-
11	CD_44	2	132255715	T	[0, 11, 0, 0]	TC	1	REP	intergenic	ANKRD30BL;MIR663B	-
11	CD_44	2	132255717	T	[0, 11, 0, 0]	TC	1	REP	intergenic	ANKRD30BL;MIR663B	-
11	CD_44	2	173936163	T	[0, 10, 0, 1]	TC	0.91	ALU	intronic	SP3	-
11	CD_44	3	11442701	A	[2, 0, 8, 0]	AG	0.8	ALU	intronic	ATG7	-
11	CD_44	3	50005317	A	[8, 0, 4, 0]	AG	0.33	ALU	intronic	RBM6	-
11	CD_44	3	50005318	A	[8, 0, 4, 0]	AG	0.33	ALU	intronic	RBM6	-
11	CD_44	3	50005351	A	[7, 0, 8, 0]	AG	0.53	ALU	intronic	RBM6	-
11	CD_44	3	50005361	A	[10, 0, 3, 0]	AG	0.23	ALU	intronic	RBM6	-
11	CD_44	3	50005375	A	[0, 0, 10, 0]	AG	1	ALU	intronic	RBM6	-
11	CD_44	3	50005401	A	[2, 0, 8, 0]	AG	0.8	ALU	intronic	RBM6	-
11	CD_44	3	50005418	A	[4, 0, 6, 0]	AG	0.6	ALU	intronic	RBM6	-
11	CD_44	4	25765855	T	[0, 10, 0, 1]	TC	0.91	ALU	intronic	SEL1L3	-
11	CD_44	4	40983676	T	[0, 11, 0, 0]	TC	1	ALU	intronic	APBB2	-
11	CD_44	4	118789683	T	[0, 4, 0, 7]	TC	0.36	ALU	intronic	SEC24D	-
11	CD_44	9	4869389	A	[0, 0, 10, 0]	AG	1	ALU	intergenic	RCL1;JAK2	-
11	CD_44	9	4869390	A	[0, 0, 10, 0]	AG	1	ALU	intergenic	RCL1;JAK2	-
11	CD_44	11	72003032	T	[0, 13, 0, 0]	TC	1	NONREP	UTR3	IL18BP;NUMA1	-
11	CD_44	14	105668160	T	[2, 90, 0, 1]	TC	0.99	NONREP	intergenic	COPDA1;IGHA1	-
11	CD_44	14	106062354	T	[28, 0, 1, 0]	TA	1	NONREP	exonic	IGHV3-7	nonsynonymous SNV
11	CD_44	17	32380867	A	[7, 0, 3, 0]	AG	0.3	ALU	UTR3	ZNF207	-
11	CD_44	17	39760436	T	[0, 3, 0, 13]	TC	0.19	ALU	UTR3	IKZF3	-
11	CD_44	17	39760440	T	[0, 3, 0, 10]	TC	0.23	ALU	UTR3	IKZF3	-
11	CD_44	17	39760449	T	[0, 7, 0, 8]	TC	0.47	ALU	UTR3	IKZF3	-
11	CD_44	17	42403872	T	[0, 13, 0, 0]	TC	1	ALU	UTR3	CAVIN1	-
11	CD_44	17	75349657	T	[0, 3, 0, 7]	TC	0.3	ALU	ncRNA_intronic	AC011933.4	-
11	CD_44	19	8367869	T	[0, 12, 0, 0]	TC	1	ALU	intronic	ANGPTL4	-
11	CD_44	19	8367971	T	[0, 10, 0, 0]	TC	1	ALU	intronic	ANGPTL4	-
11	CD_44	19	8367974	T	[0, 10, 0, 0]	TC	1	ALU	intronic	ANGPTL4	-
11	CD_44	22	28798829	T	[0, 3, 0, 8]	TC	0.27	ALU	intronic	XBP1	-
11	CD_44	22	28798848	T	[0, 5, 0, 7]	TC	0.42	ALU	intronic	XBP1	-
11	CD_44	22	28798852	T	[0, 5, 0, 7]	TC	0.42	ALU	intronic	XBP1	-
12	CD_44	2	132255715	T	[0, 11, 0, 0]	TC	1	REP	intergenic	ANKRD30BL;MIR663B	-
12	CD_44	2	132255717	T	[0, 12, 0, 0]	TC	1	REP	intergenic	ANKRD30BL;MIR663B	-
13	CD_44	1	35079992	A	[0, 0, 12, 0]	AG	1	ALU	intronic	ZMYM1	-
13	CD_44	1	35080001	A	[2, 0, 9, 0]	AG	0.82	ALU	intronic	ZMYM1	-
13	CD_44	17	1611041	T	[0, 10, 0, 0]	TC	1	ALU	intronic	SLC43A2	-
13	CD_44	18	36016360	T	[0, 5, 0, 7]	TC	0.42	ALU	intronic	RPRD1A	-
13	CD_44	18	36016371	T	[0, 12, 0, 0]	TC	1	ALU	intronic	RPRD1A	-
13	CD_44	X	77827570	T	[0, 9, 0, 1]	TC	0.9	ALU	UTR3	MAGT1	-
14	CD_44	1	32231288	T	[0, 3, 0, 8]	TC	0.27	ALU	UTR3	EIF3I	-
14	CD_44	1	32231289	A	[8, 0, 3, 0]	AG	0.27	ALU	UTR3	EIF3I	-
14	CD_44	1	35147653	T	[0, 4, 0, 8]	TC	0.33	ALU	intergenic	AL590434.2;SFPQ	-
14	CD_44	1	35147659	T	[0, 4, 0, 14]	TC	0.22	ALU	intergenic	AL590434.2;SFPQ	-
14	CD_44	1	155316135	A	[7, 0, 3, 0]	AG	0.3	ALU	intronic	FDPS	-
14	CD_44	1	155316144	A	[8, 0, 3, 0]	AG	0.27	ALU	intronic	FDPS	-
14	CD_44	2	32307880	A	[8, 0, 4, 0]	AG	0.33	ALU	UTR3	YIPF4	-
14	CD_44	2	38437909	T	[0, 4, 0, 6]	TC	0.4	NONREP	ncRNA_intronic	LINC02613	-
14	CD_44	2	176200949	T	[0, 25, 0, 0]	TC	1	NONREP	intergenic	AC009336.2;MTX2	-
14	CD_44	3	49015786	A	[0, 0, 26, 0]	AG	1	NONREP	UTR3	WDR6	-
14	CD_44	3	195702989	A	[9, 0, 3, 0]	AG	0.25	ALU	ncRNA_intronic	MUC20-OT1	-
14	CD_44	3	195703006	A	[8, 0, 3, 0]	AG	0.27	ALU	ncRNA_intronic	MUC20-OT1	-
14	CD_44	3	197538490	T	[0, 3, 0, 9]	TC	0.25	ALU	intronic	BDH1	-
14	CD_44	3	197538534	T	[0, 3, 0, 10]	TC	0.23	ALU	intronic	BDH1	-
14	CD_44	4	49110738	A	[14, 0, 4, 0]	AG	0.22	REP	intergenic	CWH43;AC118282.4	-
14	CD_44	4	49110743	A	[9, 0, 7, 2]	AG	0.44	REP	intergenic	CWH43;AC118282.4	-
14	CD_44	4	49110748	A	[13, 1, 3, 0]	AG	0.19	REP	intergenic	CWH43;AC118282.4	-
14	CD_44	4	49154492	A	[20, 4, 0, 0]	AC	0.17	REP	intergenic	CWH43;AC118282.4	-
14	CD_44	4	49635574	T	[0, 3, 7, 35]	TG	0.17	REP	intergenic	AC118282.4;NONE	-
14	CD_44	5	134926789	T	[0, 11, 0, 0]	TC	1	NONREP	intronic	PCBD2	-
14	CD_44	6	35224521	A	[10, 0, 3, 0]	AG	0.23	ALU	ncRNA_exonic	Z97832.2	-
14	CD_44	7	23524808	T	[0, 3, 0, 9]	TC	0.25	ALU	intronic	TRA2A	-
14	CD_44	8	11842699	T	[0, 3, 0, 8]	TC	0.27	ALU	UTR3	CTSB	-
14	CD_44	8	11842704	T	[0, 3, 0, 8]	TC	0.27	ALU	UTR3	CTSB	-
14	CD_44	8	11842722	T	[0, 4, 0, 8]	TC	0.33	ALU	UTR3	CTSB	-
14	CD_44	8	11842765	T	[0, 4, 0, 11]	TC	0.27	ALU	UTR3	CTSB	-
14	CD_44	8	11842796	T	[0, 4, 0, 11]	TC	0.27	ALU	UTR3	CTSB	-
14	CD_44	8	11842801	T	[0, 3, 0, 13]	TC	0.19	ALU	UTR3	CTSB	-
14	CD_44	8	11842809	T	[0, 3, 0, 13]	TC	0.19	ALU	UTR3	CTSB	-
14	CD_44	8	31691474	A	[4, 0, 6, 0]	AG	0.6	ALU	intronic	NRG1	-
14	CD_44	8	31791164	A	[9, 0, 3, 0]	AG	0.25	ALU	intronic	NRG1	-
14	CD_44	8	51896110	T	[0, 3, 0, 13]	TC	0.19	ALU	ncRNA_intronic	AC103769.1	-
14	CD_44	8	115469581	T	[0, 4, 0, 13]	TC	0.24	ALU	intronic	TRPS1	-
14	CD_44	8	115469595	T	[0, 6, 0, 19]	TC	0.24	ALU	intronic	TRPS1	-
14	CD_44	8	115469601	T	[0, 12, 0, 15]	TC	0.44	ALU	intronic	TRPS1	-
14	CD_44	8	115469748	T	[0, 6, 0, 13]	TC	0.32	ALU	intronic	TRPS1	-
14	CD_44	8	115500167	T	[0, 4, 0, 16]	TC	0.2	ALU	intronic	TRPS1	-
14	CD_44	8	115524381	T	[0, 3, 0, 25]	TC	0.11	ALU	intronic	TRPS1	-
14	CD_44	8	115524431	T	[0, 8, 0, 32]	TC	0.2	ALU	intronic	TRPS1	-
14	CD_44	8	115524445	T	[0, 10, 0, 37]	TC	0.21	ALU	intronic	TRPS1	-
14	CD_44	8	115524458	T	[0, 6, 0, 40]	TC	0.13	ALU	intronic	TRPS1	-
14	CD_44	8	115524459	T	[0, 8, 0, 37]	TC	0.18	ALU	intronic	TRPS1	-
14	CD_44	8	116942987	A	[10, 0, 9, 0]	AG	0.47	ALU	UTR3	AARD	-
14	CD_44	8	143587490	T	[0, 3, 0, 19]	TC	0.14	ALU	intronic	EEF1D	-
14	CD_44	8	144402376	T	[0, 4, 0, 7]	TC	0.36	ALU	intronic	CPSF1	-
14	CD_44	9	14233482	T	[0, 4, 0, 8]	TC	0.33	ALU	intronic	NFIB	-
14	CD_44	9	14233524	T	[0, 3, 0, 11]	TC	0.21	ALU	intronic	NFIB	-
14	CD_44	9	14248470	T	[0, 3, 0, 11]	TC	0.21	ALU	intronic	NFIB	-
14	CD_44	9	33023320	T	[0, 3, 0, 14]	TC	0.18	ALU	intronic	APTX	-
14	CD_44	9	33023348	T	[0, 10, 0, 10]	TC	0.5	ALU	intronic	APTX	-
14	CD_44	9	37503395	A	[7, 0, 3, 0]	AG	0.3	ALU	UTR3	POLR1E	-
14	CD_44	9	76470425	A	[1, 0, 9, 1]	AG	0.9	ALU	intronic	GCNT1	-
14	CD_44	10	41860273	A	[53, 0, 22, 0]	AG	0.29	REP	intergenic	NONE;LINC00839	-
14	CD_44	10	41860303	A	[26, 1, 55, 0]	AG	0.68	REP	intergenic	NONE;LINC00839	-
14	CD_44	10	41860330	A	[5, 0, 22, 0]	AG	0.81	REP	intergenic	NONE;LINC00839	-
14	CD_44	10	41860336	A	[3, 1, 16, 1]	AG	0.84	REP	intergenic	NONE;LINC00839	-
14	CD_44	10	74424400	A	[8, 0, 3, 0]	AG	0.27	ALU	intronic	ADK	-
14	CD_44	10	80432547	A	[11, 0, 3, 0]	AG	0.21	ALU	UTR3	PRXL2A	-
14	CD_44	10	80432562	A	[9, 0, 3, 0]	AG	0.25	ALU	UTR3	PRXL2A	-
14	CD_44	10	121547546	T	[0, 4, 0, 8]	TC	0.33	ALU	intronic	FGFR2	-
14	CD_44	10	121547596	T	[0, 7, 0, 3]	TC	0.7	ALU	intronic	FGFR2	-
14	CD_44	11	65439419	A	[19, 0, 3, 0]	AG	0.14	ALU	ncRNA_exonic	NEAT1	-
14	CD_44	11	65439993	A	[16, 0, 3, 0]	AG	0.16	REP	ncRNA_exonic	NEAT1	-
14	CD_44	11	65440830	A	[48, 1, 24, 0]	AG	0.33	ALU	ncRNA_exonic	NEAT1	-
14	CD_44	11	72003032	T	[0, 11, 0, 0]	TC	1	NONREP	UTR3	IL18BP;NUMA1	-
14	CD_44	11	96275418	T	[0, 3, 0, 9]	TC	0.25	ALU	intronic	MAML2	-
14	CD_44	12	101739797	A	[11, 0, 3, 0]	AG	0.21	ALU	upstream	SYCP3	-
14	CD_44	12	101739807	A	[9, 0, 3, 0]	AG	0.25	ALU	upstream	SYCP3	-
14	CD_44	12	101739879	A	[10, 0, 5, 0]	AG	0.33	ALU	upstream	SYCP3	-
14	CD_44	12	101739902	A	[10, 0, 3, 0]	AG	0.23	ALU	upstream	SYCP3	-
14	CD_44	12	111468811	T	[0, 3, 0, 10]	TC	0.23	ALU	UTR3	ATXN2	-
14	CD_44	12	122144684	A	[14, 0, 3, 0]	AG	0.18	ALU	UTR3	MLXIP	-
14	CD_44	12	122144686	A	[11, 0, 5, 0]	AG	0.31	ALU	UTR3	MLXIP	-
14	CD_44	13	110897383	T	[0, 8, 0, 2]	TC	0.8	ALU	ncRNA_intronic	ANKRD10-IT1	-
14	CD_44	13	110898861	T	[0, 3, 0, 24]	TC	0.11	ALU	ncRNA_intronic	ANKRD10-IT1	-
14	CD_44	13	110898867	T	[0, 4, 1, 25]	TC	0.14	ALU	ncRNA_intronic	ANKRD10-IT1	-
14	CD_44	13	110898870	T	[0, 9, 0, 21]	TC	0.3	ALU	ncRNA_intronic	ANKRD10-IT1	-
14	CD_44	13	110898930	T	[0, 8, 0, 18]	TC	0.31	ALU	ncRNA_intronic	ANKRD10-IT1	-
14	CD_44	13	110898976	T	[0, 7, 0, 7]	TC	0.5	ALU	ncRNA_intronic	ANKRD10-IT1	-
14	CD_44	14	68901339	T	[0, 4, 0, 20]	TC	0.17	ALU	intronic	ACTN1	-
14	CD_44	14	68901399	T	[0, 6, 0, 29]	TC	0.17	ALU	intronic	ACTN1	-
14	CD_44	14	68901443	T	[0, 3, 0, 22]	TC	0.12	ALU	intronic	ACTN1	-
14	CD_44	14	68901466	T	[1, 3, 0, 15]	TC	0.17	ALU	intronic	ACTN1	-
14	CD_44	15	69455425	T	[0, 10, 0, 0]	TC	1	NONREP	intronic	RPLP1	-
14	CD_44	15	88903613	T	[2, 0, 10, 56]	TG	0.15	ALU	intronic	MFGE8	-
14	CD_44	15	98760134	A	[8, 1, 3, 0]	AG	0.27	ALU	intronic	IGF1R	-
14	CD_44	15	98762967	A	[8, 0, 8, 0]	AG	0.5	ALU	intronic	IGF1R	-
14	CD_44	16	2265553	T	[0, 4, 0, 8]	TC	0.33	ALU	intronic	RNPS1	-
14	CD_44	17	42403872	T	[0, 10, 0, 0]	TC	1	ALU	UTR3	CAVIN1	-
14	CD_44	17	72038039	A	[8, 0, 3, 0]	AG	0.27	ALU	ncRNA_exonic	LINC01152	-
14	CD_44	17	72038051	T	[0, 7, 0, 14]	TC	0.33	ALU	ncRNA_exonic	LINC01152	-
14	CD_44	18	31547569	T	[0, 5, 0, 32]	TC	0.14	ALU	ncRNA_intronic	DSG2-AS1	-
14	CD_44	19	13837925	T	[0, 3, 0, 7]	TC	0.3	ALU	ncRNA_exonic	AC020916.1	-
14	CD_44	21	44769503	T	[0, 3, 0, 7]	TC	0.3	ALU	UTR3	UBE2G2	-
14	CD_44	22	16653531	A	[12, 0, 3, 0]	AG	0.2	ALU	downstream	ANKRD62P1-PARP4P3	-
15	CD_44	1	10458757	A	[10, 0, 4, 0]	AG	0.29	ALU	ncRNA_exonic	AL354956.1	-
15	CD_44	1	23970471	T	[0, 3, 0, 16]	TC	0.16	ALU	UTR3	SRSF10	-
15	CD_44	1	23970485	T	[1, 3, 0, 19]	TC	0.14	ALU	UTR3	SRSF10	-
15	CD_44	1	32175663	A	[18, 0, 3, 0]	AG	0.14	ALU	ncRNA_intronic	AL049795.2	-
15	CD_44	1	35147653	T	[0, 5, 0, 10]	TC	0.33	ALU	intergenic	AL590434.2;SFPQ	-
15	CD_44	1	35147659	T	[0, 6, 0, 20]	TC	0.23	ALU	intergenic	AL590434.2;SFPQ	-
15	CD_44	1	35150078	T	[0, 4, 0, 6]	TC	0.4	ALU	intergenic	AL590434.2;SFPQ	-
15	CD_44	1	41551880	T	[0, 4, 0, 10]	TC	0.29	REP	intronic	HIVEP3	-
15	CD_44	1	54637666	A	[4, 0, 11, 0]	AG	0.73	ALU	UTR3	ACOT11	-
15	CD_44	1	54637667	A	[7, 0, 8, 0]	AG	0.53	ALU	UTR3	ACOT11	-
15	CD_44	1	54637726	A	[7, 0, 4, 0]	AG	0.36	ALU	UTR3	ACOT11	-
15	CD_44	1	54639071	A	[8, 0, 3, 0]	AG	0.27	ALU	UTR3	ACOT11	-
15	CD_44	1	67397106	A	[8, 0, 4, 0]	AG	0.33	ALU	downstream	IL12RB2	-
15	CD_44	1	119942941	T	[0, 3, 0, 9]	TC	0.25	ALU	intronic	NOTCH2	-
15	CD_44	1	119943010	T	[0, 3, 0, 10]	TC	0.23	ALU	intronic	NOTCH2	-
15	CD_44	1	150615020	T	[0, 4, 0, 6]	TC	0.4	ALU	intronic	ENSA	-
15	CD_44	1	150695246	T	[0, 3, 0, 11]	TC	0.21	ALU	intronic	GOLPH3L	-
15	CD_44	1	155312868	A	[8, 0, 3, 0]	AG	0.27	ALU	intronic	FDPS	-
15	CD_44	1	173667575	A	[7, 0, 8, 0]	AG	0.53	ALU	intronic	AL139142.2;ANKRD45	-
15	CD_44	1	173667621	A	[10, 0, 4, 0]	AG	0.29	ALU	intronic	AL139142.2;ANKRD45	-
15	CD_44	1	173667627	A	[10, 0, 3, 0]	AG	0.23	ALU	intronic	AL139142.2;ANKRD45	-
15	CD_44	1	227310811	T	[0, 5, 0, 10]	TC	0.33	ALU	intronic	CDC42BPA	-
15	CD_44	1	227310825	T	[0, 4, 0, 13]	TC	0.24	ALU	intronic	CDC42BPA	-
15	CD_44	1	227310851	T	[0, 10, 0, 6]	TC	0.62	ALU	intronic	CDC42BPA	-
15	CD_44	2	32307880	A	[7, 0, 3, 0]	AG	0.3	ALU	UTR3	YIPF4	-
15	CD_44	2	32455273	A	[8, 0, 3, 0]	AG	0.27	ALU	intronic	BIRC6	-
15	CD_44	2	38396744	T	[0, 3, 0, 7]	TC	0.3	ALU	intergenic	ATL2;LINC02613	-
15	CD_44	2	38435176	T	[3, 0, 0, 16]	TA	0.16	ALU	ncRNA_intronic	LINC02613	-
15	CD_44	2	96284818	T	[0, 3, 0, 8]	TC	0.27	ALU	intronic	SNRNP200	-
15	CD_44	2	96284872	T	[0, 3, 0, 13]	TC	0.19	ALU	intronic	SNRNP200	-
15	CD_44	2	176200949	T	[0, 25, 0, 0]	TC	1	NONREP	intergenic	AC009336.2;MTX2	-
15	CD_44	3	38417769	A	[7, 0, 3, 0]	AG	0.3	ALU	intronic	XYLB	-
15	CD_44	3	42628879	A	[12, 0, 3, 0]	AG	0.2	ALU	ncRNA_intronic	AC006059.1	-
15	CD_44	3	42628895	A	[15, 1, 3, 0]	AG	0.17	ALU	ncRNA_intronic	AC006059.1	-
15	CD_44	3	49015786	A	[0, 0, 32, 0]	AG	1	NONREP	UTR3	WDR6	-
15	CD_44	3	93984235	A	[7, 0, 3, 0]	AG	0.3	ALU	intronic	ARL13B	-
15	CD_44	3	128920329	A	[7, 0, 4, 0]	AG	0.36	ALU	intronic	KIAA1257	-
15	CD_44	3	149645165	T	[0, 4, 0, 6]	TC	0.4	ALU	intronic	WWTR1	-
15	CD_44	3	184582259	T	[3, 0, 0, 10]	TA	0.23	REP	UTR3	EPHB3	-
15	CD_44	3	186978090	A	[13, 0, 3, 0]	AG	0.19	ALU	intronic	ST6GAL1	-
15	CD_44	3	195701252	A	[12, 0, 4, 0]	AG	0.25	ALU	ncRNA_exonic	MUC20-OT1	-
15	CD_44	3	195702948	A	[7, 0, 3, 0]	AG	0.3	ALU	ncRNA_intronic	MUC20-OT1	-
15	CD_44	3	195703029	A	[10, 0, 3, 0]	AG	0.23	ALU	ncRNA_intronic	MUC20-OT1	-
15	CD_44	3	195703064	A	[7, 0, 3, 0]	AG	0.3	ALU	ncRNA_intronic	MUC20-OT1	-
15	CD_44	3	195905268	T	[0, 3, 0, 8]	TC	0.27	ALU	intronic	TNK2	-
15	CD_44	3	197538463	T	[0, 3, 0, 7]	TC	0.3	ALU	intronic	BDH1	-
15	CD_44	5	71137577	T	[0, 3, 0, 8]	TC	0.27	ALU	intergenic	GTF2H2;LINC02197	-
15	CD_44	5	134926789	T	[0, 21, 0, 0]	TC	1	NONREP	intronic	PCBD2	-
15	CD_44	6	21755971	A	[9, 0, 4, 0]	AG	0.31	ALU	ncRNA_intronic	CASC15	-
15	CD_44	6	21755972	A	[9, 0, 4, 0]	AG	0.31	ALU	ncRNA_intronic	CASC15	-
15	CD_44	6	21756038	A	[11, 0, 3, 0]	AG	0.21	ALU	ncRNA_intronic	CASC15	-
15	CD_44	6	21839243	A	[4, 0, 7, 0]	AG	0.64	ALU	ncRNA_intronic	CASC15	-
15	CD_44	6	21839244	A	[6, 0, 4, 0]	AG	0.4	ALU	ncRNA_intronic	CASC15	-
15	CD_44	6	30493051	A	[8, 0, 0, 3]	AT	0.27	ALU	UTR3	HLA-E	-
15	CD_44	6	30493092	A	[31, 0, 4, 0]	AG	0.11	ALU	UTR3	HLA-E	-
15	CD_44	6	42886888	A	[27, 0, 3, 0]	AG	0.1	ALU	UTR3	RPL7L1	-
15	CD_44	6	42886895	A	[20, 0, 6, 0]	AG	0.23	ALU	UTR3	RPL7L1	-
15	CD_44	6	42886943	A	[13, 0, 6, 0]	AG	0.32	ALU	UTR3	RPL7L1	-
15	CD_44	6	72744726	A	[16, 0, 4, 0]	AG	0.2	ALU	intronic	KCNQ5	-
15	CD_44	6	72744760	A	[13, 0, 3, 0]	AG	0.19	ALU	intronic	KCNQ5	-
15	CD_44	6	122444119	T	[0, 3, 0, 8]	TC	0.27	ALU	UTR3	SERINC1	-
15	CD_44	7	4708963	A	[17, 0, 3, 0]	AG	0.15	ALU	intronic	FOXK1	-
15	CD_44	7	4709014	A	[13, 0, 3, 0]	AG	0.19	ALU	intronic	FOXK1	-
15	CD_44	7	100038944	A	[7, 0, 3, 0]	AG	0.3	ALU	UTR3	ZKSCAN1	-
15	CD_44	7	100039205	A	[21, 1, 4, 1]	AG	0.16	ALU	UTR3	ZKSCAN1	-
15	CD_44	7	137995403	T	[0, 3, 0, 7]	TC	0.3	ALU	intronic	CREB3L2	-
15	CD_44	7	139419004	A	[17, 0, 3, 1]	AG	0.15	ALU	intronic	FMC1-LUC7L2;LUC7L2	-
15	CD_44	7	158776883	T	[0, 5, 1, 9]	TC	0.36	ALU	intronic	ESYT2	-
15	CD_44	8	11843045	T	[0, 3, 0, 9]	TC	0.25	ALU	UTR3	CTSB	-
15	CD_44	8	11843046	T	[0, 3, 0, 11]	TC	0.21	ALU	UTR3	CTSB	-
15	CD_44	8	26334638	A	[8, 0, 3, 0]	AG	0.27	ALU	intronic	PPP2R2A	-
15	CD_44	8	47977215	A	[8, 0, 3, 0]	AG	0.27	ALU	UTR3	MCM4	-
15	CD_44	8	115469595	T	[0, 5, 0, 26]	TC	0.16	ALU	intronic	TRPS1	-
15	CD_44	8	115469601	T	[0, 16, 0, 14]	TC	0.53	ALU	intronic	TRPS1	-
15	CD_44	8	115469748	T	[0, 3, 0, 16]	TC	0.16	ALU	intronic	TRPS1	-
15	CD_44	8	115500072	T	[0, 3, 0, 11]	TC	0.21	ALU	intronic	TRPS1	-
15	CD_44	8	115500128	T	[0, 3, 0, 22]	TC	0.12	ALU	intronic	TRPS1	-
15	CD_44	8	115500167	T	[0, 6, 0, 20]	TC	0.23	ALU	intronic	TRPS1	-
15	CD_44	8	115500170	T	[0, 3, 0, 24]	TC	0.11	ALU	intronic	TRPS1	-
15	CD_44	8	115500212	T	[0, 4, 0, 20]	TC	0.17	ALU	intronic	TRPS1	-
15	CD_44	8	115500270	T	[0, 3, 0, 8]	TC	0.27	ALU	intronic	TRPS1	-
15	CD_44	8	115524359	T	[0, 4, 0, 9]	TC	0.31	ALU	intronic	TRPS1	-
15	CD_44	8	115524381	T	[0, 6, 0, 34]	TC	0.15	ALU	intronic	TRPS1	-
15	CD_44	8	115524445	T	[0, 8, 2, 59]	TC	0.12	ALU	intronic	TRPS1	-
15	CD_44	8	115524458	T	[0, 6, 0, 54]	TC	0.1	ALU	intronic	TRPS1	-
15	CD_44	8	115524459	T	[0, 7, 0, 53]	TC	0.12	ALU	intronic	TRPS1	-
15	CD_44	8	115820644	A	[3, 0, 7, 0]	AG	0.7	ALU	intergenic	TRPS1;LINC00536	-
15	CD_44	8	115820670	A	[0, 0, 14, 0]	AG	1	ALU	intergenic	TRPS1;LINC00536	-
15	CD_44	8	115820671	A	[1, 0, 13, 0]	AG	0.93	ALU	intergenic	TRPS1;LINC00536	-
15	CD_44	8	115820676	A	[5, 0, 9, 0]	AG	0.64	ALU	intergenic	TRPS1;LINC00536	-
15	CD_44	8	115820680	A	[5, 0, 11, 0]	AG	0.69	ALU	intergenic	TRPS1;LINC00536	-
15	CD_44	8	115820693	A	[15, 0, 4, 0]	AG	0.21	ALU	intergenic	TRPS1;LINC00536	-
15	CD_44	8	116942987	A	[13, 0, 16, 1]	AG	0.55	ALU	UTR3	AARD	-
15	CD_44	8	124497411	A	[10, 0, 3, 0]	AG	0.23	ALU	intronic	TATDN1	-
15	CD_44	8	127808853	A	[14, 0, 3, 0]	AG	0.18	ALU	ncRNA_intronic	PVT1	-
15	CD_44	8	127808909	A	[9, 0, 8, 0]	AG	0.47	ALU	ncRNA_intronic	PVT1	-
15	CD_44	8	127808910	A	[9, 0, 9, 0]	AG	0.5	ALU	ncRNA_intronic	PVT1	-
15	CD_44	8	127808927	A	[8, 0, 8, 0]	AG	0.5	ALU	ncRNA_intronic	PVT1	-
15	CD_44	8	127808940	A	[9, 0, 6, 0]	AG	0.4	ALU	ncRNA_intronic	PVT1	-
15	CD_44	8	143587437	T	[0, 4, 1, 32]	TC	0.11	ALU	intronic	EEF1D	-
15	CD_44	8	143640834	A	[12, 0, 3, 1]	AG	0.2	ALU	intronic	ZNF623	-
15	CD_44	8	143777409	A	[5, 2, 3, 0]	AG	0.38	ALU	intronic	IQANK1	-
15	CD_44	8	144750961	T	[0, 4, 0, 7]	TC	0.36	ALU	intronic	ZNF251	-
15	CD_44	9	14233482	T	[0, 11, 0, 18]	TC	0.38	ALU	intronic	NFIB	-
15	CD_44	9	14233488	T	[0, 3, 0, 27]	TC	0.1	ALU	intronic	NFIB	-
15	CD_44	9	14248025	T	[0, 4, 0, 6]	TC	0.4	ALU	intronic	NFIB	-
15	CD_44	9	14248057	T	[0, 4, 0, 6]	TC	0.4	ALU	intronic	NFIB	-
15	CD_44	9	14248497	T	[0, 3, 0, 9]	TC	0.25	ALU	intronic	NFIB	-
15	CD_44	9	37164402	A	[9, 0, 5, 0]	AG	0.36	ALU	intronic	ZCCHC7	-
15	CD_44	9	37503321	A	[14, 0, 0, 6]	AT	0.3	ALU	UTR3	POLR1E	-
15	CD_44	9	37777897	T	[1, 3, 0, 12]	TC	0.2	ALU	UTR3	TRMT10B	-
15	CD_44	9	37777920	A	[12, 0, 3, 0]	AG	0.2	ALU	UTR3	TRMT10B	-
15	CD_44	9	131448423	A	[5, 0, 6, 0]	AG	0.55	ALU	intronic	PRRC2B	-
15	CD_44	10	72220128	A	[9, 0, 3, 0]	AG	0.25	ALU	UTR5	ANAPC16	-
15	CD_44	10	72220134	A	[9, 0, 3, 0]	AG	0.25	ALU	UTR5	ANAPC16	-
15	CD_44	10	72220232	A	[18, 0, 4, 0]	AG	0.18	ALU	UTR5	ANAPC16	-
15	CD_44	10	72220248	A	[14, 0, 9, 0]	AG	0.39	ALU	UTR5	ANAPC16	-
15	CD_44	10	72220261	A	[16, 0, 6, 0]	AG	0.27	ALU	UTR5	ANAPC16	-
15	CD_44	10	74424333	A	[6, 0, 4, 0]	AG	0.4	ALU	intronic	ADK	-
15	CD_44	10	80432562	A	[8, 0, 4, 0]	AG	0.33	ALU	UTR3	PRXL2A	-
15	CD_44	10	125092329	T	[0, 5, 0, 5]	TC	0.5	ALU	intronic	CTBP2	-
15	CD_44	10	125112237	T	[0, 4, 0, 14]	TC	0.22	ALU	intronic	CTBP2	-
15	CD_44	11	43682365	A	[8, 0, 3, 0]	AG	0.27	ALU	intronic	HSD17B12	-
15	CD_44	11	57770227	A	[7, 0, 4, 0]	AG	0.36	ALU	intronic	AP001931.1;AP001931.2;CTNND1	-
15	CD_44	11	57770236	A	[8, 0, 3, 0]	AG	0.27	ALU	intronic	AP001931.1;AP001931.2;CTNND1	-
15	CD_44	11	65440048	A	[27, 0, 3, 0]	AG	0.1	REP	ncRNA_exonic	NEAT1	-
15	CD_44	11	65440830	A	[40, 2, 42, 3]	AG	0.51	ALU	ncRNA_exonic	NEAT1	-
15	CD_44	11	66657562	A	[5, 0, 7, 0]	AG	0.58	ALU	intronic	RBM4	-
15	CD_44	11	66657598	A	[5, 0, 5, 0]	AG	0.5	ALU	intronic	RBM4	-
15	CD_44	11	66657603	A	[5, 0, 5, 0]	AG	0.5	ALU	intronic	RBM4	-
15	CD_44	11	96275418	T	[0, 4, 0, 6]	TC	0.4	ALU	intronic	MAML2	-
15	CD_44	12	6228460	A	[7, 0, 3, 0]	AG	0.3	ALU	intronic	CD9	-
15	CD_44	12	56229627	A	[10, 0, 4, 0]	AG	0.29	ALU	UTR3	NABP2	-
15	CD_44	12	56229685	A	[9, 0, 3, 0]	AG	0.25	ALU	UTR3	NABP2	-
15	CD_44	12	64449074	A	[6, 0, 7, 0]	AG	0.54	ALU	UTR3	XPOT	-
15	CD_44	12	64449075	A	[7, 0, 6, 0]	AG	0.46	ALU	UTR3	XPOT	-
15	CD_44	12	68759593	A	[7, 0, 5, 0]	AG	0.42	ALU	intronic	SLC35E3	-
15	CD_44	12	68759597	A	[9, 0, 3, 1]	AG	0.25	ALU	intronic	SLC35E3	-
15	CD_44	12	101719072	A	[7, 0, 3, 0]	AG	0.3	ALU	intronic	CHPT1	-
15	CD_44	12	101739879	A	[11, 0, 3, 0]	AG	0.21	ALU	upstream	SYCP3	-
15	CD_44	12	110497355	T	[0, 3, 0, 8]	TC	0.27	ALU	intronic	VPS29	-
15	CD_44	12	111468839	T	[0, 4, 0, 6]	TC	0.4	ALU	UTR3	ATXN2	-
15	CD_44	12	122144686	A	[27, 0, 6, 0]	AG	0.18	ALU	UTR3	MLXIP	-
15	CD_44	13	32532676	T	[0, 3, 0, 7]	TC	0.3	ALU	intronic	N4BP2L2	-
15	CD_44	13	110897383	T	[0, 5, 0, 5]	TC	0.5	ALU	ncRNA_intronic	ANKRD10-IT1	-
15	CD_44	13	110898930	T	[0, 7, 0, 24]	TC	0.23	ALU	ncRNA_intronic	ANKRD10-IT1	-
15	CD_44	13	110898976	T	[0, 5, 0, 16]	TC	0.24	ALU	ncRNA_intronic	ANKRD10-IT1	-
15	CD_44	13	110899029	T	[0, 3, 0, 7]	TC	0.3	ALU	ncRNA_intronic	ANKRD10-IT1	-
15	CD_44	14	68578291	A	[7, 0, 3, 0]	AG	0.3	ALU	intronic	RAD51B	-
15	CD_44	14	68901316	T	[0, 3, 0, 12]	TC	0.2	ALU	intronic	ACTN1	-
15	CD_44	14	105668160	T	[0, 10, 0, 1]	TC	0.91	NONREP	intergenic	COPDA1;IGHA1	-
15	CD_44	15	43405933	A	[6, 0, 4, 0]	AG	0.4	ALU	UTR3	TP53BP1;TUBGCP4	-
15	CD_44	15	51815172	A	[12, 0, 4, 0]	AG	0.25	ALU	UTR3	TMOD2	-
15	CD_44	15	64955122	T	[0, 3, 0, 8]	TC	0.27	ALU	intronic	ANKDD1A	-
15	CD_44	15	68213349	T	[0, 4, 0, 6]	TC	0.4	ALU	intronic	AC107871.1;CLN6	-
15	CD_44	15	69455425	T	[0, 10, 0, 0]	TC	1	NONREP	intronic	RPLP1	-
15	CD_44	15	72757426	T	[0, 5, 0, 6]	TC	0.45	ALU	intronic	ADPGK	-
15	CD_44	15	88903613	T	[1, 1, 3, 25]	TG	0.11	ALU	intronic	MFGE8	-
15	CD_44	15	90083193	T	[0, 3, 0, 10]	TC	0.23	ALU	UTR3	IDH2	-
15	CD_44	15	90083240	T	[0, 4, 0, 20]	TC	0.17	ALU	UTR3	IDH2	-
15	CD_44	15	98760076	A	[14, 0, 3, 0]	AG	0.18	ALU	intronic	IGF1R	-
15	CD_44	15	98760134	A	[19, 0, 3, 0]	AG	0.14	ALU	intronic	IGF1R	-
15	CD_44	15	98762966	A	[13, 0, 3, 0]	AG	0.19	ALU	intronic	IGF1R	-
15	CD_44	15	98762967	A	[10, 0, 6, 0]	AG	0.38	ALU	intronic	IGF1R	-
15	CD_44	15	98762987	A	[12, 0, 4, 0]	AG	0.25	ALU	intronic	IGF1R	-
15	CD_44	16	500497	A	[7, 0, 3, 0]	AG	0.3	ALU	intronic	RAB11FIP3	-
15	CD_44	16	500499	A	[7, 0, 3, 0]	AG	0.3	ALU	intronic	RAB11FIP3	-
15	CD_44	16	500567	A	[11, 0, 7, 0]	AG	0.39	ALU	intronic	RAB11FIP3	-
15	CD_44	16	500577	A	[14, 0, 4, 0]	AG	0.22	ALU	intronic	RAB11FIP3	-
15	CD_44	16	2265553	T	[0, 5, 0, 18]	TC	0.22	ALU	intronic	RNPS1	-
15	CD_44	16	10531372	A	[5, 0, 5, 0]	AG	0.5	ALU	ncRNA_intronic	AC027277.1	-
15	CD_44	16	10531409	T	[0, 3, 0, 16]	TC	0.16	ALU	ncRNA_intronic	AC027277.1	-
15	CD_44	16	10531456	T	[0, 8, 0, 11]	TC	0.42	ALU	ncRNA_intronic	AC027277.1	-
15	CD_44	16	10531459	T	[0, 3, 0, 14]	TC	0.18	ALU	ncRNA_intronic	AC027277.1	-
15	CD_44	16	10531468	T	[0, 3, 0, 9]	TC	0.25	ALU	ncRNA_intronic	AC027277.1	-
15	CD_44	16	11837476	T	[3, 0, 1, 20]	TA	0.13	ALU	UTR3	RSL1D1	-
15	CD_44	16	46910260	A	[11, 0, 3, 0]	AG	0.21	ALU	intronic	GPT2	-
15	CD_44	17	47659242	A	[11, 1, 4, 0]	AG	0.27	ALU	intronic	KPNB1	-
15	CD_44	17	78898878	T	[0, 4, 0, 8]	TC	0.33	ALU	ncRNA_exonic	AC100788.2	-
15	CD_44	19	13837902	T	[0, 4, 0, 13]	TC	0.24	ALU	ncRNA_exonic	AC020916.1	-
15	CD_44	19	36227985	A	[7, 0, 3, 0]	AG	0.3	ALU	intronic	ZNF146;ZNF565	-
15	CD_44	19	38668579	A	[4, 0, 6, 0]	AG	0.6	ALU	intronic	ACTN4	-
15	CD_44	19	42398485	A	[8, 0, 4, 0]	AG	0.33	ALU	ncRNA_intronic	LIPE-AS1	-
15	CD_44	19	52644901	T	[0, 3, 0, 7]	TC	0.3	ALU	intronic	ZNF83	-
15	CD_44	19	52644902	T	[0, 4, 0, 6]	TC	0.4	ALU	intronic	ZNF83	-
15	CD_44	19	57304919	A	[8, 0, 4, 0]	AG	0.33	ALU	ncRNA_exonic	AC005261.1	-
15	CD_44	20	36890668	T	[0, 0, 3, 8]	TG	0.27	ALU	UTR3	SAMHD1	-
15	CD_44	21	34876953	T	[0, 3, 0, 7]	TC	0.3	ALU	ncRNA_intronic	AP000331.1	-
15	CD_44	21	41225127	A	[7, 0, 3, 0]	AG	0.3	ALU	intronic	BACE2	-
15	CD_44	21	43762120	T	[0, 12, 0, 0]	TC	1	NONREP	UTR3	PDXK	-
15	CD_44	21	44769503	T	[0, 3, 0, 14]	TC	0.18	ALU	UTR3	UBE2G2	-
15	CD_44	21	44769575	T	[0, 3, 0, 7]	TC	0.3	ALU	UTR3	UBE2G2	-
15	CD_44	22	17066029	A	[7, 0, 3, 0]	AG	0.3	ALU	intergenic	GAB4;AC006946.2	-
15	CD_44	22	17066031	A	[7, 0, 3, 0]	AG	0.3	ALU	intergenic	GAB4;AC006946.2	-
15	CD_44	22	27910011	T	[0, 3, 0, 8]	TC	0.27	ALU	intronic	PITPNB	-
15	CD_44	22	38358580	T	[1, 4, 0, 6]	TC	0.4	ALU	intronic	TPTEP2-CSNK1E	-
15	CD_44	22	38741969	T	[0, 4, 0, 10]	TC	0.29	ALU	ncRNA_intronic	AL021707.1	-
15	CD_44	22	40576167	T	[0, 4, 0, 6]	TC	0.4	ALU	intronic	MRTFA	-
17	CD_44	1	10459133	T	[0, 5, 0, 5]	TC	0.5	ALU	ncRNA_exonic	AL354956.1	-
17	CD_44	1	35147653	T	[0, 5, 1, 24]	TC	0.17	ALU	intergenic	AL590434.2;SFPQ	-
17	CD_44	1	35147659	T	[0, 4, 1, 34]	TC	0.11	ALU	intergenic	AL590434.2;SFPQ	-
17	CD_44	1	35151138	T	[0, 4, 0, 7]	TC	0.36	ALU	intergenic	AL590434.2;SFPQ	-
17	CD_44	1	175448248	T	[0, 3, 0, 16]	TC	0.16	ALU	intronic	TNR	-
17	CD_44	2	176200949	T	[0, 24, 0, 0]	TC	1	NONREP	intergenic	AC009336.2;MTX2	-
17	CD_44	3	49015786	A	[0, 0, 13, 0]	AG	1	NONREP	UTR3	WDR6	-
17	CD_44	3	184582259	T	[3, 0, 0, 7]	TA	0.3	REP	UTR3	EPHB3	-
17	CD_44	3	188165004	A	[12, 0, 3, 0]	AG	0.2	ALU	intronic	LPP	-
17	CD_44	3	195703920	A	[7, 0, 3, 0]	AG	0.3	ALU	ncRNA_intronic	MUC20-OT1	-
17	CD_44	3	195703922	A	[7, 0, 3, 0]	AG	0.3	ALU	ncRNA_intronic	MUC20-OT1	-
17	CD_44	4	78008653	A	[31, 10, 0, 0]	AC	0.24	NONREP	intergenic	MRPL1;FRAS1	-
17	CD_44	4	78008702	A	[0, 0, 22, 1]	AG	1	NONREP	intergenic	MRPL1;FRAS1	-
17	CD_44	4	78008706	A	[0, 0, 13, 0]	AG	1	NONREP	intergenic	MRPL1;FRAS1	-
17	CD_44	5	134926789	T	[0, 16, 0, 0]	TC	1	NONREP	intronic	PCBD2	-
17	CD_44	6	30493092	A	[10, 0, 4, 0]	AG	0.29	ALU	UTR3	HLA-E	-
17	CD_44	6	110884563	A	[8, 0, 3, 0]	AG	0.27	ALU	intronic	AMD1	-
17	CD_44	7	100039205	A	[14, 0, 3, 0]	AG	0.18	ALU	UTR3	ZKSCAN1	-
17	CD_44	8	11842699	T	[0, 3, 0, 7]	TC	0.3	ALU	UTR3	CTSB	-
17	CD_44	8	100922472	T	[0, 4, 0, 12]	TC	0.25	ALU	intronic	YWHAZ	-
17	CD_44	8	115469581	T	[0, 3, 0, 12]	TC	0.2	ALU	intronic	TRPS1	-
17	CD_44	8	115469601	T	[0, 5, 0, 13]	TC	0.28	ALU	intronic	TRPS1	-
17	CD_44	8	115500072	T	[0, 4, 0, 10]	TC	0.29	ALU	intronic	TRPS1	-
17	CD_44	8	115524445	T	[1, 5, 0, 32]	TC	0.14	ALU	intronic	TRPS1	-
17	CD_44	8	143587437	T	[0, 5, 0, 25]	TC	0.17	ALU	intronic	EEF1D	-
17	CD_44	9	37211935	A	[9, 0, 3, 0]	AG	0.25	ALU	intronic	ZCCHC7	-
17	CD_44	10	126921080	A	[7, 0, 4, 0]	AG	0.36	ALU	intronic	DOCK1	-
17	CD_44	11	65439993	A	[27, 0, 5, 0]	AG	0.16	REP	ncRNA_exonic	NEAT1	-
17	CD_44	11	65440048	A	[23, 0, 7, 0]	AG	0.23	REP	ncRNA_exonic	NEAT1	-
17	CD_44	11	65440055	A	[18, 0, 18, 0]	AG	0.5	REP	ncRNA_exonic	NEAT1	-
17	CD_44	11	65440056	A	[32, 0, 5, 0]	AG	0.14	REP	ncRNA_exonic	NEAT1	-
17	CD_44	11	65440830	A	[25, 0, 20, 0]	AG	0.44	ALU	ncRNA_exonic	NEAT1	-
17	CD_44	11	72003032	T	[0, 13, 0, 0]	TC	1	NONREP	UTR3	IL18BP;NUMA1	-
17	CD_44	12	101739879	A	[7, 0, 3, 0]	AG	0.3	ALU	upstream	SYCP3	-
17	CD_44	12	122144686	A	[11, 1, 3, 0]	AG	0.21	ALU	UTR3	MLXIP	-
17	CD_44	13	110898861	T	[0, 3, 0, 21]	TC	0.12	ALU	ncRNA_intronic	ANKRD10-IT1	-
17	CD_44	13	110898870	T	[0, 6, 0, 20]	TC	0.23	ALU	ncRNA_intronic	ANKRD10-IT1	-
17	CD_44	13	110898930	T	[0, 7, 0, 16]	TC	0.3	ALU	ncRNA_intronic	ANKRD10-IT1	-
17	CD_44	13	110898976	T	[0, 6, 0, 13]	TC	0.32	ALU	ncRNA_intronic	ANKRD10-IT1	-
17	CD_44	15	51815060	A	[10, 1, 3, 0]	AG	0.23	ALU	UTR3	TMOD2	-
17	CD_44	15	69455425	T	[0, 27, 0, 0]	TC	1	NONREP	intronic	RPLP1	-
17	CD_44	15	88903546	T	[0, 3, 0, 17]	TC	0.15	ALU	intronic	MFGE8	-
17	CD_44	15	88903636	T	[0, 4, 0, 20]	TC	0.17	ALU	intronic	MFGE8	-
17	CD_44	16	10531456	T	[0, 5, 0, 6]	TC	0.45	ALU	ncRNA_intronic	AC027277.1	-
17	CD_44	16	29458885	A	[5, 0, 5, 0]	AG	0.5	ALU	ncRNA_intronic	SLX1B-SULT1A4	-
17	CD_44	17	28722845	A	[26, 0, 0, 4]	AT	0.13	NONREP	exonic	RPL23A	nonsynonymous SNV
17	CD_44	17	35439592	T	[0, 4, 0, 6]	TC	0.4	ALU	UTR3	SLFN13	-
17	CD_44	22	22812083	A	[0, 0, 0, 11]	AT	1	NONREP	exonic	IGLV3-10	nonsynonymous SNV
17	CD_44	22	22812274	A	[0, 0, 10, 0]	AG	1	NONREP	exonic	IGLV3-10	nonsynonymous SNV
17	CD_44	X	77827624	T	[0, 5, 0, 9]	TC	0.36	ALU	UTR3	MAGT1	-
18	CD_44	1	632487	A	[0, 0, 24, 1]	AG	1	NONREP	upstream	AC114498.2	-
18	CD_44	1	21218697	T	[0, 3, 0, 18]	TC	0.14	ALU	UTR3	ECE1	-
18	CD_44	1	32676489	A	[7, 0, 3, 0]	AG	0.3	ALU	intronic	RBBP4	-
18	CD_44	1	35147653	T	[0, 4, 0, 19]	TC	0.17	ALU	intergenic	AL590434.2;SFPQ	-
18	CD_44	1	35147659	T	[0, 4, 0, 26]	TC	0.13	ALU	intergenic	AL590434.2;SFPQ	-
18	CD_44	1	35150023	T	[0, 3, 0, 8]	TC	0.27	ALU	intergenic	AL590434.2;SFPQ	-
18	CD_44	1	35150460	T	[0, 4, 0, 8]	TC	0.33	ALU	intergenic	AL590434.2;SFPQ	-
18	CD_44	1	35150477	T	[0, 8, 0, 2]	TC	0.8	ALU	intergenic	AL590434.2;SFPQ	-
18	CD_44	1	35150817	T	[0, 5, 0, 5]	TC	0.5	ALU	intergenic	AL590434.2;SFPQ	-
18	CD_44	1	35150818	T	[0, 3, 0, 8]	TC	0.27	ALU	intergenic	AL590434.2;SFPQ	-
18	CD_44	1	173658225	A	[8, 0, 3, 0]	AG	0.27	ALU	intronic	AL139142.2;ANKRD45	-
18	CD_44	1	173658245	A	[6, 0, 4, 0]	AG	0.4	ALU	intronic	AL139142.2;ANKRD45	-
18	CD_44	2	176200949	T	[0, 32, 0, 0]	TC	1	NONREP	intergenic	AC009336.2;MTX2	-
18	CD_44	3	49015786	A	[0, 0, 10, 1]	AG	1	NONREP	UTR3	WDR6	-
18	CD_44	3	179399314	T	[0, 3, 0, 9]	TC	0.25	ALU	UTR3	GNB4	-
18	CD_44	3	179399340	T	[0, 4, 0, 7]	TC	0.36	ALU	UTR3	GNB4	-
18	CD_44	4	78008653	A	[21, 7, 1, 2]	AC	0.25	NONREP	intergenic	MRPL1;FRAS1	-
18	CD_44	4	78008702	A	[0, 0, 17, 0]	AG	1	NONREP	intergenic	MRPL1;FRAS1	-
18	CD_44	4	78008706	A	[0, 0, 17, 1]	AG	1	NONREP	intergenic	MRPL1;FRAS1	-
18	CD_44	4	78008714	A	[0, 0, 13, 0]	AG	1	NONREP	intergenic	MRPL1;FRAS1	-
18	CD_44	5	134926789	T	[2, 46, 0, 0]	TC	1	NONREP	intronic	PCBD2	-
18	CD_44	5	134926833	T	[0, 11, 0, 0]	TC	1	NONREP	intronic	PCBD2	-
18	CD_44	6	30493092	A	[7, 0, 3, 0]	AG	0.3	ALU	UTR3	HLA-E	-
18	CD_44	6	42886888	A	[26, 0, 4, 0]	AG	0.13	ALU	UTR3	RPL7L1	-
18	CD_44	6	42886895	A	[25, 0, 4, 0]	AG	0.14	ALU	UTR3	RPL7L1	-
18	CD_44	6	42886904	A	[27, 0, 3, 0]	AG	0.1	ALU	UTR3	RPL7L1	-
18	CD_44	7	128457783	A	[6, 0, 4, 0]	AG	0.4	ALU	ncRNA_intronic	AC010655.2;AC010655.4	-
18	CD_44	8	31691474	A	[7, 0, 6, 0]	AG	0.46	ALU	intronic	NRG1	-
18	CD_44	8	47977146	A	[12, 0, 3, 0]	AG	0.2	ALU	UTR3	MCM4	-
18	CD_44	8	47977215	A	[8, 0, 3, 0]	AG	0.27	ALU	UTR3	MCM4	-
18	CD_44	8	115469581	T	[0, 5, 0, 7]	TC	0.42	ALU	intronic	TRPS1	-
18	CD_44	8	115469595	T	[0, 3, 0, 8]	TC	0.27	ALU	intronic	TRPS1	-
18	CD_44	8	115469601	T	[0, 3, 0, 9]	TC	0.25	ALU	intronic	TRPS1	-
18	CD_44	8	115500167	T	[0, 3, 0, 12]	TC	0.2	ALU	intronic	TRPS1	-
18	CD_44	8	115500212	T	[0, 3, 0, 9]	TC	0.25	ALU	intronic	TRPS1	-
18	CD_44	9	33023348	T	[0, 3, 0, 8]	TC	0.27	ALU	intronic	APTX	-
18	CD_44	9	33023362	T	[0, 3, 0, 8]	TC	0.27	ALU	intronic	APTX	-
18	CD_44	9	37863219	A	[11, 0, 5, 0]	AG	0.31	ALU	UTR3	DCAF10	-
18	CD_44	10	7349529	T	[0, 5, 0, 5]	TC	0.5	ALU	intronic	SFMBT2	-
18	CD_44	10	72220232	A	[23, 0, 6, 0]	AG	0.21	ALU	UTR5	ANAPC16	-
18	CD_44	10	72220248	A	[16, 0, 10, 1]	AG	0.38	ALU	UTR5	ANAPC16	-
18	CD_44	10	72220261	A	[16, 0, 5, 1]	AG	0.24	ALU	UTR5	ANAPC16	-
18	CD_44	11	65440001	A	[16, 0, 5, 0]	AG	0.24	REP	ncRNA_exonic	NEAT1	-
18	CD_44	11	65440055	A	[23, 0, 7, 0]	AG	0.23	REP	ncRNA_exonic	NEAT1	-
18	CD_44	11	65440830	A	[38, 1, 10, 0]	AG	0.21	ALU	ncRNA_exonic	NEAT1	-
18	CD_44	12	64449074	A	[3, 0, 8, 0]	AG	0.73	ALU	UTR3	XPOT	-
18	CD_44	12	64449075	A	[2, 0, 8, 0]	AG	0.8	ALU	UTR3	XPOT	-
18	CD_44	12	101721969	A	[9, 0, 4, 0]	AG	0.31	ALU	intronic	CHPT1	-
18	CD_44	12	122144684	A	[11, 0, 3, 0]	AG	0.21	ALU	UTR3	MLXIP	-
18	CD_44	12	122144686	A	[9, 0, 4, 0]	AG	0.31	ALU	UTR3	MLXIP	-
18	CD_44	13	110898930	T	[0, 3, 0, 11]	TC	0.21	ALU	ncRNA_intronic	ANKRD10-IT1	-
18	CD_44	15	88903613	T	[3, 0, 4, 18]	TG TA	0.18	ALU	intronic	MFGE8	-
18	CD_44	15	98762967	A	[8, 0, 3, 0]	AG	0.27	ALU	intronic	IGF1R	-
18	CD_44	16	10531456	T	[0, 4, 0, 8]	TC	0.33	ALU	ncRNA_intronic	AC027277.1	-
18	CD_44	17	1464851	T	[0, 3, 0, 7]	TC	0.3	ALU	UTR3	MYO1C	-
18	CD_44	17	53106271	A	[0, 0, 11, 0]	AG	1	NONREP	intergenic	LINC02876;AC034268.2	-
18	CD_44	17	63433258	T	[0, 3, 0, 7]	TC	0.3	ALU	UTR3	CYB561	-
18	CD_44	17	72038085	A	[15, 4, 0, 0]	AC	0.21	ALU	ncRNA_exonic	LINC01152	-
18	CD_44	18	31547569	T	[1, 3, 0, 22]	TC	0.12	ALU	ncRNA_intronic	DSG2-AS1	-
18	CD_44	19	50976847	T	[0, 9, 0, 1]	TC	0.9	ALU	ncRNA_intronic	AC011483.1	-
18	CD_44	X	103511459	T	[0, 4, 1, 18]	TC	0.18	ALU	ncRNA_intronic	Z69733.1	-
18	CD_44	X	103755107	T	[1, 3, 0, 9]	TC	0.25	ALU	ncRNA_intronic	AC234782.4	-
19	CD_44	1	632487	A	[2, 0, 26, 0]	AG	0.93	NONREP	upstream	AC114498.2	-
19	CD_44	1	10458699	T	[0, 3, 0, 10]	TC	0.23	ALU	ncRNA_exonic	AL354956.1	-
19	CD_44	1	10458757	A	[5, 0, 6, 0]	AG	0.55	ALU	ncRNA_exonic	AL354956.1	-
19	CD_44	1	10459062	T	[0, 4, 0, 7]	TC	0.36	ALU	ncRNA_intronic	AL354956.1	-
19	CD_44	1	32175732	A	[10, 0, 4, 0]	AG	0.29	ALU	ncRNA_intronic	AL049795.2	-
19	CD_44	1	32231288	T	[1, 3, 0, 6]	TC	0.33	ALU	UTR3	EIF3I	-
19	CD_44	1	32231289	A	[8, 0, 3, 0]	AG	0.27	ALU	UTR3	EIF3I	-
19	CD_44	1	35147659	T	[0, 3, 0, 14]	TC	0.18	ALU	intergenic	AL590434.2;SFPQ	-
19	CD_44	1	50948745	T	[0, 3, 0, 9]	TC	0.25	ALU	intronic	FAF1	-
19	CD_44	1	150621411	T	[0, 5, 0, 6]	TC	0.45	ALU	intronic	ENSA	-
19	CD_44	1	150621412	T	[0, 4, 0, 7]	TC	0.36	ALU	intronic	ENSA	-
19	CD_44	1	150621414	T	[0, 5, 0, 5]	TC	0.5	ALU	intronic	ENSA	-
19	CD_44	1	150725536	T	[0, 4, 0, 8]	TC	0.33	ALU	intergenic	HORMAD1;CTSS	-
19	CD_44	1	173667575	A	[6, 1, 10, 0]	AG	0.62	ALU	intronic	AL139142.2;ANKRD45	-
19	CD_44	1	173667627	A	[9, 0, 4, 0]	AG	0.31	ALU	intronic	AL139142.2;ANKRD45	-
19	CD_44	2	32307880	A	[6, 0, 4, 0]	AG	0.4	ALU	UTR3	YIPF4	-
19	CD_44	2	71352371	A	[8, 0, 3, 0]	AG	0.27	ALU	intronic	ZNF638	-
19	CD_44	2	176200949	T	[0, 23, 0, 0]	TC	1	NONREP	intergenic	AC009336.2;MTX2	-
19	CD_44	2	189864474	A	[11, 0, 3, 0]	AG	0.21	ALU	intronic	PMS1	-
19	CD_44	3	49015786	A	[0, 0, 22, 0]	AG	1	NONREP	UTR3	WDR6	-
19	CD_44	4	78008653	A	[14, 6, 0, 1]	AC	0.3	NONREP	intergenic	MRPL1;FRAS1	-
19	CD_44	4	78008702	A	[0, 0, 11, 0]	AG	1	NONREP	intergenic	MRPL1;FRAS1	-
19	CD_44	5	134926789	T	[1, 49, 0, 0]	TC	1	NONREP	intronic	PCBD2	-
19	CD_44	6	30493051	A	[11, 0, 1, 3]	AT	0.21	ALU	UTR3	HLA-E	-
19	CD_44	6	30493092	A	[17, 0, 4, 0]	AG	0.19	ALU	UTR3	HLA-E	-
19	CD_44	6	36926331	A	[8, 0, 3, 1]	AG	0.27	ALU	UTR3	C6orf89	-
19	CD_44	6	42886789	A	[11, 0, 1, 4]	AT	0.27	ALU	UTR3	RPL7L1	-
19	CD_44	6	42886873	A	[28, 0, 6, 0]	AG	0.18	ALU	UTR3	RPL7L1	-
19	CD_44	6	42886895	A	[28, 0, 4, 0]	AG	0.12	ALU	UTR3	RPL7L1	-
19	CD_44	6	42886943	A	[16, 0, 7, 0]	AG	0.3	ALU	UTR3	RPL7L1	-
19	CD_44	6	42889293	A	[5, 0, 8, 0]	AG	0.62	ALU	UTR3	RPL7L1	-
19	CD_44	6	106555120	A	[8, 1, 3, 0]	AG	0.27	ALU	intronic	CRYBG1	-
19	CD_44	6	106559711	A	[1, 0, 9, 0]	AG	0.9	ALU	intronic	CRYBG1	-
19	CD_44	6	138659166	T	[0, 6, 0, 4]	TC	0.6	ALU	intergenic	NHSL1;AL590617.2	-
19	CD_44	6	159778994	A	[4, 6, 0, 0]	AC	0.6	NONREP	UTR3	ACAT2;TCP1	-
19	CD_44	8	47977073	A	[9, 0, 4, 0]	AG	0.31	ALU	UTR3	MCM4	-
19	CD_44	8	47977215	A	[9, 0, 8, 1]	AG	0.47	ALU	UTR3	MCM4	-
19	CD_44	8	115455845	T	[0, 3, 0, 7]	TC	0.3	ALU	intronic	TRPS1	-
19	CD_44	8	115469581	T	[0, 7, 0, 16]	TC	0.3	ALU	intronic	TRPS1	-
19	CD_44	8	115469595	T	[0, 4, 0, 20]	TC	0.17	ALU	intronic	TRPS1	-
19	CD_44	8	115469601	T	[0, 12, 0, 11]	TC	0.52	ALU	intronic	TRPS1	-
19	CD_44	8	115469748	T	[0, 6, 0, 16]	TC	0.27	ALU	intronic	TRPS1	-
19	CD_44	8	115500167	T	[0, 4, 0, 21]	TC	0.16	ALU	intronic	TRPS1	-
19	CD_44	8	115524381	T	[0, 3, 0, 15]	TC	0.17	ALU	intronic	TRPS1	-
19	CD_44	8	115524431	T	[0, 9, 3, 37]	TC	0.2	ALU	intronic	TRPS1	-
19	CD_44	8	115524445	T	[0, 9, 0, 45]	TC	0.17	ALU	intronic	TRPS1	-
19	CD_44	8	115524458	T	[0, 8, 0, 48]	TC	0.14	ALU	intronic	TRPS1	-
19	CD_44	8	115524459	T	[0, 9, 1, 46]	TC	0.16	ALU	intronic	TRPS1	-
19	CD_44	8	115820670	A	[3, 0, 8, 0]	AG	0.73	ALU	intergenic	TRPS1;LINC00536	-
19	CD_44	8	115820671	A	[2, 0, 8, 0]	AG	0.8	ALU	intergenic	TRPS1;LINC00536	-
19	CD_44	8	115820680	A	[6, 0, 6, 0]	AG	0.5	ALU	intergenic	TRPS1;LINC00536	-
19	CD_44	8	115832896	A	[23, 0, 3, 0]	AG	0.12	ALU	intergenic	TRPS1;LINC00536	-
19	CD_44	8	115832907	A	[26, 0, 3, 0]	AG	0.1	ALU	intergenic	TRPS1;LINC00536	-
19	CD_44	8	116942821	A	[21, 0, 3, 0]	AG	0.12	ALU	UTR3	AARD	-
19	CD_44	8	127808909	A	[2, 0, 9, 0]	AG	0.82	ALU	ncRNA_intronic	PVT1	-
19	CD_44	8	127808910	A	[3, 0, 9, 0]	AG	0.75	ALU	ncRNA_intronic	PVT1	-
19	CD_44	8	127808927	A	[6, 0, 6, 0]	AG	0.5	ALU	ncRNA_intronic	PVT1	-
19	CD_44	8	127808940	A	[8, 0, 4, 0]	AG	0.33	ALU	ncRNA_intronic	PVT1	-
19	CD_44	8	127808944	A	[6, 0, 4, 0]	AG	0.4	ALU	ncRNA_intronic	PVT1	-
19	CD_44	8	140509541	T	[0, 7, 0, 4]	TC	0.64	ALU	intergenic	AC107375.1;CHRAC1	-
19	CD_44	8	143587437	T	[0, 3, 0, 21]	TC	0.12	ALU	intronic	EEF1D	-
19	CD_44	8	143851917	T	[0, 7, 0, 6]	TC	0.54	ALU	intergenic	NRBP2;EPPK1	-
19	CD_44	8	143851918	T	[0, 4, 0, 7]	TC	0.36	ALU	intergenic	NRBP2;EPPK1	-
19	CD_44	8	143851923	T	[0, 12, 0, 2]	TC	0.86	ALU	intergenic	NRBP2;EPPK1	-
19	CD_44	8	143851932	T	[0, 13, 0, 4]	TC	0.76	ALU	intergenic	NRBP2;EPPK1	-
19	CD_44	8	143851945	T	[0, 6, 0, 12]	TC	0.33	ALU	intergenic	NRBP2;EPPK1	-
19	CD_44	9	14285247	T	[0, 3, 0, 8]	TC	0.27	ALU	intronic	NFIB	-
19	CD_44	9	37164402	A	[7, 0, 3, 0]	AG	0.3	ALU	intronic	ZCCHC7	-
19	CD_44	9	37211935	A	[12, 0, 3, 0]	AG	0.2	ALU	intronic	ZCCHC7	-
19	CD_44	9	37503349	A	[8, 0, 5, 0]	AG	0.38	ALU	UTR3	POLR1E	-
19	CD_44	9	37503395	A	[5, 0, 5, 0]	AG	0.5	ALU	UTR3	POLR1E	-
19	CD_44	9	37777897	T	[0, 3, 0, 10]	TC	0.23	ALU	UTR3	TRMT10B	-
19	CD_44	10	72220218	A	[14, 0, 5, 0]	AG	0.26	ALU	UTR5	ANAPC16	-
19	CD_44	10	72220248	A	[8, 0, 7, 0]	AG	0.47	ALU	UTR5	ANAPC16	-
19	CD_44	10	72220261	A	[8, 0, 3, 0]	AG	0.27	ALU	UTR5	ANAPC16	-
19	CD_44	10	126921021	A	[7, 0, 3, 0]	AG	0.3	ALU	intronic	DOCK1	-
19	CD_44	10	126921080	A	[10, 0, 5, 0]	AG	0.33	ALU	intronic	DOCK1	-
19	CD_44	10	126921115	A	[12, 0, 4, 0]	AG	0.25	ALU	intronic	DOCK1	-
19	CD_44	10	126921132	A	[11, 0, 3, 0]	AG	0.21	ALU	intronic	DOCK1	-
19	CD_44	11	16594829	T	[0, 5, 0, 5]	TC	0.5	ALU	intergenic	RN7SL188P;C11orf58	-
19	CD_44	11	57423649	T	[0, 4, 0, 10]	TC	0.29	ALU	intronic	SLC43A3	-
19	CD_44	11	65440001	A	[15, 0, 4, 0]	AG	0.21	REP	ncRNA_exonic	NEAT1	-
19	CD_44	11	65440048	A	[17, 0, 6, 0]	AG	0.26	REP	ncRNA_exonic	NEAT1	-
19	CD_44	11	65440055	A	[19, 0, 9, 0]	AG	0.32	REP	ncRNA_exonic	NEAT1	-
19	CD_44	11	65440056	A	[23, 0, 5, 0]	AG	0.18	REP	ncRNA_exonic	NEAT1	-
19	CD_44	11	65440830	A	[15, 1, 7, 0]	AG	0.32	ALU	ncRNA_exonic	NEAT1	-
19	CD_44	12	42527352	T	[0, 4, 0, 7]	TC	0.36	ALU	intronic	PRICKLE1	-
19	CD_44	12	56229627	A	[8, 0, 4, 0]	AG	0.33	ALU	UTR3	NABP2	-
19	CD_44	12	122144684	A	[23, 0, 3, 0]	AG	0.12	ALU	UTR3	MLXIP	-
19	CD_44	12	122144686	A	[22, 0, 5, 0]	AG	0.19	ALU	UTR3	MLXIP	-
19	CD_44	13	32529850	T	[0, 3, 0, 16]	TC	0.16	ALU	intronic	N4BP2L2	-
19	CD_44	13	110898818	T	[0, 3, 0, 16]	TC	0.16	ALU	ncRNA_intronic	ANKRD10-IT1	-
19	CD_44	13	110898870	T	[0, 4, 0, 22]	TC	0.15	ALU	ncRNA_intronic	ANKRD10-IT1	-
19	CD_44	13	110898891	T	[0, 3, 3, 26]	TG TC	0.1	ALU	ncRNA_intronic	ANKRD10-IT1	-
19	CD_44	13	110898930	T	[0, 8, 0, 20]	TC	0.29	ALU	ncRNA_intronic	ANKRD10-IT1	-
19	CD_44	13	110898976	T	[0, 9, 0, 15]	TC	0.38	ALU	ncRNA_intronic	ANKRD10-IT1	-
19	CD_44	14	68578318	A	[7, 0, 4, 0]	AG	0.36	ALU	intronic	RAD51B	-
19	CD_44	15	28618242	A	[10, 0, 4, 0]	AG	0.29	ALU	intergenic	GOLGA8G;GOLGA8M	-
19	CD_44	15	69455425	T	[0, 12, 0, 1]	TC	0.92	NONREP	intronic	RPLP1	-
19	CD_44	15	88903546	T	[0, 3, 0, 20]	TC	0.13	ALU	intronic	MFGE8	-
19	CD_44	15	88903735	T	[0, 3, 0, 16]	TC	0.16	ALU	intronic	MFGE8	-
19	CD_44	15	98762967	A	[9, 0, 9, 0]	AG	0.5	ALU	intronic	IGF1R	-
19	CD_44	15	98762987	A	[12, 0, 3, 0]	AG	0.2	ALU	intronic	IGF1R	-
19	CD_44	15	98768444	A	[6, 0, 4, 0]	AG	0.4	ALU	intronic	IGF1R	-
19	CD_44	16	2265553	T	[0, 5, 0, 12]	TC	0.29	ALU	intronic	RNPS1	-
19	CD_44	16	10531456	T	[0, 5, 0, 7]	TC	0.42	ALU	ncRNA_intronic	AC027277.1	-
19	CD_44	16	29458863	A	[14, 0, 5, 0]	AG	0.26	ALU	ncRNA_intronic	SLX1B-SULT1A4	-
19	CD_44	16	29458885	A	[10, 0, 3, 0]	AG	0.23	ALU	ncRNA_intronic	SLX1B-SULT1A4	-
19	CD_44	17	59201824	A	[8, 0, 3, 0]	AG	0.27	ALU	UTR3	PRR11	-
19	CD_44	17	59201851	A	[9, 0, 3, 0]	AG	0.25	ALU	UTR3	PRR11	-
19	CD_44	17	72038189	A	[15, 0, 4, 0]	AG	0.21	ALU	ncRNA_exonic	LINC01152	-
19	CD_44	18	31547592	A	[25, 0, 3, 0]	AG	0.11	ALU	ncRNA_intronic	DSG2-AS1	-
19	CD_44	19	49907635	T	[0, 4, 0, 11]	TC	0.27	ALU	UTR3	NUP62	-
19	CD_44	21	43762120	T	[0, 14, 0, 0]	TC	1	NONREP	UTR3	PDXK	-
20	CD_44	1	632427	T	[0, 15, 0, 0]	TC	1	NONREP	upstream	AC114498.2	-
20	CD_44	1	632487	A	[2, 0, 24, 0]	AG	0.92	NONREP	upstream	AC114498.2	-
20	CD_44	1	19259158	A	[6, 0, 4, 0]	AG	0.4	ALU	UTR3	MRTO4	-
20	CD_44	2	88861228	A	[11, 0, 3, 0]	AG	0.21	NONREP	exonic	IGKJ3	nonsynonymous SNV
20	CD_44	2	176200949	T	[0, 51, 0, 0]	TC	1	NONREP	intergenic	AC009336.2;MTX2	-
20	CD_44	3	49015786	A	[0, 0, 23, 0]	AG	1	NONREP	UTR3	WDR6	-
20	CD_44	4	78008653	A	[14, 3, 0, 1]	AC	0.18	NONREP	intergenic	MRPL1;FRAS1	-
20	CD_44	4	78008702	A	[0, 0, 15, 1]	AG	1	NONREP	intergenic	MRPL1;FRAS1	-
20	CD_44	4	78008706	A	[0, 0, 13, 0]	AG	1	NONREP	intergenic	MRPL1;FRAS1	-
20	CD_44	4	78008714	A	[0, 0, 11, 0]	AG	1	NONREP	intergenic	MRPL1;FRAS1	-
20	CD_44	4	94665438	A	[8, 0, 3, 0]	AG	0.27	ALU	UTR3	PDLIM5	-
20	CD_44	5	134926789	T	[2, 64, 0, 0]	TC	1	NONREP	intronic	PCBD2	-
20	CD_44	5	134926833	T	[1, 14, 0, 0]	TC	1	NONREP	intronic	PCBD2	-
20	CD_44	6	21684290	A	[8, 0, 3, 0]	AG	0.27	ALU	ncRNA_intronic	CASC15	-
20	CD_44	6	30493092	A	[25, 0, 3, 0]	AG	0.11	ALU	UTR3	HLA-E	-
20	CD_44	6	138659146	T	[0, 3, 0, 8]	TC	0.27	ALU	intergenic	NHSL1;AL590617.2	-
20	CD_44	6	138659166	T	[0, 4, 0, 7]	TC	0.36	ALU	intergenic	NHSL1;AL590617.2	-
20	CD_44	7	102637231	T	[0, 4, 0, 6]	TC	0.4	ALU	ncRNA_intronic	AC105052.4	-
20	CD_44	8	23568763	A	[6, 0, 0, 4]	AT	0.4	ALU	intronic	SLC25A37	-
20	CD_44	8	47977073	A	[10, 0, 3, 0]	AG	0.23	ALU	UTR3	MCM4	-
20	CD_44	8	47977215	A	[12, 0, 3, 0]	AG	0.2	ALU	UTR3	MCM4	-
20	CD_44	8	115455845	T	[0, 4, 0, 9]	TC	0.31	ALU	intronic	TRPS1	-
20	CD_44	8	115455847	T	[0, 6, 0, 7]	TC	0.46	ALU	intronic	TRPS1	-
20	CD_44	8	115469595	T	[0, 5, 0, 9]	TC	0.36	ALU	intronic	TRPS1	-
20	CD_44	8	115469601	T	[0, 18, 0, 3]	TC	0.86	ALU	intronic	TRPS1	-
20	CD_44	8	115500072	T	[1, 3, 0, 9]	TC	0.25	ALU	intronic	TRPS1	-
20	CD_44	8	115500270	T	[0, 3, 0, 12]	TC	0.2	ALU	intronic	TRPS1	-
20	CD_44	8	115524431	T	[0, 7, 1, 44]	TC	0.14	ALU	intronic	TRPS1	-
20	CD_44	8	115524445	T	[0, 5, 0, 41]	TC	0.11	ALU	intronic	TRPS1	-
20	CD_44	8	115548462	T	[0, 3, 0, 7]	TC	0.3	ALU	intronic	TRPS1	-
20	CD_44	8	120452664	A	[6, 0, 4, 0]	AG	0.4	ALU	intronic	MTBP	-
20	CD_44	8	143587437	T	[0, 4, 0, 15]	TC	0.21	ALU	intronic	EEF1D	-
20	CD_44	9	4729122	T	[0, 3, 0, 7]	TC	0.3	ALU	intronic	AK3	-
20	CD_44	9	14233482	T	[0, 3, 0, 11]	TC	0.21	ALU	intronic	NFIB	-
20	CD_44	9	37503316	A	[8, 0, 3, 0]	AG	0.27	ALU	UTR3	POLR1E	-
20	CD_44	9	37503321	A	[11, 0, 0, 4]	AT	0.27	ALU	UTR3	POLR1E	-
20	CD_44	9	37503349	A	[11, 0, 4, 0]	AG	0.27	ALU	UTR3	POLR1E	-
20	CD_44	9	37864477	A	[7, 0, 4, 0]	AG	0.36	ALU	UTR3	DCAF10	-
20	CD_44	10	72220128	A	[10, 0, 3, 0]	AG	0.23	ALU	UTR5	ANAPC16	-
20	CD_44	10	72220232	A	[9, 0, 5, 0]	AG	0.36	ALU	UTR5	ANAPC16	-
20	CD_44	10	72220248	A	[8, 0, 5, 0]	AG	0.38	ALU	UTR5	ANAPC16	-
20	CD_44	10	80432520	A	[10, 0, 4, 0]	AG	0.29	ALU	UTR3	PRXL2A	-
20	CD_44	10	80432562	A	[8, 0, 3, 0]	AG	0.27	ALU	UTR3	PRXL2A	-
20	CD_44	10	113075379	A	[7, 0, 3, 0]	AG	0.3	ALU	intronic	TCF7L2	-
20	CD_44	11	65439993	A	[21, 0, 8, 0]	AG	0.28	REP	ncRNA_exonic	NEAT1	-
20	CD_44	11	65440001	A	[30, 0, 6, 0]	AG	0.17	REP	ncRNA_exonic	NEAT1	-
20	CD_44	11	65440048	A	[25, 0, 3, 0]	AG	0.11	REP	ncRNA_exonic	NEAT1	-
20	CD_44	11	65440055	A	[25, 0, 5, 0]	AG	0.17	REP	ncRNA_exonic	NEAT1	-
20	CD_44	11	65440830	A	[14, 0, 15, 1]	AG	0.52	ALU	ncRNA_exonic	NEAT1	-
20	CD_44	11	96275432	T	[0, 6, 0, 4]	TC	0.6	ALU	intronic	MAML2	-
20	CD_44	12	11831445	A	[7, 0, 3, 0]	AG	0.3	ALU	intronic	ETV6	-
20	CD_44	12	56229627	A	[14, 0, 3, 1]	AG	0.18	ALU	UTR3	NABP2	-
20	CD_44	12	122144844	A	[18, 0, 4, 0]	AG	0.18	ALU	UTR3	MLXIP	-
20	CD_44	13	32529850	T	[0, 3, 0, 15]	TC	0.17	ALU	intronic	N4BP2L2	-
20	CD_44	13	110898976	T	[0, 7, 0, 5]	TC	0.58	ALU	ncRNA_intronic	ANKRD10-IT1	-
20	CD_44	14	105668160	T	[1, 46, 1, 1]	TC	0.98	NONREP	intergenic	COPDA1;IGHA1	-
20	CD_44	14	106211049	T	[0, 12, 0, 0]	TC	1	NONREP	exonic	IGHV3-20	synonymous SNV
20	CD_44	15	69455425	T	[0, 13, 0, 0]	TC	1	NONREP	intronic	RPLP1	-
20	CD_44	15	98762967	A	[9, 0, 7, 0]	AG	0.44	ALU	intronic	IGF1R	-
20	CD_44	17	45506702	T	[0, 5, 0, 5]	TC	0.5	ALU	intergenic	PLEKHM1;AC091132.6	-
20	CD_44	17	78888342	T	[0, 3, 0, 7]	TC	0.3	ALU	intronic	TIMP2	-
20	CD_44	18	31547462	T	[3, 0, 0, 13]	TA	0.19	ALU	ncRNA_intronic	DSG2-AS1	-
20	CD_44	19	13837902	T	[0, 3, 0, 12]	TC	0.2	ALU	ncRNA_exonic	AC020916.1	-
20	CD_44	19	13837925	T	[0, 3, 0, 13]	TC	0.19	ALU	ncRNA_exonic	AC020916.1	-
20	CD_44	21	43762120	T	[0, 12, 0, 0]	TC	1	NONREP	UTR3	PDXK	-
21	CD_44	1	632427	T	[0, 10, 0, 0]	TC	1	NONREP	upstream	AC114498.2	-
21	CD_44	1	632487	A	[1, 0, 14, 0]	AG	0.93	NONREP	upstream	AC114498.2	-
21	CD_44	1	23970485	T	[1, 3, 0, 16]	TC	0.16	ALU	UTR3	SRSF10	-
21	CD_44	1	32231318	T	[0, 3, 0, 8]	TC	0.27	ALU	UTR3	EIF3I	-
21	CD_44	1	32231384	A	[7, 0, 3, 0]	AG	0.3	ALU	UTR3	EIF3I	-
21	CD_44	1	35147659	T	[0, 3, 0, 12]	TC	0.2	ALU	intergenic	AL590434.2;SFPQ	-
21	CD_44	1	67397106	A	[7, 0, 4, 0]	AG	0.36	ALU	downstream	IL12RB2	-
21	CD_44	1	93658078	T	[0, 5, 0, 5]	TC	0.5	ALU	intronic	BCAR3	-
21	CD_44	1	173658239	A	[10, 0, 3, 0]	AG	0.23	ALU	intronic	AL139142.2;ANKRD45	-
21	CD_44	1	173658245	A	[10, 0, 3, 0]	AG	0.23	ALU	intronic	AL139142.2;ANKRD45	-
21	CD_44	1	173667575	A	[1, 0, 11, 0]	AG	0.92	ALU	intronic	AL139142.2;ANKRD45	-
21	CD_44	2	38435176	T	[4, 0, 0, 13]	TA	0.24	ALU	ncRNA_intronic	LINC02613	-
21	CD_44	2	38437735	T	[1, 3, 0, 15]	TC	0.17	ALU	ncRNA_intronic	LINC02613	-
21	CD_44	2	118778327	T	[0, 3, 0, 11]	TC	0.21	ALU	ncRNA_intronic	LINC01956	-
21	CD_44	2	176200949	T	[0, 39, 0, 0]	TC	1	NONREP	intergenic	AC009336.2;MTX2	-
21	CD_44	3	49015786	A	[0, 0, 13, 0]	AG	1	NONREP	UTR3	WDR6	-
21	CD_44	4	78008653	A	[10, 6, 0, 1]	AC	0.38	NONREP	intergenic	MRPL1;FRAS1	-
21	CD_44	4	107621849	T	[0, 3, 0, 7]	TC	0.3	ALU	intronic	PAPSS1	-
21	CD_44	5	32171840	T	[0, 3, 0, 14]	TC	0.18	ALU	intronic	GOLPH3	-
21	CD_44	5	134926789	T	[0, 20, 0, 0]	TC	1	NONREP	intronic	PCBD2	-
21	CD_44	6	21839285	A	[8, 0, 3, 0]	AG	0.27	ALU	ncRNA_intronic	CASC15	-
21	CD_44	6	30493092	A	[13, 0, 4, 0]	AG	0.24	ALU	UTR3	HLA-E	-
21	CD_44	6	42886904	A	[19, 0, 3, 1]	AG	0.14	ALU	UTR3	RPL7L1	-
21	CD_44	6	138629479	T	[0, 3, 0, 13]	TC	0.19	ALU	intergenic	NHSL1;AL590617.2	-
21	CD_44	6	138629480	T	[0, 3, 0, 13]	TC	0.19	ALU	intergenic	NHSL1;AL590617.2	-
21	CD_44	6	138629494	T	[0, 3, 0, 13]	TC	0.19	ALU	intergenic	NHSL1;AL590617.2	-
21	CD_44	6	138659146	T	[0, 4, 0, 8]	TC	0.33	ALU	intergenic	NHSL1;AL590617.2	-
21	CD_44	6	138659166	T	[0, 3, 0, 8]	TC	0.27	ALU	intergenic	NHSL1;AL590617.2	-
21	CD_44	6	138659187	T	[0, 3, 0, 10]	TC	0.23	ALU	intergenic	NHSL1;AL590617.2	-
21	CD_44	7	100039205	A	[11, 0, 3, 0]	AG	0.21	ALU	UTR3	ZKSCAN1	-
21	CD_44	8	11842592	T	[0, 10, 0, 0]	TC	1	NONREP	UTR3	CTSB	-
21	CD_44	8	31791024	A	[12, 0, 3, 0]	AG	0.2	ALU	intronic	NRG1	-
21	CD_44	8	31791034	A	[8, 0, 3, 0]	AG	0.27	ALU	intronic	NRG1	-
21	CD_44	8	31791088	A	[14, 0, 4, 0]	AG	0.22	ALU	intronic	NRG1	-
21	CD_44	8	102310471	T	[0, 3, 0, 9]	TC	0.25	ALU	intronic	UBR5	-
21	CD_44	8	115469581	T	[0, 4, 0, 11]	TC	0.27	ALU	intronic	TRPS1	-
21	CD_44	8	115469595	T	[0, 5, 0, 15]	TC	0.25	ALU	intronic	TRPS1	-
21	CD_44	8	115469596	T	[0, 3, 0, 18]	TC	0.14	ALU	intronic	TRPS1	-
21	CD_44	8	115469601	T	[0, 18, 0, 7]	TC	0.72	ALU	intronic	TRPS1	-
21	CD_44	8	115469748	T	[0, 9, 0, 11]	TC	0.45	ALU	intronic	TRPS1	-
21	CD_44	8	115524381	T	[0, 4, 0, 14]	TC	0.22	ALU	intronic	TRPS1	-
21	CD_44	8	115524431	T	[0, 6, 0, 27]	TC	0.18	ALU	intronic	TRPS1	-
21	CD_44	8	115524458	T	[0, 5, 0, 34]	TC	0.13	ALU	intronic	TRPS1	-
21	CD_44	8	115524459	T	[0, 4, 0, 35]	TC	0.1	ALU	intronic	TRPS1	-
21	CD_44	8	115548423	T	[0, 3, 0, 12]	TC	0.2	ALU	intronic	TRPS1	-
21	CD_44	8	115548462	T	[1, 3, 0, 9]	TC	0.25	ALU	intronic	TRPS1	-
21	CD_44	8	122813025	A	[9, 0, 3, 0]	AG	0.25	ALU	ncRNA_intronic	AC016405.1	-
21	CD_44	8	133279090	T	[0, 3, 0, 16]	TC	0.16	ALU	intronic	NDRG1	-
21	CD_44	8	143587437	T	[0, 4, 0, 8]	TC	0.33	ALU	intronic	EEF1D	-
21	CD_44	8	143640821	A	[8, 0, 3, 0]	AG	0.27	ALU	intronic	ZNF623	-
21	CD_44	8	143640834	A	[11, 0, 3, 0]	AG	0.21	ALU	intronic	ZNF623	-
21	CD_44	9	37777804	A	[8, 0, 3, 0]	AG	0.27	ALU	UTR3	TRMT10B	-
21	CD_44	9	37777928	T	[0, 3, 0, 10]	TC	0.23	ALU	UTR3	TRMT10B	-
21	CD_44	10	72220261	A	[8, 0, 3, 0]	AG	0.27	ALU	UTR5	ANAPC16	-
21	CD_44	11	65439993	A	[27, 0, 5, 0]	AG	0.16	REP	ncRNA_exonic	NEAT1	-
21	CD_44	11	65440001	A	[20, 0, 10, 1]	AG	0.33	REP	ncRNA_exonic	NEAT1	-
21	CD_44	11	65440048	A	[16, 0, 7, 0]	AG	0.3	REP	ncRNA_exonic	NEAT1	-
21	CD_44	11	65440055	A	[18, 0, 11, 0]	AG	0.38	REP	ncRNA_exonic	NEAT1	-
21	CD_44	11	65440830	A	[36, 1, 20, 0]	AG	0.36	ALU	ncRNA_exonic	NEAT1	-
21	CD_44	11	96255947	T	[0, 3, 0, 8]	TC	0.27	ALU	intronic	MAML2	-
21	CD_44	12	52240521	A	[10, 0, 0, 3]	AT	0.23	ALU	intronic	KRT7	-
21	CD_44	12	101721952	A	[12, 0, 4, 0]	AG	0.25	ALU	intronic	CHPT1	-
21	CD_44	13	110898818	T	[0, 3, 0, 12]	TC	0.2	ALU	ncRNA_intronic	ANKRD10-IT1	-
21	CD_44	13	110898841	T	[0, 3, 0, 21]	TC	0.12	ALU	ncRNA_intronic	ANKRD10-IT1	-
21	CD_44	13	110898870	T	[0, 5, 0, 18]	TC	0.22	ALU	ncRNA_intronic	ANKRD10-IT1	-
21	CD_44	13	110898930	T	[0, 5, 0, 14]	TC	0.26	ALU	ncRNA_intronic	ANKRD10-IT1	-
21	CD_44	13	110898976	T	[1, 6, 1, 8]	TC	0.43	ALU	ncRNA_intronic	ANKRD10-IT1	-
21	CD_44	15	88903546	T	[0, 3, 0, 23]	TC	0.12	ALU	intronic	MFGE8	-
21	CD_44	15	98755644	A	[8, 0, 3, 0]	AG	0.27	ALU	intronic	IGF1R	-
21	CD_44	15	98762967	A	[6, 0, 4, 0]	AG	0.4	ALU	intronic	IGF1R	-
21	CD_44	16	2265553	T	[0, 3, 0, 10]	TC	0.23	ALU	intronic	RNPS1	-
21	CD_44	17	35439592	T	[0, 3, 0, 9]	TC	0.25	ALU	UTR3	SLFN13	-
21	CD_44	17	38727744	A	[7, 0, 3, 0]	AG	0.3	ALU	UTR3	MLLT6	-
21	CD_44	18	31547592	A	[27, 0, 4, 0]	AG	0.13	ALU	ncRNA_intronic	DSG2-AS1	-
21	CD_44	19	53066930	T	[0, 3, 0, 8]	TC	0.27	ALU	UTR3	ZNF160	-
22	CD_44	1	632487	A	[0, 0, 16, 0]	AG	1	NONREP	upstream	AC114498.2	-
22	CD_44	1	32058728	A	[4, 0, 9, 0]	AG	0.69	ALU	ncRNA_intronic	AL445248.1	-
22	CD_44	1	32058735	A	[5, 0, 9, 0]	AG	0.64	ALU	ncRNA_intronic	AL445248.1	-
22	CD_44	1	32175732	A	[25, 0, 5, 0]	AG	0.17	ALU	ncRNA_intronic	AL049795.2	-
22	CD_44	1	32676489	A	[8, 0, 3, 0]	AG	0.27	ALU	intronic	RBBP4	-
22	CD_44	1	35150817	T	[0, 4, 0, 6]	TC	0.4	ALU	intergenic	AL590434.2;SFPQ	-
22	CD_44	1	35150818	T	[0, 3, 0, 7]	TC	0.3	ALU	intergenic	AL590434.2;SFPQ	-
22	CD_44	1	50638568	T	[0, 3, 0, 11]	TC	0.21	ALU	intronic	FAF1	-
22	CD_44	1	50638649	T	[0, 3, 0, 10]	TC	0.23	ALU	intronic	FAF1	-
22	CD_44	1	54639083	A	[12, 0, 3, 0]	AG	0.2	ALU	UTR3	ACOT11	-
22	CD_44	1	113012081	T	[0, 3, 0, 11]	TC	0.21	ALU	ncRNA_exonic	LRIG2-DT	-
22	CD_44	1	113012082	T	[0, 3, 0, 12]	TC	0.2	ALU	ncRNA_exonic	LRIG2-DT	-
22	CD_44	1	113012089	A	[9, 0, 3, 0]	AG	0.25	ALU	ncRNA_exonic	LRIG2-DT	-
22	CD_44	1	173667517	T	[0, 5, 0, 12]	TC	0.29	ALU	intronic	AL139142.2;ANKRD45	-
22	CD_44	1	173667559	A	[14, 0, 4, 0]	AG	0.22	ALU	intronic	AL139142.2;ANKRD45	-
22	CD_44	1	173667575	A	[9, 0, 11, 0]	AG	0.55	ALU	intronic	AL139142.2;ANKRD45	-
22	CD_44	1	173667627	A	[9, 0, 7, 0]	AG	0.44	ALU	intronic	AL139142.2;ANKRD45	-
22	CD_44	1	244432796	T	[0, 5, 0, 5]	TC	0.5	ALU	intronic	ADSS2	-
22	CD_44	2	20336323	T	[0, 11, 0, 2]	TC	0.85	ALU	intronic	PUM2	-
22	CD_44	2	20336339	T	[0, 11, 0, 2]	TC	0.85	ALU	intronic	PUM2	-
22	CD_44	2	28411062	A	[11, 0, 3, 1]	AG	0.21	ALU	intronic	FOSL2	-
22	CD_44	2	32307822	A	[17, 0, 3, 0]	AG	0.15	ALU	UTR3	YIPF4	-
22	CD_44	2	32307880	A	[11, 0, 7, 0]	AG	0.39	ALU	UTR3	YIPF4	-
22	CD_44	2	176200949	T	[0, 34, 0, 0]	TC	1	NONREP	intergenic	AC009336.2;MTX2	-
22	CD_44	2	218850680	A	[6, 0, 5, 0]	AG	0.45	ALU	intergenic	PRKAG3;WNT6	-
22	CD_44	3	42628879	A	[8, 0, 3, 0]	AG	0.27	ALU	ncRNA_intronic	AC006059.1	-
22	CD_44	3	49015786	A	[0, 0, 36, 0]	AG	1	NONREP	UTR3	WDR6	-
22	CD_44	3	129819207	T	[0, 3, 0, 10]	TC	0.23	ALU	intronic	TMCC1	-
22	CD_44	3	149645165	T	[0, 8, 0, 4]	TC	0.67	ALU	intronic	WWTR1	-
22	CD_44	4	2370001	T	[0, 10, 0, 0]	TC	1	ALU	intronic	ZFYVE28	-
22	CD_44	4	78008653	A	[28, 11, 1, 0]	AC	0.28	NONREP	intergenic	MRPL1;FRAS1	-
22	CD_44	4	78008702	A	[0, 0, 22, 0]	AG	1	NONREP	intergenic	MRPL1;FRAS1	-
22	CD_44	4	78008706	A	[0, 0, 16, 0]	AG	1	NONREP	intergenic	MRPL1;FRAS1	-
22	CD_44	4	99869823	A	[7, 0, 3, 0]	AG	0.3	ALU	UTR3	DAPP1	-
22	CD_44	5	134926789	T	[0, 17, 0, 0]	TC	1	NONREP	intronic	PCBD2	-
22	CD_44	6	21755906	A	[6, 0, 6, 0]	AG	0.5	ALU	ncRNA_intronic	CASC15	-
22	CD_44	6	21755945	A	[7, 0, 5, 0]	AG	0.42	ALU	ncRNA_intronic	CASC15	-
22	CD_44	6	21755972	A	[7, 0, 7, 0]	AG	0.5	ALU	ncRNA_intronic	CASC15	-
22	CD_44	6	21756024	A	[8, 0, 5, 0]	AG	0.38	ALU	ncRNA_intronic	CASC15	-
22	CD_44	6	21756038	A	[7, 0, 3, 0]	AG	0.3	ALU	ncRNA_intronic	CASC15	-
22	CD_44	6	21839244	A	[7, 0, 9, 0]	AG	0.56	ALU	ncRNA_intronic	CASC15	-
22	CD_44	6	21839284	A	[8, 0, 5, 0]	AG	0.38	ALU	ncRNA_intronic	CASC15	-
22	CD_44	6	21839285	A	[6, 0, 5, 0]	AG	0.45	ALU	ncRNA_intronic	CASC15	-
22	CD_44	6	30493092	A	[34, 0, 7, 0]	AG	0.17	ALU	UTR3	HLA-E	-
22	CD_44	6	42886873	A	[16, 0, 3, 0]	AG	0.16	ALU	UTR3	RPL7L1	-
22	CD_44	6	72785569	A	[3, 0, 8, 0]	AG	0.73	ALU	intronic	KCNQ5	-
22	CD_44	6	138659152	T	[0, 3, 0, 7]	TC	0.3	ALU	intergenic	NHSL1;AL590617.2	-
22	CD_44	6	138952524	T	[0, 4, 0, 6]	TC	0.4	ALU	intronic	REPS1	-
22	CD_44	6	149591171	A	[11, 0, 3, 0]	AG	0.21	ALU	UTR3	GINM1	-
22	CD_44	7	139419059	A	[9, 0, 3, 0]	AG	0.25	ALU	intronic	FMC1-LUC7L2;LUC7L2	-
22	CD_44	8	11842592	T	[0, 14, 0, 0]	TC	1	NONREP	UTR3	CTSB	-
22	CD_44	8	11842699	T	[0, 3, 0, 19]	TC	0.14	ALU	UTR3	CTSB	-
22	CD_44	8	11842709	T	[0, 3, 0, 19]	TC	0.14	ALU	UTR3	CTSB	-
22	CD_44	8	11842722	T	[0, 5, 0, 25]	TC	0.17	ALU	UTR3	CTSB	-
22	CD_44	8	11842796	T	[0, 4, 0, 19]	TC	0.17	ALU	UTR3	CTSB	-
22	CD_44	8	11842818	T	[0, 4, 0, 18]	TC	0.18	ALU	UTR3	CTSB	-
22	CD_44	8	11842887	T	[0, 3, 0, 7]	TC	0.3	ALU	UTR3	CTSB	-
22	CD_44	8	11843017	T	[0, 3, 0, 7]	TC	0.3	ALU	UTR3	CTSB	-
22	CD_44	8	11843077	T	[0, 3, 0, 14]	TC	0.18	ALU	UTR3	CTSB	-
22	CD_44	8	11843167	T	[0, 6, 0, 13]	TC	0.32	ALU	UTR3	CTSB	-
22	CD_44	8	11843168	T	[0, 4, 0, 14]	TC	0.22	ALU	UTR3	CTSB	-
22	CD_44	8	37861657	T	[0, 5, 0, 11]	TC	0.31	ALU	UTR3	RAB11FIP1	-
22	CD_44	8	37861727	T	[0, 3, 0, 14]	TC	0.18	ALU	UTR3	RAB11FIP1	-
22	CD_44	8	43174014	A	[9, 0, 4, 0]	AG	0.31	ALU	intronic	HGSNAT	-
22	CD_44	8	47977073	A	[15, 0, 4, 0]	AG	0.21	ALU	UTR3	MCM4	-
22	CD_44	8	47977215	A	[21, 0, 3, 0]	AG	0.12	ALU	UTR3	MCM4	-
22	CD_44	8	115453158	T	[0, 3, 0, 25]	TC	0.11	ALU	intronic	TRPS1	-
22	CD_44	8	115453254	T	[0, 3, 0, 10]	TC	0.23	ALU	intronic	TRPS1	-
22	CD_44	8	115469581	T	[0, 3, 0, 19]	TC	0.14	ALU	intronic	TRPS1	-
22	CD_44	8	115469595	T	[0, 10, 0, 11]	TC	0.48	ALU	intronic	TRPS1	-
22	CD_44	8	115469596	T	[0, 6, 0, 16]	TC	0.27	ALU	intronic	TRPS1	-
22	CD_44	8	115469601	T	[0, 15, 0, 11]	TC	0.58	ALU	intronic	TRPS1	-
22	CD_44	8	115500072	T	[0, 4, 0, 25]	TC	0.14	ALU	intronic	TRPS1	-
22	CD_44	8	115500162	T	[0, 4, 0, 25]	TC	0.14	ALU	intronic	TRPS1	-
22	CD_44	8	115500167	T	[0, 5, 0, 29]	TC	0.15	ALU	intronic	TRPS1	-
22	CD_44	8	115524445	T	[1, 7, 0, 48]	TC	0.13	ALU	intronic	TRPS1	-
22	CD_44	8	115524459	T	[0, 6, 0, 46]	TC	0.12	ALU	intronic	TRPS1	-
22	CD_44	8	115548466	T	[0, 4, 0, 10]	TC	0.29	ALU	intronic	TRPS1	-
22	CD_44	8	115832978	A	[33, 0, 4, 0]	AG	0.11	ALU	intergenic	TRPS1;LINC00536	-
22	CD_44	8	124497424	T	[0, 4, 0, 6]	TC	0.4	ALU	intronic	TATDN1	-
22	CD_44	8	124512251	T	[0, 4, 0, 9]	TC	0.31	ALU	intronic	TATDN1	-
22	CD_44	8	124512257	T	[0, 4, 0, 9]	TC	0.31	ALU	intronic	TATDN1	-
22	CD_44	8	124512303	T	[0, 6, 0, 7]	TC	0.46	ALU	intronic	TATDN1	-
22	CD_44	8	143640834	A	[9, 0, 4, 0]	AG	0.31	ALU	intronic	ZNF623	-
22	CD_44	8	143851959	T	[0, 4, 0, 9]	TC	0.31	ALU	intergenic	NRBP2;EPPK1	-
22	CD_44	9	4738874	T	[0, 4, 0, 9]	TC	0.31	ALU	intronic	AK3	-
22	CD_44	9	37503316	A	[20, 0, 3, 0]	AG	0.13	ALU	UTR3	POLR1E	-
22	CD_44	9	37503321	A	[25, 1, 0, 5]	AT	0.17	ALU	UTR3	POLR1E	-
22	CD_44	9	37503349	A	[27, 0, 3, 0]	AG	0.1	ALU	UTR3	POLR1E	-
22	CD_44	9	37503370	A	[21, 0, 3, 0]	AG	0.12	ALU	UTR3	POLR1E	-
22	CD_44	9	37503458	A	[11, 0, 3, 0]	AG	0.21	ALU	UTR3	POLR1E	-
22	CD_44	9	37913128	T	[0, 3, 0, 9]	TC	0.25	ALU	intronic	AL138752.2	-
22	CD_44	9	37913160	T	[0, 3, 0, 11]	TC	0.21	ALU	intronic	AL138752.2	-
22	CD_44	9	129827915	T	[0, 4, 0, 17]	TC	0.19	ALU	UTR3	C9orf78	-
22	CD_44	10	63363369	T	[1, 3, 0, 7]	TC	0.3	ALU	intronic	JMJD1C	-
22	CD_44	10	72220248	A	[13, 0, 7, 0]	AG	0.35	ALU	UTR5	ANAPC16	-
22	CD_44	10	72220261	A	[13, 0, 5, 0]	AG	0.28	ALU	UTR5	ANAPC16	-
22	CD_44	10	104290371	A	[6, 0, 4, 0]	AG	0.4	ALU	intronic	GSTO2	-
22	CD_44	10	126921145	A	[7, 0, 3, 0]	AG	0.3	ALU	intronic	DOCK1	-
22	CD_44	11	65439993	A	[22, 0, 10, 0]	AG	0.31	REP	ncRNA_exonic	NEAT1	-
22	CD_44	11	65440001	A	[30, 0, 5, 0]	AG	0.14	REP	ncRNA_exonic	NEAT1	-
22	CD_44	11	65440048	A	[25, 0, 7, 0]	AG	0.22	REP	ncRNA_exonic	NEAT1	-
22	CD_44	11	65440055	A	[23, 0, 12, 0]	AG	0.34	REP	ncRNA_exonic	NEAT1	-
22	CD_44	11	65440830	A	[48, 1, 17, 0]	AG	0.26	ALU	ncRNA_exonic	NEAT1	-
22	CD_44	11	96275438	T	[0, 3, 0, 10]	TC	0.23	ALU	intronic	MAML2	-
22	CD_44	12	101719072	A	[11, 0, 3, 0]	AG	0.21	ALU	intronic	CHPT1	-
22	CD_44	12	101721952	A	[11, 0, 3, 0]	AG	0.21	ALU	intronic	CHPT1	-
22	CD_44	12	101722028	A	[7, 5, 0, 0]	AC	0.42	ALU	intronic	CHPT1	-
22	CD_44	12	122144686	A	[22, 0, 4, 0]	AG	0.15	ALU	UTR3	MLXIP	-
22	CD_44	12	122144844	A	[22, 0, 3, 0]	AG	0.12	ALU	UTR3	MLXIP	-
22	CD_44	13	110898841	T	[0, 3, 0, 17]	TC	0.15	ALU	ncRNA_intronic	ANKRD10-IT1	-
22	CD_44	13	110898870	T	[0, 8, 0, 20]	TC	0.29	ALU	ncRNA_intronic	ANKRD10-IT1	-
22	CD_44	13	110898930	T	[0, 5, 0, 13]	TC	0.28	ALU	ncRNA_intronic	ANKRD10-IT1	-
22	CD_44	13	110898976	T	[0, 5, 0, 9]	TC	0.36	ALU	ncRNA_intronic	ANKRD10-IT1	-
22	CD_44	14	19292138	T	[0, 3, 0, 8]	TC	0.27	ALU	intergenic	AL589743.2;LINC01297	-
22	CD_44	14	68901316	T	[0, 3, 0, 10]	TC	0.23	ALU	intronic	ACTN1	-
22	CD_44	14	68901372	T	[0, 3, 0, 19]	TC	0.14	ALU	intronic	ACTN1	-
22	CD_44	14	100341107	A	[0, 0, 12, 0]	AG	1	ALU	ncRNA_intronic	AL157871.4	-
22	CD_44	15	64554975	A	[3, 0, 8, 0]	AG	0.73	ALU	intronic	ZNF609	-
22	CD_44	15	72757351	T	[0, 3, 0, 12]	TC	0.2	ALU	intronic	ADPGK	-
22	CD_44	15	90083240	T	[0, 5, 0, 6]	TC	0.45	ALU	UTR3	IDH2	-
22	CD_44	15	98755594	A	[18, 0, 4, 0]	AG	0.18	ALU	intronic	IGF1R	-
22	CD_44	15	98762967	A	[10, 0, 8, 0]	AG	0.44	ALU	intronic	IGF1R	-
22	CD_44	15	98762987	A	[11, 0, 4, 0]	AG	0.27	ALU	intronic	IGF1R	-
22	CD_44	15	98763003	A	[8, 0, 3, 1]	AG	0.27	ALU	intronic	IGF1R	-
22	CD_44	16	500567	A	[7, 0, 3, 0]	AG	0.3	ALU	intronic	RAB11FIP3	-
22	CD_44	16	2265553	T	[0, 3, 0, 15]	TC	0.17	ALU	intronic	RNPS1	-
22	CD_44	16	10531456	T	[1, 3, 0, 15]	TC	0.17	ALU	ncRNA_intronic	AC027277.1	-
22	CD_44	16	74313799	T	[0, 5, 0, 5]	TC	0.5	ALU	ncRNA_intronic	AC009120.2;AC009120.3	-
22	CD_44	17	35439592	T	[0, 5, 0, 8]	TC	0.38	ALU	UTR3	SLFN13	-
22	CD_44	17	42403872	T	[0, 22, 0, 0]	TC	1	ALU	UTR3	CAVIN1	-
22	CD_44	18	31547569	T	[0, 6, 0, 34]	TC	0.15	ALU	ncRNA_intronic	DSG2-AS1	-
22	CD_44	18	31547634	A	[22, 0, 3, 0]	AG	0.12	ALU	ncRNA_intronic	DSG2-AS1	-
22	CD_44	19	13837902	T	[0, 3, 0, 22]	TC	0.12	ALU	ncRNA_exonic	AC020916.1	-
22	CD_44	19	13837925	T	[0, 3, 0, 22]	TC	0.12	ALU	ncRNA_exonic	AC020916.1	-
22	CD_44	19	16551797	A	[7, 3, 0, 0]	AC	0.3	ALU	ncRNA_exonic	AC008764.3	-
22	CD_44	19	38653035	A	[8, 0, 3, 0]	AG	0.27	ALU	intronic	ACTN4	-
22	CD_44	19	49907635	T	[0, 3, 0, 25]	TC	0.11	ALU	UTR3	NUP62	-
22	CD_44	19	53067027	T	[0, 3, 0, 10]	TC	0.23	ALU	UTR3	ZNF160	-
22	CD_44	19	57304836	A	[16, 0, 4, 0]	AG	0.2	ALU	ncRNA_exonic	AC005261.1	-
22	CD_44	19	57304837	A	[12, 0, 6, 0]	AG	0.33	ALU	ncRNA_exonic	AC005261.1	-
22	CD_44	19	57304893	A	[12, 0, 3, 0]	AG	0.2	ALU	ncRNA_exonic	AC005261.1	-
22	CD_44	19	57304919	A	[5, 1, 15, 0]	AG	0.75	ALU	ncRNA_exonic	AC005261.1	-
22	CD_44	19	57304929	A	[18, 0, 4, 0]	AG	0.18	ALU	ncRNA_exonic	AC005261.1	-
22	CD_44	20	58678534	A	[7, 0, 3, 0]	AG	0.3	ALU	UTR3	STX16	-
22	CD_44	21	34863692	T	[0, 3, 0, 14]	TC	0.18	ALU	ncRNA_intronic	AP000331.1	-
22	CD_44	21	34876981	T	[0, 3, 0, 7]	TC	0.3	ALU	ncRNA_intronic	AP000331.1	-
22	CD_44	22	42511301	T	[0, 3, 0, 14]	TC	0.18	ALU	UTR3	RRP7A	-
22	CD_44	22	42511395	A	[10, 0, 3, 0]	AG	0.23	ALU	UTR3	RRP7A	-
22	CD_44	X	149479087	T	[0, 5, 0, 6]	TC	0.45	ALU	UTR3	AC244197.3;IDS	-
23	CD_44	1	632427	T	[0, 10, 0, 0]	TC	1	NONREP	upstream	AC114498.2	-
23	CD_44	1	632487	A	[0, 0, 18, 0]	AG	1	NONREP	upstream	AC114498.2	-
23	CD_44	1	8020772	T	[0, 5, 0, 33]	TC	0.13	ALU	intronic	ERRFI1	-
23	CD_44	1	8507880	T	[0, 3, 0, 8]	TC	0.27	ALU	intronic	RERE	-
23	CD_44	1	9314065	A	[18, 0, 3, 0]	AG	0.14	ALU	intronic	SPSB1	-
23	CD_44	1	10458652	T	[0, 3, 0, 12]	TC	0.2	ALU	ncRNA_exonic	AL354956.1	-
23	CD_44	1	10458699	T	[0, 3, 0, 15]	TC	0.17	ALU	ncRNA_exonic	AL354956.1	-
23	CD_44	1	15785200	A	[6, 0, 4, 0]	AG	0.4	ALU	UTR3	FBLIM1	-
23	CD_44	1	19259059	A	[10, 0, 3, 0]	AG	0.23	ALU	UTR3	MRTO4	-
23	CD_44	1	19296356	T	[1, 4, 0, 15]	TC	0.21	ALU	intergenic	AKR7A3;AKR7A2	-
23	CD_44	1	20651888	T	[0, 4, 0, 7]	TC	0.36	ALU	ncRNA_exonic	PINK1-AS	-
23	CD_44	1	24747454	A	[13, 0, 3, 0]	AG	0.19	ALU	intronic	CLIC4	-
23	CD_44	1	28497484	A	[8, 0, 3, 0]	AG	0.27	ALU	UTR3	PHACTR4	-
23	CD_44	1	32058942	A	[14, 0, 4, 0]	AG	0.22	ALU	ncRNA_intronic	AL445248.1	-
23	CD_44	1	32059037	A	[15, 0, 4, 0]	AG	0.21	ALU	ncRNA_intronic	AL445248.1	-
23	CD_44	1	32059082	A	[8, 0, 3, 0]	AG	0.27	ALU	ncRNA_intronic	AL445248.1	-
23	CD_44	1	35147653	T	[0, 4, 0, 18]	TC	0.18	ALU	intergenic	AL590434.2;SFPQ	-
23	CD_44	1	35147659	T	[0, 4, 0, 33]	TC	0.11	ALU	intergenic	AL590434.2;SFPQ	-
23	CD_44	1	35151068	T	[0, 3, 0, 9]	TC	0.25	ALU	intergenic	AL590434.2;SFPQ	-
23	CD_44	1	35151138	T	[0, 4, 0, 8]	TC	0.33	ALU	intergenic	AL590434.2;SFPQ	-
23	CD_44	1	39467170	A	[9, 0, 0, 3]	AT	0.25	ALU	intronic	MACF1	-
23	CD_44	1	50948745	T	[0, 5, 1, 6]	TC	0.45	ALU	intronic	FAF1	-
23	CD_44	1	50957490	T	[0, 3, 0, 7]	TC	0.3	ALU	intronic	FAF1	-
23	CD_44	1	86934750	A	[7, 0, 3, 0]	AG	0.3	ALU	ncRNA_exonic	AL121989.1	-
23	CD_44	1	108909822	A	[8, 0, 4, 0]	AG	0.33	ALU	intronic	GPSM2	-
23	CD_44	1	113012014	A	[8, 0, 4, 0]	AG	0.33	ALU	ncRNA_exonic	LRIG2-DT	-
23	CD_44	1	117178138	T	[0, 4, 0, 6]	TC	0.4	ALU	intronic	VTCN1	-
23	CD_44	1	117178381	T	[0, 4, 0, 12]	TC	0.25	ALU	intronic	VTCN1	-
23	CD_44	1	117178457	T	[0, 6, 0, 8]	TC	0.43	ALU	intronic	VTCN1	-
23	CD_44	1	150377025	A	[7, 0, 3, 0]	AG	0.3	ALU	intronic	RPRD2	-
23	CD_44	1	150621411	T	[0, 6, 0, 6]	TC	0.5	ALU	intronic	ENSA	-
23	CD_44	1	150621412	T	[0, 9, 0, 2]	TC	0.82	ALU	intronic	ENSA	-
23	CD_44	1	150621414	T	[0, 9, 0, 2]	TC	0.82	ALU	intronic	ENSA	-
23	CD_44	1	151203703	A	[11, 0, 4, 0]	AG	0.27	ALU	intronic	PIP5K1A	-
23	CD_44	1	151203713	A	[12, 0, 3, 0]	AG	0.2	ALU	intronic	PIP5K1A	-
23	CD_44	1	153560785	T	[0, 3, 0, 21]	TC	0.12	ALU	downstream	S100A2	-
23	CD_44	1	155316099	A	[9, 0, 3, 0]	AG	0.25	ALU	intronic	FDPS	-
23	CD_44	1	155316730	A	[10, 0, 4, 0]	AG	0.29	ALU	intronic	FDPS	-
23	CD_44	1	155316764	T	[0, 3, 0, 9]	TC	0.25	ALU	intronic	FDPS	-
23	CD_44	1	156722729	T	[0, 3, 0, 11]	TC	0.21	ALU	UTR3	ISG20L2	-
23	CD_44	1	156761430	A	[7, 0, 7, 0]	AG	0.5	ALU	intergenic	HDGF;PRCC	-
23	CD_44	1	156761431	A	[10, 0, 3, 0]	AG	0.23	ALU	intergenic	HDGF;PRCC	-
23	CD_44	1	156761444	A	[7, 0, 3, 0]	AG	0.3	ALU	intergenic	HDGF;PRCC	-
23	CD_44	1	160998026	T	[0, 4, 0, 7]	TC	0.36	ALU	UTR3	AL591806.4;F11R	-
23	CD_44	1	160998043	T	[0, 7, 0, 7]	TC	0.5	ALU	UTR3	AL591806.4;F11R	-
23	CD_44	1	160998100	T	[0, 3, 0, 10]	TC	0.23	ALU	UTR3	AL591806.4;F11R	-
23	CD_44	1	160998109	T	[0, 4, 0, 8]	TC	0.33	ALU	UTR3	AL591806.4;F11R	-
23	CD_44	1	161065704	T	[0, 3, 0, 10]	TC	0.23	ALU	intronic	ARHGAP30	-
23	CD_44	1	161065705	T	[0, 3, 0, 11]	TC	0.21	ALU	intronic	ARHGAP30	-
23	CD_44	1	161065749	T	[0, 3, 0, 11]	TC	0.21	ALU	intronic	ARHGAP30	-
23	CD_44	1	166152816	T	[0, 3, 0, 18]	TC	0.14	ALU	ncRNA_intronic	AL596087.3	-
23	CD_44	1	173667575	A	[8, 0, 12, 0]	AG	0.6	ALU	intronic	AL139142.2;ANKRD45	-
23	CD_44	1	173667621	A	[11, 0, 7, 0]	AG	0.39	ALU	intronic	AL139142.2;ANKRD45	-
23	CD_44	1	173667627	A	[15, 0, 4, 0]	AG	0.21	ALU	intronic	AL139142.2;ANKRD45	-
23	CD_44	1	179102201	T	[0, 3, 0, 20]	TC	0.13	ALU	UTR3	ABL2	-
23	CD_44	1	202011663	A	[27, 0, 4, 0]	AG	0.13	ALU	ncRNA_intronic	AL691482.4	-
23	CD_44	1	202011681	A	[30, 0, 5, 0]	AG	0.14	ALU	ncRNA_intronic	AL691482.4	-
23	CD_44	1	202011754	A	[19, 0, 3, 0]	AG	0.14	ALU	ncRNA_intronic	AL691482.4	-
23	CD_44	1	205744725	T	[0, 4, 0, 10]	TC	0.29	ALU	intronic	NUCKS1	-
23	CD_44	1	205744757	T	[0, 4, 0, 11]	TC	0.27	ALU	intronic	NUCKS1	-
23	CD_44	1	214356311	T	[0, 4, 0, 8]	TC	0.33	NONREP	ncRNA_intronic	AL929236.1	-
23	CD_44	1	214388634	T	[0, 3, 0, 8]	TC	0.27	ALU	intronic	PTPN14	-
23	CD_44	1	224445455	A	[5, 0, 5, 0]	AG	0.5	ALU	intergenic	WDR26;CNIH3-AS2	-
23	CD_44	1	224445456	A	[5, 0, 5, 0]	AG	0.5	ALU	intergenic	WDR26;CNIH3-AS2	-
23	CD_44	1	233950185	A	[7, 0, 4, 0]	AG	0.36	ALU	intronic	SLC35F3	-
23	CD_44	1	233950239	A	[8, 0, 4, 0]	AG	0.33	ALU	intronic	SLC35F3	-
23	CD_44	1	233950255	A	[13, 0, 8, 0]	AG	0.38	ALU	intronic	SLC35F3	-
23	CD_44	1	233950265	A	[16, 0, 4, 0]	AG	0.2	ALU	intronic	SLC35F3	-
23	CD_44	1	233950271	A	[18, 0, 3, 0]	AG	0.14	ALU	intronic	SLC35F3	-
23	CD_44	1	234407380	T	[0, 4, 0, 7]	TC	0.36	ALU	intronic	TARBP1	-
23	CD_44	1	244432724	T	[0, 4, 0, 6]	TC	0.4	ALU	intronic	ADSS2	-
23	CD_44	1	244432776	T	[0, 3, 0, 11]	TC	0.21	ALU	intronic	ADSS2	-
23	CD_44	1	244432796	T	[0, 6, 0, 6]	TC	0.5	ALU	intronic	ADSS2	-
23	CD_44	1	244972723	A	[12, 0, 3, 0]	AG	0.2	ALU	intronic	EFCAB2	-
23	CD_44	1	245190928	A	[4, 0, 6, 0]	AG	0.6	ALU	intronic	KIF26B	-
23	CD_44	1	246273252	T	[0, 3, 0, 9]	TC	0.25	ALU	intronic	SMYD3	-
23	CD_44	2	32307822	A	[8, 0, 5, 0]	AG	0.38	ALU	UTR3	YIPF4	-
23	CD_44	2	32307880	A	[10, 0, 3, 0]	AG	0.23	ALU	UTR3	YIPF4	-
23	CD_44	2	32555531	A	[12, 0, 5, 0]	AG	0.29	ALU	intronic	BIRC6	-
23	CD_44	2	37103288	T	[0, 11, 0, 1]	TC	0.92	ALU	UTR3	EIF2AK2	-
23	CD_44	2	37103293	T	[0, 5, 0, 9]	TC	0.36	ALU	UTR3	EIF2AK2	-
23	CD_44	2	37103333	T	[0, 4, 0, 11]	TC	0.27	ALU	UTR3	EIF2AK2	-
23	CD_44	2	37103344	T	[0, 3, 0, 11]	TC	0.21	ALU	UTR3	EIF2AK2	-
23	CD_44	2	37103360	T	[0, 9, 0, 3]	TC	0.75	ALU	UTR3	EIF2AK2	-
23	CD_44	2	38435184	T	[0, 4, 0, 10]	TC	0.29	ALU	ncRNA_intronic	LINC02613	-
23	CD_44	2	38435185	T	[0, 4, 0, 10]	TC	0.29	ALU	ncRNA_intronic	LINC02613	-
23	CD_44	2	38437679	T	[0, 4, 1, 14]	TC	0.22	ALU	ncRNA_intronic	LINC02613	-
23	CD_44	2	61511931	T	[0, 5, 0, 7]	TC	0.42	ALU	intronic	XPO1	-
23	CD_44	2	95940157	T	[0, 3, 0, 10]	TC	0.23	ALU	intronic	ANKRD36C	-
23	CD_44	2	95940197	T	[0, 7, 0, 5]	TC	0.58	ALU	intronic	ANKRD36C	-
23	CD_44	2	96273460	A	[16, 0, 3, 0]	AG	0.16	ALU	UTR3	CIAO1	-
23	CD_44	2	96629460	T	[0, 3, 0, 8]	TC	0.27	ALU	intronic	KANSL3	-
23	CD_44	2	100852250	A	[6, 0, 4, 0]	AG	0.4	ALU	intronic	NPAS2	-
23	CD_44	2	100878998	A	[7, 0, 3, 0]	AG	0.3	ALU	intronic	NPAS2	-
23	CD_44	2	100878999	A	[7, 0, 3, 0]	AG	0.3	ALU	intronic	NPAS2	-
23	CD_44	2	101275242	T	[0, 5, 1, 6]	TC	0.45	ALU	downstream	RNF149	-
23	CD_44	2	111458232	T	[0, 3, 0, 7]	TC	0.3	ALU	ncRNA_intronic	AC017002.4;MIR4435-2HG	-
23	CD_44	2	118778327	T	[0, 3, 0, 11]	TC	0.21	ALU	ncRNA_intronic	LINC01956	-
23	CD_44	2	176200949	T	[0, 16, 0, 0]	TC	1	NONREP	intergenic	AC009336.2;MTX2	-
23	CD_44	2	203478597	T	[0, 3, 0, 15]	TC	0.17	ALU	intronic	RAPH1	-
23	CD_44	2	203478650	T	[0, 3, 0, 11]	TC	0.21	ALU	intronic	RAPH1	-
23	CD_44	2	223757127	T	[0, 4, 0, 10]	TC	0.29	ALU	UTR3	AP1S3	-
23	CD_44	2	235517817	A	[7, 0, 3, 0]	AG	0.3	ALU	intronic	AGAP1	-
23	CD_44	2	235517822	A	[4, 0, 6, 0]	AG	0.6	ALU	intronic	AGAP1	-
23	CD_44	2	237765212	A	[12, 0, 3, 0]	AG	0.2	ALU	UTR3	LRRFIP1	-
23	CD_44	3	9987093	A	[12, 0, 4, 0]	AG	0.25	ALU	UTR5	EMC3	-
23	CD_44	3	9987120	A	[9, 1, 3, 0]	AG	0.25	ALU	UTR5	EMC3	-
23	CD_44	3	31620168	A	[13, 0, 3, 0]	AG	0.19	ALU	intronic	STT3B	-
23	CD_44	3	42628895	A	[15, 0, 5, 0]	AG	0.25	ALU	ncRNA_intronic	AC006059.1	-
23	CD_44	3	49015786	A	[0, 0, 34, 0]	AG	1	NONREP	UTR3	WDR6	-
23	CD_44	3	65908436	T	[0, 4, 0, 6]	TC	0.4	ALU	ncRNA_intronic	MAGI1-AS1;MAGI1-IT1	-
23	CD_44	3	65908449	T	[0, 10, 0, 1]	TC	0.91	ALU	ncRNA_intronic	MAGI1-AS1;MAGI1-IT1	-
23	CD_44	3	128808309	A	[7, 0, 3, 0]	AG	0.3	ALU	intronic	RAB7A	-
23	CD_44	3	129791190	T	[0, 3, 0, 12]	TC	0.2	ALU	intronic	TMCC1	-
23	CD_44	3	136432630	T	[0, 3, 0, 17]	TC	0.15	ALU	intronic	STAG1	-
23	CD_44	3	140961749	A	[10, 0, 3, 0]	AG	0.23	ALU	intronic	SLC25A36	-
23	CD_44	3	141584257	A	[13, 0, 3, 1]	AG	0.19	ALU	intronic	RASA2	-
23	CD_44	3	146529637	T	[0, 5, 0, 6]	TC	0.45	ALU	intronic	PLSCR1	-
23	CD_44	3	149645165	T	[0, 6, 0, 5]	TC	0.55	ALU	intronic	WWTR1	-
23	CD_44	3	172147114	A	[0, 0, 0, 10]	AT	1	ALU	intronic	FNDC3B	-
23	CD_44	3	172147124	A	[6, 0, 6, 0]	AG	0.5	ALU	intronic	FNDC3B	-
23	CD_44	3	172147185	A	[10, 0, 3, 0]	AG	0.23	ALU	intronic	FNDC3B	-
23	CD_44	3	172173542	A	[13, 3, 0, 0]	AC	0.19	ALU	intronic	FNDC3B	-
23	CD_44	3	172181698	A	[0, 0, 15, 0]	AG	1	ALU	intronic	FNDC3B	-
23	CD_44	3	172181784	A	[12, 0, 3, 0]	AG	0.2	ALU	intronic	FNDC3B	-
23	CD_44	3	179399340	T	[0, 4, 0, 9]	TC	0.31	ALU	UTR3	GNB4	-
23	CD_44	3	184582259	T	[3, 0, 0, 9]	TA	0.25	REP	UTR3	EPHB3	-
23	CD_44	3	188173383	A	[9, 0, 3, 0]	AG	0.25	ALU	intronic	LPP	-
23	CD_44	3	188291525	A	[15, 0, 4, 1]	AG	0.21	ALU	intronic	LPP	-
23	CD_44	3	194641751	T	[0, 3, 0, 13]	TC	0.19	ALU	ncRNA_intronic	AC046143.1	-
23	CD_44	3	195321737	T	[0, 5, 0, 14]	TC	0.26	ALU	intronic	ACAP2	-
23	CD_44	3	195321741	T	[0, 3, 0, 15]	TC	0.17	ALU	intronic	ACAP2	-
23	CD_44	3	195321786	T	[0, 3, 0, 7]	TC	0.3	ALU	intronic	ACAP2	-
23	CD_44	3	195701092	T	[0, 3, 0, 17]	TC	0.15	ALU	ncRNA_exonic	MUC20-OT1	-
23	CD_44	3	195701130	A	[17, 0, 4, 0]	AG	0.19	ALU	ncRNA_exonic	MUC20-OT1	-
23	CD_44	3	195701252	A	[15, 0, 3, 0]	AG	0.17	ALU	ncRNA_exonic	MUC20-OT1	-
23	CD_44	3	196236759	T	[0, 3, 0, 13]	TC	0.19	ALU	UTR3	PCYT1A	-
23	CD_44	3	196236887	A	[21, 0, 4, 0]	AG	0.16	ALU	UTR3	PCYT1A	-
23	CD_44	3	197018665	T	[0, 3, 0, 7]	TC	0.3	ALU	intronic	MELTF	-
23	CD_44	3	197538448	T	[0, 3, 0, 7]	TC	0.3	ALU	intronic	BDH1	-
23	CD_44	3	197538463	T	[0, 3, 0, 10]	TC	0.23	ALU	intronic	BDH1	-
23	CD_44	3	197538480	T	[0, 3, 0, 10]	TC	0.23	ALU	intronic	BDH1	-
23	CD_44	4	1977689	A	[8, 0, 0, 3]	AT	0.27	ALU	intronic	NSD2	-
23	CD_44	4	2840104	A	[7, 0, 4, 0]	AG	0.36	ALU	UTR3	SH3BP2	-
23	CD_44	4	2840110	A	[0, 0, 12, 0]	AG	1	ALU	UTR3	SH3BP2	-
23	CD_44	4	2840114	A	[0, 0, 12, 0]	AG	1	ALU	UTR3	SH3BP2	-
23	CD_44	4	2840118	A	[0, 0, 12, 0]	AG	1	ALU	UTR3	SH3BP2	-
23	CD_44	4	2840166	A	[6, 0, 5, 0]	AG	0.45	ALU	UTR3	SH3BP2	-
23	CD_44	4	78008653	A	[22, 10, 0, 1]	AC	0.31	NONREP	intergenic	MRPL1;FRAS1	-
23	CD_44	4	78008702	A	[1, 0, 23, 0]	AG	0.96	NONREP	intergenic	MRPL1;FRAS1	-
23	CD_44	4	78008706	A	[0, 0, 19, 0]	AG	1	NONREP	intergenic	MRPL1;FRAS1	-
23	CD_44	4	78008714	A	[0, 0, 14, 0]	AG	1	NONREP	intergenic	MRPL1;FRAS1	-
23	CD_44	4	82839261	T	[0, 3, 0, 7]	TC	0.3	ALU	intronic	SEC31A	-
23	CD_44	4	99869799	A	[18, 0, 3, 0]	AG	0.14	ALU	UTR3	DAPP1	-
23	CD_44	4	185746499	T	[0, 5, 0, 5]	TC	0.5	ALU	intronic	SORBS2	-
23	CD_44	4	185771095	T	[0, 4, 0, 7]	TC	0.36	ALU	intronic	SORBS2	-
23	CD_44	4	185771266	T	[0, 5, 1, 5]	TC	0.5	ALU	intronic	SORBS2	-
23	CD_44	5	14180058	A	[10, 0, 3, 0]	AG	0.23	ALU	intronic	TRIO	-
23	CD_44	5	14291682	A	[12, 0, 3, 0]	AG	0.2	ALU	intronic	TRIO	-
23	CD_44	5	32171865	T	[0, 0, 3, 14]	TG	0.18	ALU	intronic	GOLPH3	-
23	CD_44	5	32438486	T	[0, 4, 0, 8]	TC	0.33	ALU	intronic	ZFR	-
23	CD_44	5	33464959	A	[9, 0, 3, 0]	AG	0.25	ALU	intronic	TARS1	-
23	CD_44	5	102810629	A	[7, 1, 3, 0]	AG	0.3	ALU	intergenic	AC099487.2;PAM	-
23	CD_44	5	126567894	T	[0, 4, 0, 8]	TC	0.33	ALU	intronic	ALDH7A1	-
23	CD_44	5	126567912	T	[0, 3, 0, 9]	TC	0.25	ALU	intronic	ALDH7A1	-
23	CD_44	5	134926789	T	[0, 25, 0, 0]	TC	1	NONREP	intronic	PCBD2	-
23	CD_44	5	177487026	T	[0, 4, 0, 18]	TC	0.18	ALU	intronic	PDLIM7	-
23	CD_44	5	177487067	T	[0, 3, 0, 25]	TC	0.11	ALU	intronic	PDLIM7	-
23	CD_44	6	17668191	T	[0, 8, 0, 2]	TC	0.8	ALU	intronic	NUP153	-
23	CD_44	6	17937872	T	[0, 3, 0, 8]	TC	0.27	ALU	intronic	KIF13A	-
23	CD_44	6	20430847	A	[12, 0, 3, 0]	AG	0.2	ALU	intronic	E2F3	-
23	CD_44	6	21684231	A	[7, 0, 7, 0]	AG	0.5	ALU	ncRNA_intronic	CASC15	-
23	CD_44	6	21684290	A	[10, 0, 5, 0]	AG	0.33	ALU	ncRNA_intronic	CASC15	-
23	CD_44	6	21714814	A	[7, 0, 3, 0]	AG	0.3	ALU	ncRNA_intronic	CASC15	-
23	CD_44	6	21755945	A	[21, 0, 3, 0]	AG	0.12	ALU	ncRNA_intronic	CASC15	-
23	CD_44	6	21755971	A	[27, 0, 3, 0]	AG	0.1	ALU	ncRNA_intronic	CASC15	-
23	CD_44	6	21756024	A	[21, 0, 5, 0]	AG	0.19	ALU	ncRNA_intronic	CASC15	-
23	CD_44	6	21756038	A	[19, 0, 4, 0]	AG	0.17	ALU	ncRNA_intronic	CASC15	-
23	CD_44	6	21770530	A	[6, 0, 4, 0]	AG	0.4	ALU	ncRNA_intronic	CASC15	-
23	CD_44	6	21820244	A	[10, 0, 3, 0]	AG	0.23	ALU	ncRNA_intronic	CASC15	-
23	CD_44	6	21823051	A	[9, 0, 3, 0]	AG	0.25	ALU	ncRNA_intronic	CASC15	-
23	CD_44	6	21839244	A	[13, 0, 3, 0]	AG	0.19	ALU	ncRNA_intronic	CASC15	-
23	CD_44	6	30493243	A	[11, 0, 3, 1]	AG	0.21	ALU	UTR3	HLA-E	-
23	CD_44	6	32120670	T	[0, 3, 0, 10]	TC	0.23	ALU	intronic	ATF6B	-
23	CD_44	6	42886789	A	[29, 0, 0, 4]	AT	0.12	ALU	UTR3	RPL7L1	-
23	CD_44	6	42886943	A	[25, 0, 6, 0]	AG	0.19	ALU	UTR3	RPL7L1	-
23	CD_44	6	72679904	A	[13, 0, 3, 0]	AG	0.19	ALU	intronic	KCNQ5	-
23	CD_44	6	72679918	A	[15, 0, 3, 0]	AG	0.17	ALU	intronic	KCNQ5	-
23	CD_44	6	72679987	A	[7, 0, 3, 0]	AG	0.3	ALU	intronic	KCNQ5	-
23	CD_44	6	72744690	A	[21, 0, 3, 0]	AG	0.12	ALU	intronic	KCNQ5	-
23	CD_44	6	72785569	A	[8, 0, 3, 0]	AG	0.27	ALU	intronic	KCNQ5	-
23	CD_44	6	72786885	A	[12, 0, 4, 0]	AG	0.25	ALU	intronic	KCNQ5	-
23	CD_44	6	72817774	A	[8, 0, 3, 0]	AG	0.27	ALU	intronic	KCNQ5	-
23	CD_44	6	72817779	A	[9, 0, 3, 0]	AG	0.25	ALU	intronic	KCNQ5	-
23	CD_44	6	89636768	T	[0, 3, 0, 9]	TC	0.25	ALU	UTR3	LYRM2	-
23	CD_44	6	89636782	T	[0, 3, 0, 15]	TC	0.17	ALU	UTR3	LYRM2	-
23	CD_44	6	89636869	T	[0, 3, 0, 10]	TC	0.23	ALU	UTR3	LYRM2	-
23	CD_44	6	110705126	T	[0, 4, 0, 7]	TC	0.36	ALU	intronic	CDK19	-
23	CD_44	6	110705173	T	[0, 3, 0, 14]	TC	0.18	ALU	intronic	CDK19	-
23	CD_44	6	110705178	T	[0, 3, 0, 13]	TC	0.19	ALU	intronic	CDK19	-
23	CD_44	6	110706539	T	[0, 3, 0, 10]	TC	0.23	ALU	intronic	CDK19	-
23	CD_44	6	110706552	T	[0, 5, 0, 6]	TC	0.45	ALU	intronic	CDK19	-
23	CD_44	6	110792545	T	[0, 3, 0, 10]	TC	0.23	ALU	intronic	CDK19	-
23	CD_44	6	110884452	A	[13, 0, 4, 0]	AG	0.24	ALU	intronic	AMD1	-
23	CD_44	6	110884453	A	[14, 0, 4, 0]	AG	0.22	ALU	intronic	AMD1	-
23	CD_44	6	128431076	T	[0, 4, 0, 6]	TC	0.4	ALU	intronic	PTPRK	-
23	CD_44	6	128431077	T	[0, 4, 0, 6]	TC	0.4	ALU	intronic	PTPRK	-
23	CD_44	6	138446123	T	[0, 3, 0, 9]	TC	0.25	ALU	intronic	NHSL1	-
23	CD_44	6	138446175	T	[0, 5, 0, 9]	TC	0.36	ALU	intronic	NHSL1	-
23	CD_44	6	138520428	T	[0, 3, 0, 13]	TC	0.19	ALU	intronic	NHSL1	-
23	CD_44	6	138520438	T	[0, 3, 0, 11]	TC	0.21	ALU	intronic	NHSL1	-
23	CD_44	6	138606906	T	[0, 3, 0, 10]	TC	0.23	ALU	intergenic	NHSL1;AL590617.2	-
23	CD_44	6	138625239	T	[0, 3, 0, 20]	TC	0.13	ALU	intergenic	NHSL1;AL590617.2	-
23	CD_44	6	138629479	T	[0, 9, 0, 14]	TC	0.39	ALU	intergenic	NHSL1;AL590617.2	-
23	CD_44	6	138629480	T	[0, 3, 0, 21]	TC	0.12	ALU	intergenic	NHSL1;AL590617.2	-
23	CD_44	6	138629494	T	[0, 6, 0, 19]	TC	0.24	ALU	intergenic	NHSL1;AL590617.2	-
23	CD_44	6	138629520	T	[0, 6, 0, 19]	TC	0.24	ALU	intergenic	NHSL1;AL590617.2	-
23	CD_44	6	138645580	T	[0, 3, 0, 13]	TC	0.19	ALU	intergenic	NHSL1;AL590617.2	-
23	CD_44	6	138645600	T	[0, 4, 0, 19]	TC	0.17	ALU	intergenic	NHSL1;AL590617.2	-
23	CD_44	6	138645604	T	[0, 10, 0, 12]	TC	0.45	ALU	intergenic	NHSL1;AL590617.2	-
23	CD_44	6	138645613	T	[0, 4, 0, 20]	TC	0.17	ALU	intergenic	NHSL1;AL590617.2	-
23	CD_44	6	138645619	T	[0, 6, 0, 17]	TC	0.26	ALU	intergenic	NHSL1;AL590617.2	-
23	CD_44	6	138645629	T	[0, 5, 0, 19]	TC	0.21	ALU	intergenic	NHSL1;AL590617.2	-
23	CD_44	6	138645636	T	[0, 3, 0, 17]	TC	0.15	ALU	intergenic	NHSL1;AL590617.2	-
23	CD_44	6	138645690	T	[0, 6, 0, 6]	TC	0.5	ALU	intergenic	NHSL1;AL590617.2	-
23	CD_44	6	138659117	T	[0, 3, 0, 18]	TC	0.14	ALU	intergenic	NHSL1;AL590617.2	-
23	CD_44	6	138659146	T	[0, 6, 0, 16]	TC	0.27	ALU	intergenic	NHSL1;AL590617.2	-
23	CD_44	6	138659152	T	[0, 4, 0, 21]	TC	0.16	ALU	intergenic	NHSL1;AL590617.2	-
23	CD_44	6	138659166	T	[0, 11, 0, 18]	TC	0.38	ALU	intergenic	NHSL1;AL590617.2	-
23	CD_44	6	138659174	T	[0, 4, 0, 21]	TC	0.16	ALU	intergenic	NHSL1;AL590617.2	-
23	CD_44	6	138659187	T	[1, 11, 0, 13]	TC	0.46	ALU	intergenic	NHSL1;AL590617.2	-
23	CD_44	6	138659188	T	[0, 6, 0, 17]	TC	0.26	ALU	intergenic	NHSL1;AL590617.2	-
23	CD_44	6	138659214	T	[0, 5, 0, 22]	TC	0.19	ALU	intergenic	NHSL1;AL590617.2	-
23	CD_44	6	138984207	T	[0, 3, 0, 10]	TC	0.23	ALU	intronic	REPS1	-
23	CD_44	6	150655505	A	[8, 0, 3, 0]	AG	0.27	ALU	intergenic	AL450344.2;PLEKHG1	-
23	CD_44	6	151348740	A	[0, 0, 11, 0]	AG	1	NONREP	exonic	AKAP12	nonsynonymous SNV
23	CD_44	7	6396915	A	[12, 0, 3, 0]	AG	0.2	ALU	intronic	RAC1	-
23	CD_44	7	100039205	A	[12, 0, 5, 0]	AG	0.29	ALU	UTR3	ZKSCAN1	-
23	CD_44	7	128655659	A	[6, 0, 4, 0]	AG	0.4	ALU	intergenic	RNU6-177P;AC018638.7	-
23	CD_44	7	128655673	A	[9, 0, 3, 0]	AG	0.25	ALU	intergenic	RNU6-177P;AC018638.7	-
23	CD_44	7	148869538	T	[0, 4, 0, 10]	TC	0.29	ALU	intronic	EZH2	-
23	CD_44	7	148869557	T	[1, 5, 0, 6]	TC	0.45	ALU	intronic	EZH2	-
23	CD_44	7	158643111	T	[0, 4, 0, 9]	TC	0.31	ALU	intronic	NCAPG2	-
23	CD_44	8	11842693	A	[10, 0, 3, 0]	AG	0.23	ALU	UTR3	CTSB	-
23	CD_44	8	11842699	T	[1, 3, 0, 11]	TC	0.21	ALU	UTR3	CTSB	-
23	CD_44	8	11842722	T	[0, 7, 0, 18]	TC	0.28	ALU	UTR3	CTSB	-
23	CD_44	8	11842749	A	[22, 1, 4, 0]	AG	0.15	ALU	UTR3	CTSB	-
23	CD_44	8	11842752	T	[0, 3, 0, 25]	TC	0.11	ALU	UTR3	CTSB	-
23	CD_44	8	11842775	T	[0, 3, 0, 21]	TC	0.12	ALU	UTR3	CTSB	-
23	CD_44	8	11842854	T	[0, 5, 0, 16]	TC	0.24	ALU	UTR3	CTSB	-
23	CD_44	8	11843077	T	[1, 5, 0, 14]	TC	0.26	ALU	UTR3	CTSB	-
23	CD_44	8	11843167	T	[0, 8, 0, 12]	TC	0.4	ALU	UTR3	CTSB	-
23	CD_44	8	11843168	T	[0, 6, 0, 12]	TC	0.33	ALU	UTR3	CTSB	-
23	CD_44	8	12540602	A	[0, 0, 10, 0]	AG	1	ALU	ncRNA_intronic	AC068587.4	-
23	CD_44	8	12543743	T	[0, 3, 0, 11]	TC	0.21	ALU	ncRNA_intronic	AC068587.4	-
23	CD_44	8	23568733	A	[19, 0, 3, 0]	AG	0.14	ALU	intronic	SLC25A37	-
23	CD_44	8	28377854	T	[0, 3, 0, 8]	TC	0.27	ALU	intronic	ZNF395	-
23	CD_44	8	31691458	A	[34, 0, 6, 0]	AG	0.15	ALU	intronic	NRG1	-
23	CD_44	8	31691474	A	[24, 0, 20, 0]	AG	0.45	ALU	intronic	NRG1	-
23	CD_44	8	31691516	A	[27, 0, 15, 0]	AG	0.36	ALU	intronic	NRG1	-
23	CD_44	8	31741114	A	[11, 0, 4, 0]	AG	0.27	REP	intronic	NRG1	-
23	CD_44	8	31761235	A	[7, 0, 3, 0]	AG	0.3	REP	intronic	NRG1	-
23	CD_44	8	31790949	A	[32, 0, 5, 0]	AG	0.14	ALU	intronic	NRG1	-
23	CD_44	8	31791088	A	[47, 0, 8, 0]	AG	0.15	ALU	intronic	NRG1	-
23	CD_44	8	31970923	A	[8, 0, 5, 0]	AG	0.38	ALU	intronic	NRG1	-
23	CD_44	8	31970950	A	[9, 0, 4, 0]	AG	0.31	ALU	intronic	NRG1	-
23	CD_44	8	31989162	A	[25, 0, 3, 1]	AG	0.11	ALU	intronic	NRG1	-
23	CD_44	8	32137331	A	[16, 0, 3, 0]	AG	0.16	ALU	ncRNA_intronic	NRG1-IT1	-
23	CD_44	8	32242220	A	[6, 0, 4, 0]	AG	0.4	ALU	intronic	NRG1	-
23	CD_44	8	32242380	A	[7, 0, 3, 0]	AG	0.3	ALU	intronic	NRG1	-
23	CD_44	8	32242394	A	[6, 0, 4, 0]	AG	0.4	ALU	intronic	NRG1	-
23	CD_44	8	32298639	A	[10, 0, 3, 0]	AG	0.23	ALU	intronic	NRG1	-
23	CD_44	8	32298906	A	[7, 0, 4, 0]	AG	0.36	ALU	intronic	NRG1	-
23	CD_44	8	32298920	A	[8, 0, 3, 0]	AG	0.27	ALU	intronic	NRG1	-
23	CD_44	8	39020098	A	[10, 0, 4, 0]	AG	0.29	ALU	intronic	ADAM9	-
23	CD_44	8	39020138	A	[11, 0, 6, 0]	AG	0.35	ALU	intronic	ADAM9	-
23	CD_44	8	39068568	A	[13, 0, 3, 0]	AG	0.19	ALU	intronic	ADAM9	-
23	CD_44	8	43060568	A	[13, 0, 3, 0]	AG	0.19	ALU	intronic	AC110275.1;FNTA	-
23	CD_44	8	43174122	A	[25, 5, 0, 0]	AC	0.17	ALU	intronic	HGSNAT	-
23	CD_44	8	43174132	A	[16, 0, 5, 0]	AG	0.24	ALU	intronic	HGSNAT	-
23	CD_44	8	47352192	A	[8, 0, 3, 0]	AG	0.27	ALU	intronic	SPIDR	-
23	CD_44	8	47977185	A	[25, 0, 3, 0]	AG	0.11	ALU	UTR3	MCM4	-
23	CD_44	8	47977215	A	[15, 0, 7, 0]	AG	0.32	ALU	UTR3	MCM4	-
23	CD_44	8	47977216	A	[20, 0, 3, 0]	AG	0.13	ALU	UTR3	MCM4	-
23	CD_44	8	98592902	T	[0, 4, 0, 6]	TC	0.4	ALU	intronic	STK3	-
23	CD_44	8	98592963	T	[0, 3, 0, 7]	TC	0.3	ALU	intronic	STK3	-
23	CD_44	8	98631757	T	[0, 3, 0, 10]	TC	0.23	ALU	intronic	STK3	-
23	CD_44	8	98631776	T	[0, 3, 0, 11]	TC	0.21	ALU	intronic	STK3	-
23	CD_44	8	98631793	T	[0, 3, 0, 15]	TC	0.17	ALU	intronic	STK3	-
23	CD_44	8	108226318	T	[0, 3, 1, 8]	TC	0.27	ALU	ncRNA_exonic	AC087620.1	-
23	CD_44	8	115455845	T	[0, 7, 0, 17]	TC	0.29	ALU	intronic	TRPS1	-
23	CD_44	8	115455847	T	[0, 4, 0, 20]	TC	0.17	ALU	intronic	TRPS1	-
23	CD_44	8	115455877	T	[0, 3, 0, 26]	TC	0.1	ALU	intronic	TRPS1	-
23	CD_44	8	115469595	T	[0, 4, 0, 20]	TC	0.17	ALU	intronic	TRPS1	-
23	CD_44	8	115469596	T	[0, 4, 0, 20]	TC	0.17	ALU	intronic	TRPS1	-
23	CD_44	8	115469601	T	[0, 9, 0, 16]	TC	0.36	ALU	intronic	TRPS1	-
23	CD_44	8	115469748	T	[0, 3, 1, 8]	TC	0.27	ALU	intronic	TRPS1	-
23	CD_44	8	115500128	T	[0, 3, 0, 11]	TC	0.21	ALU	intronic	TRPS1	-
23	CD_44	8	115500167	T	[0, 3, 0, 26]	TC	0.1	ALU	intronic	TRPS1	-
23	CD_44	8	115500170	T	[0, 4, 0, 25]	TC	0.14	ALU	intronic	TRPS1	-
23	CD_44	8	115500270	T	[0, 4, 0, 20]	TC	0.17	ALU	intronic	TRPS1	-
23	CD_44	8	115524431	T	[0, 7, 0, 31]	TC	0.18	ALU	intronic	TRPS1	-
23	CD_44	8	115524445	T	[0, 10, 0, 33]	TC	0.23	ALU	intronic	TRPS1	-
23	CD_44	8	115524458	T	[0, 5, 0, 35]	TC	0.12	ALU	intronic	TRPS1	-
23	CD_44	8	115524459	T	[0, 4, 0, 36]	TC	0.1	ALU	intronic	TRPS1	-
23	CD_44	8	115832907	A	[18, 0, 3, 0]	AG	0.14	ALU	intergenic	TRPS1;LINC00536	-
23	CD_44	8	115832978	A	[22, 0, 3, 0]	AG	0.12	ALU	intergenic	TRPS1;LINC00536	-
23	CD_44	8	122860958	A	[14, 0, 4, 0]	AG	0.22	ALU	intronic	ZHX2	-
23	CD_44	8	122870428	A	[17, 0, 5, 0]	AG	0.23	ALU	intronic	ZHX2	-
23	CD_44	8	123344484	T	[1, 4, 0, 9]	TC	0.31	ALU	intronic	ATAD2	-
23	CD_44	8	124494912	T	[0, 0, 3, 11]	TG	0.21	ALU	intronic	TATDN1	-
23	CD_44	8	124497324	T	[0, 3, 0, 17]	TC	0.15	ALU	intronic	TATDN1	-
23	CD_44	8	124497411	A	[24, 0, 7, 0]	AG	0.23	ALU	intronic	TATDN1	-
23	CD_44	8	127808810	A	[11, 0, 4, 0]	AG	0.27	ALU	ncRNA_intronic	PVT1	-
23	CD_44	8	127808909	A	[7, 0, 9, 0]	AG	0.56	ALU	ncRNA_intronic	PVT1	-
23	CD_44	8	127808910	A	[8, 0, 9, 0]	AG	0.53	ALU	ncRNA_intronic	PVT1	-
23	CD_44	8	127808927	A	[6, 0, 8, 0]	AG	0.57	ALU	ncRNA_intronic	PVT1	-
23	CD_44	8	127808940	A	[13, 0, 3, 0]	AG	0.19	ALU	ncRNA_intronic	PVT1	-
23	CD_44	8	127808951	A	[7, 0, 6, 0]	AG	0.46	ALU	ncRNA_intronic	PVT1	-
23	CD_44	8	133261382	T	[0, 3, 0, 12]	TC	0.2	ALU	intronic	NDRG1	-
23	CD_44	8	133279090	T	[2, 9, 2, 69]	TC	0.12	ALU	intronic	NDRG1	-
23	CD_44	8	133279132	T	[0, 7, 0, 40]	TC	0.15	ALU	intronic	NDRG1	-
23	CD_44	8	133280548	T	[0, 8, 0, 8]	TC	0.5	ALU	intronic	NDRG1	-
23	CD_44	8	133459161	T	[0, 5, 0, 12]	TC	0.29	ALU	UTR3	ST3GAL1	-
23	CD_44	8	133495119	T	[0, 5, 0, 10]	TC	0.33	ALU	intronic	ST3GAL1	-
23	CD_44	8	140536412	T	[0, 3, 0, 9]	TC	0.25	ALU	intronic	AGO2	-
23	CD_44	8	140536438	T	[0, 4, 0, 8]	TC	0.33	ALU	intronic	AGO2	-
23	CD_44	8	140771891	T	[0, 6, 0, 4]	TC	0.6	ALU	intronic	PTK2	-
23	CD_44	8	143587437	T	[0, 7, 0, 51]	TC	0.12	ALU	intronic	EEF1D	-
23	CD_44	8	143587559	T	[0, 5, 0, 33]	TC	0.13	ALU	intronic	EEF1D	-
23	CD_44	8	143640834	A	[20, 0, 3, 0]	AG	0.13	ALU	intronic	ZNF623	-
23	CD_44	8	143851917	T	[0, 3, 0, 9]	TC	0.25	ALU	intergenic	NRBP2;EPPK1	-
23	CD_44	8	143851918	T	[0, 5, 0, 8]	TC	0.38	ALU	intergenic	NRBP2;EPPK1	-
23	CD_44	8	143851923	T	[0, 6, 1, 8]	TC	0.43	ALU	intergenic	NRBP2;EPPK1	-
23	CD_44	8	143851932	T	[0, 6, 0, 13]	TC	0.32	ALU	intergenic	NRBP2;EPPK1	-
23	CD_44	8	143851945	T	[0, 6, 0, 18]	TC	0.25	ALU	intergenic	NRBP2;EPPK1	-
23	CD_44	8	143851958	T	[0, 5, 0, 20]	TC	0.2	ALU	intergenic	NRBP2;EPPK1	-
23	CD_44	8	143851959	T	[0, 3, 0, 24]	TC	0.11	ALU	intergenic	NRBP2;EPPK1	-
23	CD_44	9	33023348	T	[0, 3, 0, 8]	TC	0.27	ALU	intronic	APTX	-
23	CD_44	9	33317925	A	[8, 0, 3, 0]	AG	0.27	ALU	intronic	NFX1	-
23	CD_44	9	33325525	A	[15, 0, 3, 0]	AG	0.17	ALU	intronic	NFX1	-
23	CD_44	9	36152656	A	[6, 0, 4, 0]	AG	0.4	ALU	intronic	GLIPR2	-
23	CD_44	9	36152665	A	[6, 0, 4, 0]	AG	0.4	ALU	intronic	GLIPR2	-
23	CD_44	9	37131515	A	[10, 0, 4, 0]	AG	0.29	ALU	intronic	ZCCHC7	-
23	CD_44	9	37131524	A	[8, 0, 5, 0]	AG	0.38	ALU	intronic	ZCCHC7	-
23	CD_44	9	37131525	A	[10, 0, 3, 0]	AG	0.23	ALU	intronic	ZCCHC7	-
23	CD_44	9	37163179	A	[8, 0, 3, 0]	AG	0.27	ALU	intronic	ZCCHC7	-
23	CD_44	9	37164347	A	[16, 0, 6, 0]	AG	0.27	ALU	intronic	ZCCHC7	-
23	CD_44	9	37164402	A	[12, 0, 5, 0]	AG	0.29	ALU	intronic	ZCCHC7	-
23	CD_44	9	37169957	A	[7, 0, 3, 0]	AG	0.3	ALU	intronic	ZCCHC7	-
23	CD_44	9	37211935	A	[22, 0, 3, 2]	AG	0.12	ALU	intronic	ZCCHC7	-
23	CD_44	9	37503328	A	[9, 0, 3, 0]	AG	0.25	ALU	UTR3	POLR1E	-
23	CD_44	9	37863155	A	[17, 0, 3, 0]	AG	0.15	ALU	UTR3	DCAF10	-
23	CD_44	9	96932722	A	[7, 0, 3, 0]	AG	0.3	ALU	intronic	NUTM2G	-
23	CD_44	9	96932773	T	[0, 3, 0, 14]	TC	0.18	ALU	intronic	NUTM2G	-
23	CD_44	9	96932777	T	[0, 3, 0, 14]	TC	0.18	ALU	intronic	NUTM2G	-
23	CD_44	9	121301519	A	[7, 0, 3, 0]	AG	0.3	ALU	intronic	GSN	-
23	CD_44	9	129827915	T	[0, 3, 0, 11]	TC	0.21	ALU	UTR3	C9orf78	-
23	CD_44	9	131403445	A	[6, 0, 5, 0]	AG	0.45	ALU	intronic	PRRC2B	-
23	CD_44	9	131448423	A	[5, 0, 7, 0]	AG	0.58	ALU	intronic	PRRC2B	-
23	CD_44	10	7349529	T	[0, 3, 0, 8]	TC	0.27	ALU	intronic	SFMBT2	-
23	CD_44	10	7349738	T	[0, 3, 0, 10]	TC	0.23	ALU	intronic	SFMBT2	-
23	CD_44	10	29655941	T	[0, 5, 0, 8]	TC	0.38	ALU	intronic	SVIL	-
23	CD_44	10	69351416	A	[7, 0, 3, 0]	AG	0.3	ALU	intronic	HK1	-
23	CD_44	10	72220232	A	[15, 0, 3, 0]	AG	0.17	ALU	UTR5	ANAPC16	-
23	CD_44	10	72220248	A	[13, 0, 6, 0]	AG	0.32	ALU	UTR5	ANAPC16	-
23	CD_44	10	72220261	A	[12, 0, 4, 0]	AG	0.25	ALU	UTR5	ANAPC16	-
23	CD_44	10	75180477	A	[7, 0, 4, 0]	AG	0.36	ALU	UTR3	SAMD8	-
23	CD_44	10	80147577	A	[16, 0, 3, 0]	AG	0.16	ALU	intergenic	PLAC9;ANXA11	-
23	CD_44	10	124772566	T	[0, 3, 0, 8]	TC	0.27	ALU	intronic	AC068896.3;EEF1AKMT2	-
23	CD_44	10	124772567	T	[0, 3, 0, 8]	TC	0.27	ALU	intronic	AC068896.3;EEF1AKMT2	-
23	CD_44	10	125130150	T	[0, 3, 0, 14]	TC	0.18	ALU	intronic	CTBP2	-
23	CD_44	10	126920942	A	[16, 0, 4, 0]	AG	0.2	ALU	intronic	DOCK1	-
23	CD_44	10	126921011	A	[25, 0, 3, 0]	AG	0.11	ALU	intronic	DOCK1	-
23	CD_44	10	126921021	A	[23, 0, 8, 0]	AG	0.26	ALU	intronic	DOCK1	-
23	CD_44	10	126921080	A	[14, 0, 11, 0]	AG	0.44	ALU	intronic	DOCK1	-
23	CD_44	10	126921082	A	[14, 0, 10, 0]	AG	0.42	ALU	intronic	DOCK1	-
23	CD_44	10	126921102	A	[13, 0, 4, 0]	AG	0.24	ALU	intronic	DOCK1	-
23	CD_44	10	126921112	A	[11, 0, 4, 0]	AG	0.27	ALU	intronic	DOCK1	-
23	CD_44	10	126921115	A	[10, 0, 4, 0]	AG	0.29	ALU	intronic	DOCK1	-
23	CD_44	10	133400085	A	[14, 0, 0, 3]	AT	0.18	ALU	intronic	AL360181.3;MTG1	-
23	CD_44	11	20061462	A	[11, 0, 3, 0]	AG	0.21	ALU	intronic	NAV2	-
23	CD_44	11	57770183	A	[10, 0, 4, 0]	AG	0.29	ALU	intronic	AP001931.1;AP001931.2;CTNND1	-
23	CD_44	11	57770210	A	[15, 0, 4, 0]	AG	0.21	ALU	intronic	AP001931.1;AP001931.2;CTNND1	-
23	CD_44	11	57770227	A	[16, 0, 4, 0]	AG	0.2	ALU	intronic	AP001931.1;AP001931.2;CTNND1	-
23	CD_44	11	65439993	A	[41, 0, 6, 0]	AG	0.13	REP	ncRNA_exonic	NEAT1	-
23	CD_44	11	65440001	A	[46, 0, 7, 0]	AG	0.13	REP	ncRNA_exonic	NEAT1	-
23	CD_44	11	65440048	A	[37, 0, 7, 0]	AG	0.16	REP	ncRNA_exonic	NEAT1	-
23	CD_44	11	65440055	A	[39, 0, 6, 0]	AG	0.13	REP	ncRNA_exonic	NEAT1	-
23	CD_44	11	65440830	A	[50, 1, 44, 1]	AG	0.47	ALU	ncRNA_exonic	NEAT1	-
23	CD_44	11	65442619	A	[8, 0, 3, 0]	AG	0.27	ALU	ncRNA_exonic	NEAT1	-
23	CD_44	11	65442678	A	[7, 0, 6, 0]	AG	0.46	ALU	ncRNA_exonic	NEAT1	-
23	CD_44	11	65898205	T	[0, 3, 0, 15]	TC	0.17	ALU	intronic	FOSL1	-
23	CD_44	12	11660403	A	[10, 1, 3, 0]	AG	0.23	ALU	intronic	ETV6	-
23	CD_44	12	11660478	A	[11, 0, 3, 0]	AG	0.21	ALU	intronic	ETV6	-
23	CD_44	12	11660479	A	[8, 0, 6, 0]	AG	0.43	ALU	intronic	ETV6	-
23	CD_44	12	11660484	A	[8, 0, 5, 0]	AG	0.38	ALU	intronic	ETV6	-
23	CD_44	12	11733177	A	[6, 0, 4, 0]	AG	0.4	ALU	intronic	ETV6	-
23	CD_44	12	11733225	A	[13, 0, 8, 0]	AG	0.38	ALU	intronic	ETV6	-
23	CD_44	12	11733269	A	[25, 0, 3, 0]	AG	0.11	ALU	intronic	ETV6	-
23	CD_44	12	12898460	A	[19, 0, 3, 1]	AG	0.14	ALU	intronic	GPRC5A	-
23	CD_44	12	13197574	A	[12, 0, 3, 0]	AG	0.2	ALU	intronic	EMP1	-
23	CD_44	12	30984670	T	[0, 5, 0, 7]	TC	0.42	ALU	intronic	TSPAN11	-
23	CD_44	12	52240579	A	[7, 0, 5, 0]	AG	0.42	ALU	intronic	KRT7	-
23	CD_44	12	56229627	A	[7, 0, 4, 0]	AG	0.36	ALU	UTR3	NABP2	-
23	CD_44	12	68637517	A	[12, 0, 3, 0]	AG	0.2	ALU	intronic	RAP1B	-
23	CD_44	12	68637518	A	[12, 0, 3, 0]	AG	0.2	ALU	intronic	RAP1B	-
23	CD_44	12	82713264	A	[8, 0, 3, 0]	AG	0.27	ALU	intronic	TMTC2	-
23	CD_44	12	95296738	A	[11, 0, 3, 0]	AG	0.21	ALU	intronic	VEZT	-
23	CD_44	12	101718955	A	[12, 0, 3, 0]	AG	0.2	ALU	intronic	CHPT1	-
23	CD_44	12	101721952	A	[16, 0, 3, 0]	AG	0.16	ALU	intronic	CHPT1	-
23	CD_44	12	110498136	T	[0, 7, 0, 8]	TC	0.47	ALU	intronic	VPS29	-
23	CD_44	12	116165469	T	[0, 5, 0, 6]	TC	0.45	ALU	intronic	MED13L	-
23	CD_44	12	116165471	T	[0, 4, 0, 6]	TC	0.4	ALU	intronic	MED13L	-
23	CD_44	12	116185818	T	[0, 6, 0, 11]	TC	0.35	ALU	intronic	MED13L	-
23	CD_44	12	121335262	T	[0, 7, 0, 7]	TC	0.5	ALU	intronic	ANAPC5	-
23	CD_44	12	122144684	A	[40, 0, 6, 1]	AG	0.13	ALU	UTR3	MLXIP	-
23	CD_44	12	122144686	A	[36, 0, 13, 0]	AG	0.27	ALU	UTR3	MLXIP	-
23	CD_44	12	123755485	A	[13, 0, 3, 0]	AG	0.19	ALU	intronic	ATP6V0A2	-
23	CD_44	12	123969554	T	[0, 3, 0, 10]	TC	0.23	ALU	intronic	CCDC92	-
23	CD_44	12	132737879	T	[0, 5, 0, 6]	TC	0.45	ALU	intronic	ANKLE2	-
23	CD_44	12	132738585	T	[0, 4, 0, 7]	TC	0.36	ALU	intronic	ANKLE2	-
23	CD_44	12	132738663	T	[0, 4, 0, 20]	TC	0.17	ALU	intronic	ANKLE2	-
23	CD_44	12	132738729	T	[0, 3, 0, 18]	TC	0.14	ALU	intronic	ANKLE2	-
23	CD_44	13	20044871	A	[7, 0, 3, 0]	AG	0.3	ALU	intronic	ZMYM2	-
23	CD_44	13	32529786	T	[0, 3, 0, 9]	TC	0.25	ALU	intronic	N4BP2L2	-
23	CD_44	13	32529788	T	[0, 4, 0, 9]	TC	0.31	ALU	intronic	N4BP2L2	-
23	CD_44	13	110898841	T	[0, 3, 0, 24]	TC	0.11	ALU	ncRNA_intronic	ANKRD10-IT1	-
23	CD_44	13	110898870	T	[0, 7, 0, 37]	TC	0.16	ALU	ncRNA_intronic	ANKRD10-IT1	-
23	CD_44	13	110898930	T	[0, 6, 0, 37]	TC	0.14	ALU	ncRNA_intronic	ANKRD10-IT1	-
23	CD_44	13	110898976	T	[0, 12, 1, 18]	TC	0.4	ALU	ncRNA_intronic	ANKRD10-IT1	-
23	CD_44	13	113101269	A	[7, 0, 3, 0]	AG	0.3	ALU	intergenic	MCF2L;F7	-
23	CD_44	13	113619364	A	[10, 0, 4, 1]	AG	0.29	ALU	intronic	TFDP1	-
23	CD_44	13	114284283	A	[7, 0, 6, 0]	AG	0.46	ALU	intronic	UPF3A	-
23	CD_44	14	64735487	A	[6, 0, 4, 0]	AG	0.4	ALU	intronic	PLEKHG3	-
23	CD_44	14	68754675	T	[0, 9, 0, 11]	TC	0.45	ALU	intergenic	AL132986.1;ZFP36L1	-
23	CD_44	14	68754676	T	[0, 9, 0, 11]	TC	0.45	ALU	intergenic	AL132986.1;ZFP36L1	-
23	CD_44	14	68754681	T	[0, 7, 0, 11]	TC	0.39	ALU	intergenic	AL132986.1;ZFP36L1	-
23	CD_44	14	68754716	T	[0, 10, 0, 8]	TC	0.56	ALU	intergenic	AL132986.1;ZFP36L1	-
23	CD_44	14	68754717	T	[0, 4, 0, 13]	TC	0.24	ALU	intergenic	AL132986.1;ZFP36L1	-
23	CD_44	14	68901316	T	[0, 10, 0, 23]	TC	0.3	ALU	intronic	ACTN1	-
23	CD_44	14	71414214	A	[11, 0, 4, 0]	AG	0.27	ALU	intergenic	SNORD56B;RN7SL683P	-
23	CD_44	14	74537893	T	[0, 4, 0, 6]	TC	0.4	ALU	intronic	LTBP2	-
23	CD_44	14	74537923	T	[0, 0, 10, 0]	TG	1	ALU	intronic	LTBP2	-
23	CD_44	14	102650091	A	[15, 0, 4, 0]	AG	0.21	ALU	intronic	RCOR1	-
23	CD_44	14	102651433	A	[13, 0, 3, 0]	AG	0.19	ALU	intronic	RCOR1	-
23	CD_44	14	105037302	A	[21, 0, 3, 0]	AG	0.12	ALU	intergenic	CDCA4;GPR132	-
23	CD_44	14	105037408	T	[0, 5, 0, 6]	TC	0.45	ALU	intergenic	CDCA4;GPR132	-
23	CD_44	14	105037592	A	[10, 0, 3, 0]	AG	0.23	ALU	intergenic	CDCA4;GPR132	-
23	CD_44	14	105037653	A	[6, 0, 6, 0]	AG	0.5	ALU	intergenic	CDCA4;GPR132	-
23	CD_44	14	105037657	A	[8, 0, 3, 0]	AG	0.27	ALU	intergenic	CDCA4;GPR132	-
23	CD_44	14	105037689	A	[9, 0, 3, 0]	AG	0.25	ALU	intergenic	CDCA4;GPR132	-
23	CD_44	14	105037693	A	[7, 0, 7, 0]	AG	0.5	ALU	intergenic	CDCA4;GPR132	-
23	CD_44	14	105041078	A	[31, 0, 8, 1]	AG	0.21	ALU	intergenic	CDCA4;GPR132	-
23	CD_44	14	105041079	A	[36, 0, 7, 0]	AG	0.16	ALU	intergenic	CDCA4;GPR132	-
23	CD_44	14	105041084	A	[31, 0, 4, 0]	AG	0.11	ALU	intergenic	CDCA4;GPR132	-
23	CD_44	14	105041115	A	[26, 0, 13, 1]	AG	0.33	ALU	intergenic	CDCA4;GPR132	-
23	CD_44	14	105046328	A	[7, 0, 3, 0]	AG	0.3	ALU	intergenic	CDCA4;GPR132	-
23	CD_44	14	105046456	A	[9, 0, 4, 0]	AG	0.31	ALU	intergenic	CDCA4;GPR132	-
23	CD_44	14	105046484	A	[10, 0, 4, 0]	AG	0.29	ALU	intergenic	CDCA4;GPR132	-
23	CD_44	14	105046488	A	[9, 1, 5, 0]	AG	0.36	ALU	intergenic	CDCA4;GPR132	-
23	CD_44	14	105055206	A	[17, 2, 3, 0]	AG	0.15	ALU	intronic	GPR132	-
23	CD_44	14	105055219	T	[0, 4, 0, 22]	TC	0.15	ALU	intronic	GPR132	-
23	CD_44	14	105055233	A	[20, 0, 3, 0]	AG	0.13	ALU	intronic	GPR132	-
23	CD_44	14	105055262	A	[14, 0, 6, 0]	AG	0.3	ALU	intronic	GPR132	-
23	CD_44	15	42415862	T	[0, 3, 0, 17]	TC	0.15	ALU	UTR3	ZNF106	-
23	CD_44	15	48926586	T	[0, 6, 0, 16]	TC	0.27	ALU	intronic	SHC4	-
23	CD_44	15	90187876	A	[9, 0, 3, 0]	AG	0.25	ALU	intronic	SEMA4B	-
23	CD_44	15	98760134	A	[13, 0, 3, 0]	AG	0.19	ALU	intronic	IGF1R	-
23	CD_44	15	98762967	A	[13, 0, 7, 0]	AG	0.35	ALU	intronic	IGF1R	-
23	CD_44	15	98762987	A	[13, 0, 4, 0]	AG	0.24	ALU	intronic	IGF1R	-
23	CD_44	15	98780442	A	[14, 0, 5, 0]	AG	0.26	ALU	intronic	IGF1R	-
23	CD_44	16	2265553	T	[0, 4, 0, 18]	TC	0.18	ALU	intronic	RNPS1	-
23	CD_44	16	10531453	A	[11, 0, 0, 3]	AT	0.21	ALU	ncRNA_intronic	AC027277.1	-
23	CD_44	16	10531456	T	[0, 7, 0, 8]	TC	0.47	ALU	ncRNA_intronic	AC027277.1	-
23	CD_44	16	10531459	T	[0, 3, 0, 11]	TC	0.21	ALU	ncRNA_intronic	AC027277.1	-
23	CD_44	16	10531468	T	[0, 3, 0, 7]	TC	0.3	ALU	ncRNA_intronic	AC027277.1	-
23	CD_44	16	10531469	T	[0, 4, 0, 6]	TC	0.4	ALU	ncRNA_intronic	AC027277.1	-
23	CD_44	16	11835319	T	[0, 5, 0, 5]	TC	0.5	ALU	UTR3	RSL1D1	-
23	CD_44	16	11835320	T	[0, 5, 0, 5]	TC	0.5	ALU	UTR3	RSL1D1	-
23	CD_44	16	11835346	T	[0, 5, 0, 6]	TC	0.45	ALU	UTR3	RSL1D1	-
23	CD_44	16	15126172	T	[0, 4, 0, 9]	TC	0.31	ALU	ncRNA_intronic	AC139256.3	-
23	CD_44	16	15126924	T	[0, 3, 0, 9]	TC	0.25	ALU	ncRNA_intronic	AC139256.3	-
23	CD_44	16	21860743	T	[0, 4, 0, 8]	TC	0.33	ALU	intergenic	NPIPB4;AC092119.2	-
23	CD_44	16	21860784	T	[0, 3, 0, 7]	TC	0.3	ALU	intergenic	NPIPB4;AC092119.2	-
23	CD_44	16	29458802	A	[11, 3, 0, 0]	AC	0.21	ALU	ncRNA_intronic	SLX1B-SULT1A4	-
23	CD_44	16	29458857	A	[18, 0, 3, 0]	AG	0.14	ALU	ncRNA_intronic	SLX1B-SULT1A4	-
23	CD_44	16	30111754	A	[7, 0, 3, 0]	AG	0.3	ALU	ncRNA_exonic	AC012645.4	-
23	CD_44	16	68689402	A	[16, 0, 3, 0]	AG	0.16	ALU	intronic	CDH3	-
23	CD_44	16	68689429	A	[15, 0, 3, 0]	AG	0.17	ALU	intronic	CDH3	-
23	CD_44	16	69642718	A	[19, 0, 8, 0]	AG	0.3	ALU	intronic	NFAT5	-
23	CD_44	16	89337630	T	[0, 10, 0, 0]	TC	1	ALU	intronic	ANKRD11	-
23	CD_44	16	89521616	A	[7, 0, 3, 0]	AG	0.3	ALU	intronic	SPG7	-
23	CD_44	17	1464851	T	[0, 4, 0, 7]	TC	0.36	ALU	UTR3	MYO1C	-
23	CD_44	17	1464950	T	[0, 6, 0, 31]	TC	0.16	ALU	UTR3	MYO1C	-
23	CD_44	17	1464994	T	[0, 6, 0, 23]	TC	0.21	ALU	UTR3	MYO1C	-
23	CD_44	17	1465024	T	[0, 3, 0, 18]	TC	0.14	ALU	UTR3	MYO1C	-
23	CD_44	17	38727720	A	[11, 0, 3, 0]	AG	0.21	ALU	UTR3	MLLT6	-
23	CD_44	17	41526096	T	[0, 3, 1, 12]	TC	0.2	ALU	intronic	KRT19	-
23	CD_44	17	42403872	T	[0, 16, 0, 0]	TC	1	ALU	UTR3	CAVIN1	-
23	CD_44	17	44941477	T	[0, 3, 0, 16]	TC	0.16	ALU	intronic	KIF18B	-
23	CD_44	17	44941576	T	[0, 3, 0, 12]	TC	0.2	ALU	intronic	KIF18B	-
23	CD_44	17	46158619	T	[0, 3, 0, 9]	TC	0.25	ALU	intronic	KANSL1	-
23	CD_44	17	47659264	A	[27, 0, 3, 0]	AG	0.1	ALU	intronic	KPNB1	-
23	CD_44	17	59201806	A	[13, 0, 5, 0]	AG	0.28	ALU	UTR3	PRR11	-
23	CD_44	17	59201851	A	[14, 0, 3, 0]	AG	0.18	ALU	UTR3	PRR11	-
23	CD_44	17	59201860	A	[13, 0, 3, 0]	AG	0.19	ALU	UTR3	PRR11	-
23	CD_44	17	59201872	A	[6, 0, 5, 0]	AG	0.45	ALU	UTR3	PRR11	-
23	CD_44	17	59201873	A	[9, 0, 3, 0]	AG	0.25	ALU	UTR3	PRR11	-
23	CD_44	17	59657675	A	[8, 0, 3, 1]	AG	0.27	ALU	intronic	CLTC	-
23	CD_44	17	59657676	A	[4, 0, 7, 0]	AG	0.64	ALU	intronic	CLTC	-
23	CD_44	17	63592354	A	[7, 0, 6, 0]	AG	0.46	ALU	UTR3	DCAF7	-
23	CD_44	17	67195990	T	[0, 4, 0, 11]	TC	0.27	ALU	intronic	HELZ	-
23	CD_44	17	72048314	T	[0, 3, 0, 9]	TC	0.25	ALU	ncRNA_intronic	SOX9-AS1	-
23	CD_44	17	72546840	T	[0, 9, 0, 16]	TC	0.36	ALU	ncRNA_intronic	LINC00511	-
23	CD_44	17	72563418	T	[0, 7, 0, 12]	TC	0.37	ALU	ncRNA_intronic	LINC00511	-
23	CD_44	17	72563450	T	[0, 6, 0, 15]	TC	0.29	ALU	ncRNA_intronic	LINC00511	-
23	CD_44	17	72563463	T	[0, 4, 0, 13]	TC	0.24	ALU	ncRNA_intronic	LINC00511	-
23	CD_44	17	76577663	T	[0, 3, 0, 7]	TC	0.3	ALU	intronic	ST6GALNAC2	-
23	CD_44	17	76779132	A	[10, 0, 4, 0]	AG	0.29	ALU	UTR3	MFSD11	-
23	CD_44	18	31452451	A	[25, 0, 4, 0]	AG	0.14	ALU	intronic	DSG3	-
23	CD_44	18	31547474	T	[0, 9, 1, 78]	TC	0.1	ALU	ncRNA_intronic	DSG2-AS1	-
23	CD_44	18	31547569	T	[0, 16, 1, 84]	TC	0.16	ALU	ncRNA_intronic	DSG2-AS1	-
23	CD_44	18	31547649	T	[0, 3, 0, 27]	TC	0.1	ALU	ncRNA_intronic	DSG2-AS1	-
23	CD_44	18	63274423	T	[0, 5, 0, 5]	TC	0.5	ALU	intronic	BCL2	-
23	CD_44	19	10352232	T	[0, 3, 0, 7]	TC	0.3	ALU	intronic	TYK2	-
23	CD_44	19	10352236	T	[0, 3, 0, 7]	TC	0.3	ALU	intronic	TYK2	-
23	CD_44	19	11040471	A	[14, 0, 4, 0]	AG	0.22	ALU	intronic	SMARCA4	-
23	CD_44	19	11040472	A	[13, 0, 5, 0]	AG	0.28	ALU	intronic	SMARCA4	-
23	CD_44	19	13837902	T	[0, 5, 0, 19]	TC	0.21	ALU	ncRNA_exonic	AC020916.1	-
23	CD_44	19	13837925	T	[0, 4, 0, 17]	TC	0.19	ALU	ncRNA_exonic	AC020916.1	-
23	CD_44	19	34205366	A	[7, 0, 3, 0]	AG	0.3	ALU	intronic	LSM14A	-
23	CD_44	19	36228040	A	[7, 0, 3, 0]	AG	0.3	ALU	intronic	ZNF146;ZNF565	-
23	CD_44	19	38654391	A	[15, 0, 3, 0]	AG	0.17	ALU	intronic	ACTN4	-
23	CD_44	19	43660408	T	[0, 11, 0, 0]	TC	1	ALU	intronic	PLAUR	-
23	CD_44	19	45854980	T	[0, 5, 0, 8]	TC	0.38	ALU	UTR5	SYMPK	-
23	CD_44	19	45855015	T	[0, 3, 0, 14]	TC	0.18	ALU	UTR5	SYMPK	-
23	CD_44	19	45855054	T	[0, 4, 0, 12]	TC	0.25	ALU	UTR5	SYMPK	-
23	CD_44	19	45855060	T	[0, 4, 0, 10]	TC	0.29	ALU	UTR5	SYMPK	-
23	CD_44	19	45855071	T	[0, 3, 0, 9]	TC	0.25	ALU	UTR5	SYMPK	-
23	CD_44	19	46178093	A	[9, 0, 3, 0]	AG	0.25	ALU	ncRNA_intronic	AC006262.2;AC007785.1	-
23	CD_44	19	47415698	T	[0, 3, 0, 11]	TC	0.21	ALU	intronic	MEIS3	-
23	CD_44	19	49907597	T	[0, 4, 0, 15]	TC	0.21	ALU	UTR3	NUP62	-
23	CD_44	19	49907599	T	[0, 3, 0, 17]	TC	0.15	ALU	UTR3	NUP62	-
23	CD_44	19	49907605	T	[0, 3, 0, 19]	TC	0.14	ALU	UTR3	NUP62	-
23	CD_44	19	50976847	T	[0, 25, 0, 0]	TC	1	ALU	ncRNA_intronic	AC011483.1	-
23	CD_44	19	54169126	T	[0, 8, 0, 6]	TC	0.57	ALU	intronic	TMC4	-
23	CD_44	19	54169130	T	[0, 5, 0, 9]	TC	0.36	ALU	intronic	TMC4	-
23	CD_44	19	54169155	T	[0, 5, 0, 11]	TC	0.31	ALU	intronic	TMC4	-
23	CD_44	19	54169166	T	[0, 5, 0, 11]	TC	0.31	ALU	intronic	TMC4	-
23	CD_44	19	54169190	T	[0, 4, 0, 11]	TC	0.27	ALU	intronic	TMC4	-
23	CD_44	19	57304919	A	[12, 0, 10, 0]	AG	0.45	ALU	ncRNA_exonic	AC005261.1	-
23	CD_44	20	34287523	T	[0, 7, 0, 9]	TC	0.44	ALU	intronic	AHCY	-
23	CD_44	20	36772433	T	[0, 3, 0, 11]	TC	0.21	ALU	intronic	DSN1	-
23	CD_44	20	38077022	A	[7, 0, 3, 0]	AG	0.3	ALU	intronic	RPRD1B	-
23	CD_44	20	44172595	T	[0, 4, 0, 6]	TC	0.4	ALU	intronic	JPH2	-
23	CD_44	20	50907092	T	[0, 4, 0, 8]	TC	0.33	ALU	intronic	ADNP	-
23	CD_44	21	31222866	T	[0, 10, 0, 0]	TC	1	ALU	intronic	TIAM1	-
23	CD_44	21	31409203	T	[0, 3, 0, 16]	TC	0.16	ALU	intronic	TIAM1	-
23	CD_44	21	31409309	T	[0, 3, 0, 11]	TC	0.21	ALU	intronic	TIAM1	-
23	CD_44	21	31462875	T	[0, 3, 0, 9]	TC	0.25	ALU	intronic	TIAM1	-
23	CD_44	21	31462880	T	[0, 3, 0, 8]	TC	0.27	ALU	intronic	TIAM1	-
23	CD_44	21	31462881	T	[0, 3, 0, 8]	TC	0.27	ALU	intronic	TIAM1	-
23	CD_44	21	31462891	T	[0, 6, 0, 7]	TC	0.46	ALU	intronic	TIAM1	-
23	CD_44	21	31462956	T	[0, 3, 0, 12]	TC	0.2	ALU	intronic	TIAM1	-
23	CD_44	21	31463016	T	[0, 3, 0, 7]	TC	0.3	ALU	intronic	TIAM1	-
23	CD_44	21	34519501	T	[0, 3, 0, 14]	TC	0.18	ALU	intronic	RCAN1	-
23	CD_44	21	34823529	T	[0, 3, 0, 26]	TC	0.1	ALU	intronic	RUNX1	-
23	CD_44	21	34948883	T	[0, 3, 0, 7]	TC	0.3	ALU	intronic	RUNX1	-
23	CD_44	21	41196029	A	[12, 0, 3, 0]	AG	0.2	ALU	intronic	BACE2	-
23	CD_44	21	41196056	A	[7, 0, 3, 0]	AG	0.3	ALU	intronic	BACE2	-
23	CD_44	21	41196177	A	[5, 0, 5, 0]	AG	0.5	ALU	intronic	BACE2	-
23	CD_44	21	41223112	A	[10, 0, 3, 0]	AG	0.23	ALU	intronic	BACE2	-
23	CD_44	21	41225123	A	[15, 0, 4, 0]	AG	0.21	ALU	intronic	BACE2	-
23	CD_44	21	42980209	A	[12, 0, 3, 0]	AG	0.2	ALU	intronic	PKNOX1	-
23	CD_44	21	42980262	A	[6, 0, 6, 0]	AG	0.5	ALU	intronic	PKNOX1	-
23	CD_44	21	42980275	A	[7, 0, 6, 0]	AG	0.46	ALU	intronic	PKNOX1	-
23	CD_44	21	42980288	A	[9, 0, 4, 0]	AG	0.31	ALU	intronic	PKNOX1	-
23	CD_44	21	43762120	T	[0, 16, 0, 0]	TC	1	NONREP	UTR3	PDXK	-
23	CD_44	21	44769443	T	[0, 7, 0, 7]	TC	0.5	ALU	UTR3	UBE2G2	-
23	CD_44	22	16653532	A	[10, 0, 4, 0]	AG	0.29	ALU	downstream	ANKRD62P1-PARP4P3	-
23	CD_44	22	17850536	T	[1, 3, 0, 6]	TC	0.33	ALU	intronic	MICAL3	-
23	CD_44	22	17929728	T	[0, 3, 0, 8]	TC	0.27	ALU	intronic	MICAL3	-
23	CD_44	22	17954888	T	[0, 4, 0, 10]	TC	0.29	ALU	intronic	MICAL3	-
23	CD_44	22	17958806	T	[0, 3, 0, 9]	TC	0.25	ALU	intronic	MICAL3	-
23	CD_44	22	17959154	T	[0, 3, 0, 20]	TC	0.13	ALU	intronic	MICAL3	-
23	CD_44	22	18004373	T	[0, 3, 0, 9]	TC	0.25	ALU	ncRNA_exonic	AC016027.2	-
23	CD_44	22	20492785	T	[0, 7, 0, 5]	TC	0.58	ALU	intronic	KLHL22	-
23	CD_44	22	20492815	T	[0, 5, 0, 5]	TC	0.5	ALU	intronic	KLHL22	-
23	CD_44	22	39516580	A	[9, 0, 4, 0]	AG	0.31	ALU	UTR3	MIEF1	-
23	CD_44	22	39516583	A	[10, 0, 3, 0]	AG	0.23	ALU	UTR3	MIEF1	-
23	CD_44	22	44850804	A	[6, 0, 4, 0]	AG	0.4	ALU	intronic	ARHGAP8;PRR5-ARHGAP8	-
23	CD_44	22	44850808	A	[7, 0, 3, 0]	AG	0.3	ALU	intronic	ARHGAP8;PRR5-ARHGAP8	-
23	CD_44	22	44850857	A	[9, 0, 4, 0]	AG	0.31	ALU	intronic	ARHGAP8;PRR5-ARHGAP8	-
23	CD_44	22	46386975	T	[0, 3, 0, 8]	TC	0.27	ALU	intronic	CELSR1	-
23	CD_44	X	74223557	T	[0, 3, 0, 8]	TC	0.27	ALU	ncRNA_intronic	FTX	-
23	CD_44	X	74223558	T	[0, 3, 0, 8]	TC	0.27	ALU	ncRNA_intronic	FTX	-
23	CD_44	X	103511459	T	[0, 4, 0, 8]	TC	0.33	ALU	ncRNA_intronic	Z69733.1	-
23	CD_44	X	149479087	T	[0, 3, 0, 17]	TC	0.15	ALU	UTR3	AC244197.3;IDS	-
23	CD_44	X	149479237	T	[0, 5, 0, 11]	TC	0.31	ALU	UTR3	AC244197.3;IDS	-
24	CD_44	4	78008653	A	[13, 5, 0, 1]	AC	0.28	NONREP	intergenic	MRPL1;FRAS1	-
24	CD_44	4	78008702	A	[0, 0, 12, 0]	AG	1	NONREP	intergenic	MRPL1;FRAS1	-
25	CD_44	1	8020761	T	[4, 0, 0, 25]	TA	0.14	ALU	intronic	ERRFI1	-
25	CD_44	1	8020772	T	[0, 3, 0, 24]	TC	0.11	ALU	intronic	ERRFI1	-
25	CD_44	1	21137265	T	[0, 6, 0, 4]	TC	0.6	ALU	intronic	EIF4G3	-
25	CD_44	1	24791756	A	[5, 0, 5, 0]	AG	0.5	ALU	intronic	CLIC4	-
25	CD_44	1	37469327	T	[0, 10, 0, 0]	TC	1	ALU	ncRNA_intronic	LINC01137	-
25	CD_44	1	37469341	T	[0, 10, 0, 0]	TC	1	ALU	ncRNA_intronic	LINC01137	-
25	CD_44	1	39373199	A	[14, 0, 4, 0]	AG	0.22	ALU	intronic	MACF1	-
25	CD_44	1	39618986	T	[0, 3, 0, 12]	TC	0.2	ALU	intergenic	PABPC4;HEYL	-
25	CD_44	1	39618988	T	[0, 3, 0, 11]	TC	0.21	ALU	intergenic	PABPC4;HEYL	-
25	CD_44	1	109409429	T	[0, 10, 0, 0]	TC	1	ALU	intronic	PSMA5	-
25	CD_44	1	150732736	T	[0, 9, 0, 8]	TC	0.53	ALU	UTR3	CTSS	-
25	CD_44	1	150732740	T	[0, 12, 0, 8]	TC	0.6	ALU	UTR3	CTSS	-
25	CD_44	1	150732745	T	[0, 7, 0, 11]	TC	0.39	ALU	UTR3	CTSS	-
25	CD_44	1	150732772	T	[0, 6, 0, 10]	TC	0.38	ALU	UTR3	CTSS	-
25	CD_44	1	150732797	T	[0, 4, 0, 11]	TC	0.27	ALU	UTR3	CTSS	-
25	CD_44	1	150732802	T	[0, 13, 0, 0]	TC	1	ALU	UTR3	CTSS	-
25	CD_44	1	150732856	T	[0, 3, 0, 9]	TC	0.25	ALU	UTR3	CTSS	-
25	CD_44	1	150732861	T	[0, 3, 0, 7]	TC	0.3	ALU	UTR3	CTSS	-
25	CD_44	1	151211755	A	[8, 0, 3, 0]	AG	0.27	ALU	intronic	PIP5K1A	-
25	CD_44	1	170666228	A	[0, 0, 14, 0]	AG	1	ALU	intronic	PRRX1	-
25	CD_44	1	201734229	A	[5, 0, 7, 0]	AG	0.58	ALU	ncRNA_intronic	AL645504.1;IPO9-AS1	-
25	CD_44	2	39474971	A	[3, 0, 7, 0]	AG	0.7	ALU	ncRNA_intronic	MAP4K3-DT	-
25	CD_44	2	39474987	A	[3, 0, 8, 0]	AG	0.73	ALU	ncRNA_intronic	MAP4K3-DT	-
25	CD_44	2	39474991	A	[3, 0, 8, 0]	AG	0.73	ALU	ncRNA_intronic	MAP4K3-DT	-
25	CD_44	2	69575606	T	[0, 3, 0, 8]	TC	0.27	ALU	intronic	AAK1	-
25	CD_44	2	75532013	A	[3, 0, 7, 0]	AG	0.7	ALU	ncRNA_intronic	AC007099.1	-
25	CD_44	2	101275203	T	[0, 3, 0, 12]	TC	0.2	ALU	downstream	RNF149	-
25	CD_44	2	101275256	T	[0, 8, 0, 8]	TC	0.5	ALU	downstream	RNF149	-
25	CD_44	2	108584883	A	[4, 0, 6, 0]	AG	0.6	ALU	intronic	LIMS1	-
25	CD_44	2	108584918	A	[6, 0, 6, 0]	AG	0.5	ALU	intronic	LIMS1	-
25	CD_44	2	108635363	A	[0, 0, 12, 0]	AG	1	ALU	intronic	LIMS1	-
25	CD_44	2	121624618	T	[0, 12, 0, 0]	TC	1	ALU	intronic	CLASP1	-
25	CD_44	2	145082493	A	[0, 0, 10, 0]	AG	1	ALU	ncRNA_intronic	TEX41	-
25	CD_44	2	169589988	A	[0, 0, 10, 0]	AG	1	ALU	intronic	PPIG	-
25	CD_44	2	189160933	T	[0, 6, 0, 9]	TC	0.4	ALU	intronic	COL5A2	-
25	CD_44	2	189160942	T	[0, 10, 0, 5]	TC	0.67	ALU	intronic	COL5A2	-
25	CD_44	2	189160995	T	[0, 5, 0, 7]	TC	0.42	ALU	intronic	COL5A2	-
25	CD_44	2	202285945	A	[3, 0, 7, 0]	AG	0.7	ALU	intronic	NOP58	-
25	CD_44	2	202285948	A	[4, 0, 7, 0]	AG	0.64	ALU	intronic	NOP58	-
25	CD_44	2	202285961	A	[4, 0, 8, 0]	AG	0.67	ALU	intronic	NOP58	-
25	CD_44	2	202286102	A	[7, 0, 3, 0]	AG	0.3	ALU	intronic	NOP58	-
25	CD_44	2	203093689	A	[7, 0, 3, 0]	AG	0.3	ALU	intronic	NBEAL1	-
25	CD_44	2	215366038	A	[21, 0, 3, 0]	AG	0.12	ALU	intronic	FN1	-
25	CD_44	2	215381542	T	[0, 3, 0, 8]	TC	0.27	ALU	intronic	FN1	-
25	CD_44	2	215386174	T	[0, 7, 0, 7]	TC	0.5	ALU	intronic	FN1	-
25	CD_44	2	215386214	T	[0, 7, 0, 4]	TC	0.64	ALU	intronic	FN1	-
25	CD_44	2	215389228	T	[0, 6, 0, 4]	TC	0.6	ALU	intronic	FN1	-
25	CD_44	2	218236671	A	[2, 0, 8, 0]	AG	0.8	ALU	intronic	ARPC2	-
25	CD_44	2	218236672	A	[2, 0, 8, 0]	AG	0.8	ALU	intronic	ARPC2	-
25	CD_44	2	228909004	T	[0, 10, 0, 0]	TC	1	REP	intergenic	LINC01807;PID1	-
25	CD_44	3	23833807	A	[4, 0, 6, 0]	AG	0.6	ALU	intronic	UBE2E1	-
25	CD_44	3	30678441	A	[10, 0, 3, 0]	AG	0.23	ALU	intronic	TGFBR2	-
25	CD_44	3	37126102	T	[0, 11, 0, 3]	TC	0.79	ALU	intronic	LRRFIP2	-
25	CD_44	3	37126125	T	[0, 11, 0, 6]	TC	0.65	ALU	intronic	LRRFIP2	-
25	CD_44	3	37126126	T	[0, 11, 0, 6]	TC	0.65	ALU	intronic	LRRFIP2	-
25	CD_44	3	37126190	T	[0, 21, 0, 1]	TC	0.95	ALU	intronic	LRRFIP2	-
25	CD_44	3	37126194	T	[0, 4, 0, 17]	TC	0.19	ALU	intronic	LRRFIP2	-
25	CD_44	3	49015786	A	[0, 0, 11, 0]	AG	1	NONREP	UTR3	WDR6	-
25	CD_44	3	49324143	T	[0, 11, 0, 0]	TC	1	ALU	intronic	USP4	-
25	CD_44	3	50096220	A	[2, 0, 8, 0]	AG	0.8	ALU	intronic	RBM5	-
25	CD_44	3	50105221	A	[6, 0, 6, 0]	AG	0.5	ALU	intronic	RBM5	-
25	CD_44	3	52255039	T	[0, 4, 0, 8]	TC	0.33	ALU	UTR3	WDR82	-
25	CD_44	3	52255054	T	[0, 4, 0, 11]	TC	0.27	ALU	UTR3	WDR82	-
25	CD_44	3	52255080	T	[0, 4, 0, 10]	TC	0.29	ALU	UTR3	WDR82	-
25	CD_44	3	65908401	T	[0, 8, 0, 2]	TC	0.8	ALU	ncRNA_intronic	MAGI1-AS1;MAGI1-IT1	-
25	CD_44	3	65908449	T	[0, 9, 0, 2]	TC	0.82	ALU	ncRNA_intronic	MAGI1-AS1;MAGI1-IT1	-
25	CD_44	3	65918519	T	[0, 7, 0, 6]	TC	0.54	ALU	ncRNA_intronic	MAGI1-AS1;MAGI1-IT1	-
25	CD_44	3	65918545	T	[0, 11, 0, 0]	TC	1	ALU	ncRNA_intronic	MAGI1-AS1;MAGI1-IT1	-
25	CD_44	3	71106849	T	[0, 4, 0, 9]	TC	0.31	ALU	intronic	AC097634.4;FOXP1	-
25	CD_44	3	71106852	T	[0, 4, 0, 11]	TC	0.27	ALU	intronic	AC097634.4;FOXP1	-
25	CD_44	3	71106859	T	[0, 3, 0, 10]	TC	0.23	ALU	intronic	AC097634.4;FOXP1	-
25	CD_44	3	71106866	T	[0, 5, 0, 9]	TC	0.36	ALU	intronic	AC097634.4;FOXP1	-
25	CD_44	3	78915796	T	[0, 9, 0, 1]	TC	0.9	ALU	intronic	ROBO1	-
25	CD_44	3	121832442	T	[0, 3, 0, 7]	TC	0.3	ALU	intronic	IQCB1	-
25	CD_44	3	121832464	T	[0, 4, 0, 6]	TC	0.4	ALU	intronic	IQCB1	-
25	CD_44	3	121833890	T	[0, 10, 0, 0]	TC	1	REP	intronic	IQCB1	-
25	CD_44	3	121833956	T	[0, 10, 0, 0]	TC	1	REP	intronic	IQCB1	-
25	CD_44	3	122453628	T	[0, 3, 0, 10]	TC	0.23	ALU	intronic	KPNA1	-
25	CD_44	3	122839976	A	[1, 0, 13, 0]	AG	0.93	REP	intronic	SLC49A4	-
25	CD_44	3	188249276	A	[0, 13, 0, 0]	AC	1	ALU	intronic	LPP	-
25	CD_44	3	196270020	T	[0, 3, 0, 7]	TC	0.3	ALU	intronic	AC069257.4;PCYT1A	-
25	CD_44	4	2472868	A	[0, 0, 11, 0]	AG	1	ALU	intronic	RNF4	-
25	CD_44	4	2472919	A	[1, 0, 12, 0]	AG	0.92	ALU	intronic	RNF4	-
25	CD_44	4	2840104	A	[3, 0, 7, 0]	AG	0.7	ALU	UTR3	SH3BP2	-
25	CD_44	4	2840110	A	[0, 0, 11, 0]	AG	1	ALU	UTR3	SH3BP2	-
25	CD_44	4	2840114	A	[0, 0, 10, 0]	AG	1	ALU	UTR3	SH3BP2	-
25	CD_44	4	2840118	A	[0, 0, 10, 0]	AG	1	ALU	UTR3	SH3BP2	-
25	CD_44	4	39735588	A	[1, 0, 9, 0]	AG	0.9	ALU	intronic	UBE2K	-
25	CD_44	4	55418416	A	[1, 0, 12, 0]	AG	0.92	ALU	intronic	TMEM165	-
25	CD_44	4	57057127	T	[0, 7, 0, 4]	TC	0.64	ALU	intronic	IGFBP7	-
25	CD_44	4	76203043	A	[0, 0, 12, 0]	AG	1	ALU	intronic	SCARB2	-
25	CD_44	4	78867042	A	[9, 0, 3, 0]	AG	0.25	ALU	intronic	BMP2K	-
25	CD_44	4	78867050	A	[10, 0, 3, 0]	AG	0.23	ALU	intronic	BMP2K	-
25	CD_44	5	54044355	T	[0, 4, 0, 7]	TC	0.36	ALU	intronic	ARL15	-
25	CD_44	5	54044360	T	[0, 6, 0, 6]	TC	0.5	ALU	intronic	ARL15	-
25	CD_44	5	61365209	A	[10, 0, 5, 0]	AG	0.33	ALU	intronic	ZSWIM6	-
25	CD_44	5	61365231	A	[4, 0, 10, 0]	AG	0.71	ALU	intronic	ZSWIM6	-
25	CD_44	5	61365258	A	[8, 0, 8, 0]	AG	0.5	ALU	intronic	ZSWIM6	-
25	CD_44	5	61365272	A	[11, 0, 4, 0]	AG	0.27	ALU	intronic	ZSWIM6	-
25	CD_44	5	61365273	A	[9, 0, 3, 0]	AG	0.25	ALU	intronic	ZSWIM6	-
25	CD_44	5	61365277	A	[12, 0, 3, 0]	AG	0.2	ALU	intronic	ZSWIM6	-
25	CD_44	5	61379058	A	[19, 0, 7, 0]	AG	0.27	ALU	intronic	ZSWIM6	-
25	CD_44	5	61379060	A	[19, 0, 7, 0]	AG	0.27	ALU	intronic	ZSWIM6	-
25	CD_44	5	61379061	A	[19, 0, 7, 0]	AG	0.27	ALU	intronic	ZSWIM6	-
25	CD_44	5	61379074	A	[16, 0, 5, 0]	AG	0.24	ALU	intronic	ZSWIM6	-
25	CD_44	5	61379113	A	[10, 0, 4, 0]	AG	0.29	ALU	intronic	ZSWIM6	-
25	CD_44	5	61379122	A	[12, 0, 4, 0]	AG	0.25	ALU	intronic	ZSWIM6	-
25	CD_44	5	73010721	A	[10, 0, 3, 0]	AG	0.23	ALU	intronic	FCHO2	-
25	CD_44	5	73010754	A	[10, 0, 3, 0]	AG	0.23	ALU	intronic	FCHO2	-
[truncated: 10,880 more rows]
