# Supplementary material for: Spatial epitranscriptomics reveals A-to-I editome specific to cancer stem cell microniches
Source: Nat Commun. 2022 May 9;13:2540. doi: 10.1038/s41467-022-30299-3 (PMC9085828; doi:10.1038/s41467-022-30299-3)
Supplement: Supplementary file 5 — Source Data [file 41467_2022_30299_MOESM5_ESM.xlsx]

## Sheet: Fig.2c-i
	HEK_HE_1-HEK-Single-200825.quant.sf	HEK_HE_2-HEK-Single-200825.quant.sf	HEK_HE_3-HEK-Single-200825.quant.sf	HEK_HE_4-HEK-Single-200825.quant.sf	HEK_HE_5-HEK-Ten-200825.quant.sf	HEK_HE_6-HEK-Ten-200825.quant.sf	HEK_HE_7-HEK-Ten-200825.quant.sf	HEK_HE_8-HEK-Ten-200825.quant.sf	HuT_1-HuT-Single-200825.quant.sf	HuT_10-HuT-Single-200825.quant.sf	HuT_11-HuT-Single-200825.quant.sf	HuT_12-HuT-Single-200825.quant.sf	HuT_13-HuT-Single-200825.quant.sf	HuT_14-HuT-Single-200825.quant.sf	HuT_15-HuT-Single-200825.quant.sf	HuT_16-HuT-Single-200825.quant.sf	HuT_17-HuT-Single-200825.quant.sf	HuT_18-HuT-Single-200825.quant.sf	HuT_19-HuT-Single-200825.quant.sf	HuT_2-HuT-Single-200825.quant.sf	HuT_20-HuT-Single-200825.quant.sf	HuT_21-HuT-Ten-200825.quant.sf	HuT_22-HuT-Ten-200825.quant.sf	HuT_23-HuT-Ten-200825.quant.sf	HuT_24-HuT-Ten-200825.quant.sf	HuT_25-HuT-Ten-200825.quant.sf	HuT_26-HuT-Ten-200825.quant.sf	HuT_27-HuT-Ten-200825.quant.sf	HuT_28-HuT-Ten-200825.quant.sf	HuT_29-HuT-Ten-200825.quant.sf	HuT_3-HuT-Single-200825.quant.sf	HuT_30-HuT-Ten-200825.quant.sf	HuT_31-HuT-Ten-200825.quant.sf	HuT_32-HuT-Ten-200825.quant.sf	HuT_33-HuT-Ten-200825.quant.sf	HuT_34-HuT-Ten-200825.quant.sf	HuT_35-HuT-Ten-200825.quant.sf	HuT_36-HuT-Ten-200825.quant.sf	HuT_37-HuT-Ten-200825.quant.sf	HuT_38-HuT-Ten-200825.quant.sf	HuT_39-HuT-Ten-200825.quant.sf	HuT_4-HuT-Single-200825.quant.sf	HuT_40-HuT-Ten-200825.quant.sf	HuT_5-HuT-Single-200825.quant.sf	HuT_6-HuT-Single-200825.quant.sf	HuT_7-HuT-Single-200825.quant.sf	HuT_8-HuT-Single-200825.quant.sf	HuT_9-HuT-Single-200825.quant.sf	IM9_1-IM9-Single-200825.quant.sf
ENST00000182290	0.398297	0.638763	6.36873	0	1.28366	2.43177	1.09575	1.18429	3.8203	0	0	1.30099	0.921184	2.95133	2.04204	0	0	2.18106	1.65115	0	0.824208	4.25385	6.76293	2.49999	2.92824	4.91399	3.18143	2.4208	7.98635	7.20733	0.873572	3.00216	4.88059	3.11757	1.37073	2.96934	0.677985	0	1.92302	0.6186	2.90849	3.23373	7.43329	2.77142	2.69593	6.30708	0	0	6.49867
ENST00000203630	0	0	0	0	0	0	0	0	21.8461	14.2057	0	0	0	0	0	0	0	0	0	160.614	0	77.2875	71.5923	139.123	0	0	41.6376	93.7974	0	0	700.926	6.06086	165.713	0	0	0	0	26.1568	0	0	0	70.9993	0	16.8732	209.401	305.844	7.86322	0	178.363
ENST00000217425	0	0	0	0	2.58189	3.48805	2.01568	0	0	0	0	0	0.905201	0	0	0	0	0	0	0	0	4.9943	11.8607	7.64647	0	45.9546	6.15653	11.9313	42.0155	2.79769	0	0.551797	0	0	2.88016	24.4755	0	0	0	0	2.16586	0	0	0	0	0	0	0	0
ENST00000217446	0	0	7.04726	0	0	1.21088	0.559013	0	0	4.65941	0	0	0	2.28591	0	2.24791	0	0	11.4105	5.68749	0	4.16412	45.4323	0	0	4.32637	0	0	1.83702	1.04866	0	5.94924	13.9539	3.43989	4.66144	1.19024	3.07709	4.22067	0	7.72094	0	22.2031	2.51439	2.95284	0	0	0	5.3271	6.58939
ENST00000218032	0	4.7192	1.23029	0	14.4306	8.95278	3.60695	12.2208	0	7.94096	0	199.857	14.0898	2.87693	0	0	0	2.81016	0	0	1.09589	92.1036	94.672	1.01733	1.77095	44.0011	42.381	54.7622	72.9522	34.1803	7.17147	48.8999	3.74439	0	66.2143	6.20068	112.211	17.7501	8.82693	17.6056	47.2202	0	0	0	0	15.6577	0	0	0
ENST00000218516	0	0	5.39042	0	2.25776	8.05225	4.58223	0	0	0	0	0	0	0.84049	0	0	0	0	1.7636	0	0	0.769346	11.827	4.35587	0	3.21904	6.46037	3.47756	5.22822	8.41607	0.897577	9.84327	1.11008	0	0	0.990997	0	14.8314	6.54669	5.141	37.275	0	0	0	0	0	0	0	3.91546
ENST00000219240	0	5.83659	74.4339	0	24.3224	0	55.5126	0	0	0	0	0	0	0	0	0	0	29.192	0	0	0	62.7472	61.9719	0	701.636	147.017	19.005	35.5837	0	44.4493	0	226.341	226.967	0	1996.52	257.18	167.649	0	758.92	0	143.477	0	0	0	0	0	114.438	0	0
ENST00000219251	5.45405	1.10578	4.99959	0	6.21402	3.78978	6.921	8.3693	0	3.45983	0	3.03126	40.1269	6.31422	12.2948	0	0	0	3.67761	0	0	36.964	9.79282	8.46237	15.1973	8.4878	5.75117	10.0499	1.28249	20.2157	0	32.3429	7.63107	5.43477	38.9121	3.55043	8.89036	4.05023	4.76895	4.34805	2.70992	2.2765	0.662873	0	0	0	11.3585	0	0
ENST00000219315	0.120802	0.22432	1.16161	0	1.05284	0.97096	1.39759	1.33099	0	0.60657	0	4.62187	0.253166	2.17005	1.58578	0	0	2.75096	0	0.289056	3.04703	4.54276	4.00635	4.30866	2.56929	3.38761	3.15766	5.50321	3.29389	3.29787	0.770788	3.20459	7.41177	5.61389	0	1.38151	0.362562	2.72263	1.2279	0.938979	1.68336	0	2.24776	0.843464	0	1.65709	0	0	0
ENST00000219406	0.96309	0	3.33878	0	3.11447	3.08386	3.81215	0.292876	0	1.57254	1.92423	6.81302	0	0	2.28122	22.4743	0	0	4.07663	2.36004	0.995224	5.00363	6.26413	4.37089	2.79087	2.16574	1.19737	1.91135	9.13041	2.86139	0	15.519	9.33034	4.01194	8.75539	3.85861	5.87683	0	3.53268	2.02669	0	0	0	0	0	7.37076	269.933	10.8859	0
ENST00000219596	0	0	0	0	2.66142	5.39844	0	3.70717	0	24.3741	0	18.2139	0	0	0	40.1084	0	0	13.1487	0	0	40.1832	29.6438	55.1746	18.3665	0	23.8283	18.2702	46.2702	24.3491	0	8.00482	0	34.6463	16.7904	13.2068	14.3517	12.5902	3.54915	10.7376	2.8326	0	2.59863	0	0	9.55235	0	11.7778	0
ENST00000219794	0	2.17088	3.35319	0	2.98925	4.34569	0.943038	0	0	5.78408	22.5335	0	0	0	6.80998	0	0	0	0	0	0	11.7356	0	8.45719	2.41207	3.51771	0	0	7.03615	5.60474	0	1.98769	6.95777	6.24653	0	7.26397	0	9.88957	0	2.29812	0	0	0	5.97492	0	0	0	6.0106	0
ENST00000219833	0	181.453	0	0	341.948	121.935	151.58	70.9208	163.065	154.74	71.7178	410.735	609.592	0	152.319	0	65.1115	0	269.608	78.8448	438.197	654.421	341.221	644.447	482.168	322.834	474.567	516.019	441.128	767.058	333.199	693.825	358.021	238.356	854.095	0	306.647	308.484	585.038	313.269	234.039	349.876	435.646	0	51.4482	0	334.46	0	0
ENST00000219837	0	0	697.795	0	446.873	836.52	315.201	238.96	0	983.586	0	1231.02	0	1035.52	0	0	0	0	0	29.9748	12.5429	346.555	89.9034	63.2202	1119.97	608.025	481.264	586.252	197.25	845.693	792.652	324.613	828.78	1322.57	0	275.611	897.062	398.114	595.861	299.876	441.049	0	0	0	10.524	156.742	0	0	0
ENST00000220166	26.4741	120.439	0	0	346.749	0	468.834	632.53	0	0	443.88	0	852.514	0	2951.63	0	0	179.261	19.9733	69.4127	1516.67	425.631	436.869	385.136	106.087	583.764	472.374	426.426	424.496	243.292	1283.74	853.026	1013.56	559.995	1096.32	536.481	932.018	1332.32	1089.18	480.728	907.4	6.51581	1850.18	907.923	467.264	1346.85	450.612	407.433	0
ENST00000220429	11.8011	0.409964	0	0	0	9.97835	15.4815	45.174	0	9.10646	0	5.19682	0	0	0	0	0	2.68604	0	0	1.04727	15.5087	12.062	10.6931	32.9997	3.50417	35.2163	42.4694	12.2964	58.2721	128.232	22.7308	33.9894	25.798	3.95443	83.4848	23.1809	15.6014	37.6268	53.6671	1.48733	0	0	0	0	0.880038	0.838694	0	0
ENST00000220531	0	0.994211	0	0	1.12559	1.32053	1.67078	0.876817	0	0	3.15104	0	3.01958	0.645471	0	0	0	1.87059	1.64582	3.1746	1.73601	1.74808	1.10292	2.1527	2.87478	2.73556	0.682769	2.53772	0	0.467703	0	1.86605	0.465335	3.59885	0.56703	38.626	2.53105	1.63909	2.52314	27.456	0.410413	1.41702	1.36077	5.67347	1.87802	1.4935	8.37459	8.54503	0
ENST00000221307	0	1.18338	0	0	0	0	15.6823	0	0	2.1893	0	15.2503	0	68.7687	0	0	0	3.8672	0	0	0	0	7.35931	0	0	2.40943	0	33.9414	17.7479	13.8802	0	0	2.58365	0	0	4.04396	5.23487	80.3581	3.43218	0	0	0	32.1709	0	2.55872	0	0	0	0
ENST00000221486	0	1.3424	5.74228	0	6.78075	1.33734	7.11932	14.6589	0	54.2462	2.11466	1.24612	0.980646	0.730902	0	0	0	3.74486	1.64027	0	12.8082	21.2483	10.0404	18.3189	29.1508	19.4628	35.6164	10.7692	3.28841	13.8602	3.11331	6.52983	1.63537	33.5907	0	0	0	21.8333	3.80206	4.62123	20.7093	0	0.401215	0	0	0	0	0	0
ENST00000221770	0	0	0	0	0.990313	0.593256	0.802793	1.09777	0	0	1.27186	1.01755	0	0	0	0	1.18884	0	8.00125	2.61973	0	10.3824	3.64265	8.30563	3.10299	1.68662	2.29699	6.88306	11.2566	6.41703	3.11401	4.7028	5.14521	8.17458	0	0.99922	3.69811	2.92295	2.37849	0.692438	1.16439	1.22311	2.89983	3.65616	0	0	6.39799	0	0
ENST00000221899	0.418912	1.33419	2.55377	0	2.62507	0.958785	1.057	3.82842	0	6.21691	5.06254	1.72401	0	0	2.67771	0	1.66756	0	0	0	0	2.9878	0.619336	5.55803	4.16183	1.63179	3.1173	4.04407	5.93705	4.6477	4.09201	4.28667	4.71095	3.74172	0.537895	4.78493	4.22013	0.732377	1.09825	0.687106	0.630835	0	1.18674	0	0	0	16.9167	1.32357	0
ENST00000222399	1.39412	0	0	0	0	0	0	0	0	0	0	0	0	0	4.95331	0	0	0	0	2.27883	0	1.48498	2.75127	0	0	0	0	5.50644	4.07186	0	0	0	2.06945	0	0	1.03774	0	9.80532	1.18592	4.37431	0.902818	0	0	6.55839	1.61059	1.60251	0	0	0
ENST00000222543	0.337051	0.265867	0.784281	0	2.55274	1.44062	4.75389	11.7422	0	0	0	0.857685	5.50471	0	0	0	0	0	0	0	4.07632	0.543729	2.50475	0	3.79949	0	1.61599	1.74225	1.1542	0.829756	0	1.10979	0.414596	0.432175	0	0	0	3.99349	0	0	0.501142	0	0.613998	0.58807	0	0.569179	0	0	1.84939
ENST00000222553	0	0	0	0	0	51.0052	20.264	0	0	0	0	0	0	0	0	0	0	0	170.619	0	0	0	0	0	0	20.4933	0	5.68593	59.7679	0	0	0	49.3548	3.43879	0	116.053	50.131	0	92.0222	0	12.0045	0	0	0	0	0	0	0	0
ENST00000222584	0.515633	1.56998	0	0	5.55399	7.86587	4.40836	0.750333	0	1.98904	0	0	1.5095	0.877455	0	0	0	0	0.951452	0	0.535488	13.2964	3.7521	0.948242	1.62021	13.0061	4.533	7.16729	1.20603	19.3763	1.02263	20.0241	1.02269	0	0.664537	1.00781	0.348899	3.12201	0.338837	0.386846	0.2369	0.976906	0	0.949179	0	1.08952	0	0	0
ENST00000222718	5.07914	7.39067	9.98554	0	6.32243	4.53806	3.79365	12.1981	0	19.9791	0	5.42553	18.039	0	0	0	59.3921	0	5.28858	0	0	23.346	17.6602	21.3691	17.3977	20.8702	15.9276	15.3956	21.2	18.283	2.98675	21.1211	18.2323	12.8982	3.58827	0	5.41661	5.05334	11.0503	2.38925	8.30333	0	9.04232	0	0	2.67601	4.90855	0	0
ENST00000222800	3.80497	0	7.77	0	6.73079	12.2327	4.24641	1.05061	0	4.95642	0	7.26	0	0	0	0	0	0	0	0	26.1223	20.4079	13.4445	24.6953	7.57193	0	3.72061	7.56618	8.32289	17.7907	18.4758	6.51442	17.1598	21.9683	15.9121	4.49505	0	15.3893	6.56628	6.27193	1.71254	4.19221	25.1878	0	0	0	3.0756	0	38.0565
ENST00000223084	0	0.585675	0	0	33.2972	3.42015	1.04273	1.74264	0	2.65739	0	10.9959	4.9545	0	5.56047	6.0133	8.76609	3.87279	2.71966	0	10.0703	7.0653	5.774	10.2945	1.27885	7.18804	4.2112	8.44593	1.6307	3.68752	2.81322	10.5199	10.1386	3.80183	0.944005	7.51544	8.24965	10.0084	2.81958	2.86813	2.48891	0	11.4451	0	0	7.14038	0	1.92591	0
ENST00000223791	505.051	502.515	262.84	0	338.317	568.932	511.859	683.693	0	1700.71	0	1382.22	628.896	238.604	1258.03	762.531	0	151.023	455.476	59.3831	1091.69	698.108	1143.14	623.95	852.496	882.008	712.536	537.229	364.212	333.358	950.456	488.675	980.09	1661.41	0	2139.25	923.471	233.497	622.702	914.28	1393.95	0	1513.68	43.7071	217.518	132.242	40.5576	30.4313	0
ENST00000223836	35.0146	582.793	156.999	0	365.993	736.438	346.906	824.018	0	583.474	0	608.855	149.309	56.7179	548.956	340.424	0	240.801	0	0	741.616	478.878	622.248	447.13	634.661	565.226	370.727	196.986	294.638	219.251	890.865	203.835	550.37	1198.64	46.7495	1153.87	564.125	332.81	755.031	778.725	1168.59	0	1656.34	0	0	0	163.433	0	0
ENST00000224237	1.1357	0.839026	1.72883	0	1.75106	1.5419	3.17286	3.23137	0	4.88174	0	3.73497	3.57038	2.39533	2.52571	11.3736	1.34374	0	0	0.926577	3.22161	7.92118	7.54024	7.65711	7.03479	9.03802	1.70511	5.73408	0	6.03478	1.69017	4.08782	0.892024	2.75791	12.5858	3.60111	4.55585	1.13339	6.84761	3.58001	2.49635	9.28009	1.82215	0.824331	2.52225	0	4.44517	0	0
ENST00000225525	0	1.39411	6.24635	0	14.2859	21.2652	17.8948	18.8606	0	5.3703	0	21.7131	0	0	5.21252	0	0	0	0	0	12.4041	13.428	0	35.1767	6.53573	0	15.7397	22.1927	39.3581	54.766	0	42.6106	20.6798	62.4417	0	13.8835	37.1991	17.9425	0	28.8299	12.9997	0	17.5851	11.9392	2.91644	0	0	0	0
ENST00000225538	0	0	3.83172	0	0	1.10786	3.13714	0.991025	11.4235	0	0	0	0	0	3.39678	0	0	0	4.42748	0	4.40019	0	10.3934	2.68409	0	4.91701	14.3619	36.2098	5.21873	6.31417	0	7.58076	3.09748	3.64293	0	1.78258	0	3.08135	0	0	0	0	0	0	0	0	0	0	0
ENST00000225550	0	17.1901	21.6368	0	22.7823	9.45867	21.1426	13.2863	0	20.4875	86.1841	0	13.8038	38.7775	136.398	0	0	0	0	0	0	42.1451	44.6417	165.867	29.4887	47.0873	43.8509	43.0702	76.8235	120.061	103.197	157.157	63.1672	52.2041	72.2751	36.15	78.7697	65.2405	89.3169	0	32.942	0	0	25.3787	138.01	13.7515	0	0	16.0341
ENST00000225916	0	290.237	0	0	0	0	0	0	0	0	0	0	49.1902	12.0041	60.9128	0	0	49.9197	0	0	36.7429	114.49	133.403	159.464	174.338	19.6692	94.8353	60.9507	14.4802	0	0	43.2582	98.4865	22.9873	0	13.4349	0	136.184	11.6355	0	417.71	0	0	5.19607	0	0	0	0	0
ENST00000225927	0	0	0	0	138.22	39.8368	38.6203	280.301	0	968.921	76.6987	0	299.362	350.039	3125.68	0	0	156.794	0	27.7958	690.919	456.29	249.67	339	0	212.023	395.622	131.093	54.9314	338.158	7.54438	807.319	129.342	255.81	32.199	89.5018	481.697	250.316	542.876	0	133.056	35.7274	434.433	98.0714	0	47.3934	0	168.817	0
ENST00000225983	0	0	10.8528	0	2.73749	0	2.72377	2.16483	0	9.29375	0	0	7.62278	0	0	0	0	0	0	0	120.206	0	4.81752	8.59243	30.0299	0	42.5006	0	16.1873	88.0091	0	2.91945	2.39612	0	0	15.7203	288.361	0	2.2721	0	0	0	0	89.6505	0	10.8142	0	0	0
ENST00000226094	0	0	0	0	15.1993	0	13.8331	31.5349	0	0	0	0	0	0	0	0	0	17.175	0	0	0	76.6312	33.5417	44.1507	109.542	15.0672	45.5939	66.3771	0	50.4852	0	42.913	13.557	2.14505	0	191.678	14.1678	0	0	0	21.0232	0	838.382	0	0	0	0	0	0
ENST00000226247	5.20991	12.4405	0	0	0	17.3343	4.29126	0	0	0	0	26.6093	10.7324	9.62225	0	0	0	0	0	0	0	9.73051	33.7685	10.1045	17.2826	13.2722	36.1728	22.3706	99.1542	0	0	0	23.3647	27.9231	73.8194	5.63546	26.8251	0	0	10.9094	0	39.1526	4.97217	9.16714	0	0	24.383	0	0
ENST00000226253	3.79372	9.72468	0	0	12.0506	4.86074	12.8842	0	0	0	0	56.7355	0	0	0	0	0	0	32.9711	0	0	25.0945	0	77.3239	39.8417	12.3394	27.7714	0	0	41.1759	33.6291	18.4732	25.006	0	0	27.9403	0	23.1002	28.9116	0	36.0229	0	0	0	10.542	25.1771	23.9029	42.9268	0
ENST00000226328	0	0	0	0	1.50042	0.637772	1.63257	0.150814	0	0	0	3.06652	2.75594	0	1.1525	0	0	0	0	0	0	3.90437	1.83532	8.0046	0.447991	3.25986	0.482543	1.12813	1.52638	1.73765	0.465141	6.23457	12.4256	1.04239	0.307524	0.882579	1.20062	15.369	0.616728	1.29222	0.880829	0	0.472772	0	0	0	0	0	0
ENST00000227214	0	0	2.50111	0	1.94788	0	6.46284	0	0	5.76491	0	0	2.64926	2.35703	0	0	3.93051	0	59.8804	2.70429	4.84112	14.9584	6.96272	9.85005	9.92087	9.78791	4.08797	2.64604	0	16.3102	2.17767	6.12686	10.9357	4.62538	0	16.8279	3.34606	5.9159	3.32172	7.94372	2.31499	18.1943	1.3376	0	0	0	0	0	0
ENST00000228476	148.712	0.405321	0	0	0	3.7452	0.162894	10.0218	0	1.50143	0	89.2778	0	0.453037	0	1.36574	0	1.33147	0	0	1.03584	21.9805	19.2159	2.60591	120.381	10.895	0	4.87172	0.60587	12.3275	0	27.4425	1.01856	0	0	12.8511	43.6307	0.334967	0	0	12.4767	1.42879	0.467432	0	3.506	9.5594	0	0	0
ENST00000228506	0	18.484	87.0576	0	122.771	49.6049	38.4298	181.154	0	0	0	0	15.8251	381.711	0	0	21.7991	10.824	0	0	51.3624	70.2866	76.0161	67.953	0	69.6536	63.1269	81.1693	0	8.41914	0	32.2672	140.569	46.2132	0	176.934	357.903	41.5958	56.7586	277.936	124.565	0	14.1511	0	0	0	0	404.855	0
ENST00000228705	9.98719	0.209713	0	0	0.709146	0	0.732738	2.12676	0	1.55779	0	0	0.552056	0	0	3.15278	0	1.37748	0	0	1.25847	0.839151	0.773025	2.59255	1.39378	4.01525	1.75165	2.44588	3.07785	0.995432	0	1.36895	0	2.11379	0	0.578733	1.84532	0.767233	1.34628	0	0	0	0.238357	0	0	0.532958	0.435508	0	0
ENST00000228918	0	7.70754	0	0	17.0909	11.2964	3.63048	0	0	0	0	0	58.6042	0	0	0	0	0	0	0	25.3357	34.7772	44.8414	10.4278	33.5112	10.3161	12.8221	88.8944	38.3404	30.768	0	34.0628	42.5711	117.163	18.3897	5.38696	32.7953	9.06568	43.2485	7.01478	12.0911	0	0	0	17.0599	0	295.076	0	0
ENST00000229633	0	0	0	0	395.495	55.1425	146.755	0	0	0	0	0	0	0	0	0	0	0	0	0	693.095	102.851	169.606	487.942	224.969	95.24	97.289	709.666	0	167.256	0	45.9208	524.581	0	0	0	96.4675	0	731.712	0	477.212	0	0	0	0	0	0	0	0
ENST00000229708	28.3492	0	17.6553	0	20.0837	30.9792	0	0	0	0	0	0	0	0	0	0	0	0	0	0	0	0	16.5305	0	0	65.7841	16.5627	48.7608	19.3165	50.8173	0	9.28511	56.1837	40.8498	0	0	0	0	21.9626	15.7867	0	0	32.3656	0	0	5.92384	0	0	0
ENST00000230053	0	44.0528	0	0	5.74163	4.65312	5.52906	0.795885	0	0	0	0	2.68216	0	0	0	121.141	0	0	0	0	14.2391	3.63863	3.77672	9.85906	15.1149	22.0646	11.7064	0	5.27031	0	7.92382	11.0936	2.5698	0	26.8648	0	0	43.1434	64.1794	0.78501	0	0	0	0	0	0	0	0
ENST00000230173	0.528647	0.867374	2.46399	0	1.62273	1.7599	2.91575	0.43563	0	0	0	1.59384	0	0	0	0	0	2.84057	0	0	0	12.9966	1.17602	1.05547	2.84388	0	0	3.84609	4.90894	0.830177	1.04794	3.08559	0.800617	1.09981	2.11762	0.658273	1.54004	8.48308	4.12081	0.943254	0	5.54281	0	0	0.937768	0	0	0	1.50427
ENST00000230418	0	0	0	0	1.67425	3.4419	0	0	0	0	0	0	2.5916	0	0	0	0	0	0	0	8.33761	2.83548	2.45356	0	3.27609	7.60813	3.69259	19.7937	14.7205	0	3.63469	0	0	21.9973	0	0	0	4.42044	2.84201	0	0	0	0	0	0	0	11.1118	0	0
ENST00000231137	321.101	93.6811	77.742	0	87.1285	139.888	228.47	159.55	38.1879	232.092	198.913	610.572	59.6958	81.314	58.834	1112.26	256.801	99.1306	124.658	819.839	179.03	133.263	238.863	150.936	413.918	470.941	253.421	366.389	197.063	216.529	154.554	135.16	96.0413	614.57	1927.93	718.401	410.949	221.043	133.147	1062.52	299.288	1501.9	1451.21	43.9586	312.106	821.106	313.778	179.37	0
ENST00000231423	0	2.95252	0	0	4.37183	0.93348	1.48128	1.43315	0	3.51729	0	12.3226	0	0	3.21845	0	0	0	0	0	0	4.83387	11.6089	11.9705	0	7.1862	0	4.10642	13.6076	12.9754	0	55.3384	1.63955	3.51539	0	9.43389	3.3976	7.90745	0	25.2794	8.9857	4.47175	0	0	0	0	0	8.2719	0
ENST00000231721	8.46993	46.1115	0	0	37.8088	38.0019	35.105	16.0319	0	0	0	46.3363	38.7077	31.5047	31.5427	14.3928	0	0	31.4951	48.272	32.1577	100.812	16.4903	51.9684	201.539	62.7128	0	29.6056	70.586	48.5858	25.0494	109.582	29.9537	31.5551	19.1215	17.3471	11.8015	21.8942	36.4631	10.9548	0	0	98.3527	912.449	18.3178	17.3175	0	0	0
ENST00000232125	0	0	0	0	11.9406	3.91671	23.8089	0	0	0	0	0	0	0	0	0	0	0	0	10.8765	20.4229	42.5287	21.3621	27.1395	0	0	51.667	29.3544	15.3401	30.9796	11.2464	41.4813	21.9279	0	18.0346	9.44457	0	0	14.2029	0	0	0	0	0	20.3097	8.39424	0	0	0
ENST00000232461	0	4.05962	0	0	7.00496	2.90713	1.13951	3.41811	0	0	5.76616	0	4.64551	0	0	0	0	5.82016	4.36082	0	4.0368	28.1114	18.5066	8.6409	17.3628	2.11984	0	24.8779	0	22.8092	2.61973	0	7.89963	0	5.2267	0	0	0	0	4.04125	0	0	10.7105	0	0	0	0	0	0
ENST00000233084	0	29.8735	56.8913	0	144.966	25.1704	59.8698	37.1193	0	0	0	0	0	0	0	0	0	0	0	35.8288	0	147.131	45.3764	94.0263	167.104	156.844	251.051	136.518	0	169.133	0	133.424	279.08	6.39355	640.336	0	31.7886	13.1833	104.046	252.152	19.3617	146.344	9.23937	0	0	12.8358	0	0	0
ENST00000233202	0	1.25847	5.94537	0	4.14295	6.14919	0	4.03027	0	0	9.35748	3.17977	3.25582	50.1221	10.0069	21.0242	0	5.24963	15.0334	0	0	5.18054	0	0	3.4718	0	3.80002	3.85245	6.52721	0	27.598	3.66363	2.0331	0	0	16.4938	0	77.6727	6.52485	0	1.41107	0	45.71	33.5503	6.22246	0	0	0	7.6955
ENST00000233826	0.33728	1.54922	20.1109	0	1.86421	16.0018	8.29004	1.41044	0	2.95188	0	0	5.09957	0.566562	0	3.69992	0	1.61673	4.54488	0.798177	0	2.96364	1.51573	1.8419	2.65141	0.758116	8.91384	2.90753	1.37248	49.649	0	6.0278	0.77094	4.28768	3.27059	2.59491	2.28786	2.68156	2.09585	1.13203	1.00987	0	0	0	0	0	0	78.6305	0
ENST00000233836	280.955	12.4131	513.267	0	76.9494	41.584	93.2707	393.003	0	33.3457	0	121.255	171.526	566.526	0	0	0	0	0	1073.7	0	136.353	199.086	256.112	211.142	226.471	115.741	73.1625	76.2255	556.567	23.8551	174.236	202.885	749.438	241.564	0	301.911	44.1682	110	6.29229	117.71	0	254.258	6.23943	143.754	0	0	0	0
ENST00000233957	0	0	113.734	0	135.136	108.311	77.4789	150.417	0	104.77	0	0	39.8208	0	154.626	0	0	21.5182	0	25.3385	0	10.3512	79.0771	38.2754	0	58.8207	21.1506	211.879	0	35.0614	29.2438	0	56.6925	0	145.799	0	2.97989	94.5172	0	0	17.7463	0	158.393	0	0	119.726	0	0	0
ENST00000234038	0	95.2048	173.609	0	59.7182	298.877	146.092	368.116	0	223.748	21.4561	55.3489	324.404	0	1056.82	0	0	0	404.258	0	0	102.721	350.068	374.431	247.037	578.751	105.284	0	78.4815	163.99	862.565	92.4598	332.983	149.462	572.603	113.372	0	229.799	331.962	319.303	194.899	0	221.13	218.448	9.44975	804.667	0	82.4589	0
ENST00000234610	0	0	0	0	0.349149	0.942456	0	1.10492	0	0	0	0	3.77127	0	4.41603	0	0	0	0	0	0	4.98061	0.672418	9.02501	0.683576	0	1.96463	2.95229	3.4495	13.1657	0	5.74841	1.47797	0	2.43147	2.51049	1.65614	0	2.62462	0.612674	0	2.89205	0	1.04223	0	1.54352	0	0	0
ENST00000235628	0	0	0	0	10.1882	0	2.16169	6.62516	0	0	0	0	0	0	31.7897	0	0	0	0	7.43707	6.31031	0	0	0	5.7283	0	0	6.13657	7.73956	16.8251	25.2001	12.7734	19.5854	0	0	2.14515	9.88764	9.92062	4.01269	0	3.5865	0	2.92088	0	0	0	0	0	0
ENST00000237019	3.01983	0	0	0	0	0	1.94143	0	0	0	0	23.045	18.4511	10.8362	0	0	0	0	0	0	6.1705	0	0	0	5.58762	0	0	4.50411	0	2.99003	0	3.90963	0	0	3.91827	0	0	0	4.74212	0	8.95576	0	0	0	10.8017	5.27161	0	0	0
ENST00000238341	0.565301	0.911259	0	0	4.20417	3.68744	3.78079	2.02263	0	0	7.25068	11.3553	0	0	6.48207	1.52751	0	0	15.8179	0	6.91302	13.3635	4.4674	5.08194	2.93738	2.84291	10.8368	4.1855	17.2729	7.51552	1.25497	9.72922	2.47336	3.65052	0	6.32101	1.1499	9.63799	0	17.4981	17.496	4.87078	24.9866	0	0	0	0	3.62098	0
ENST00000238788	0	0	8.99491	0	0.717089	1.17535	4.51379	1.00727	0	0	0	6.27876	0	0	1.72277	17.6025	0	3.78959	8.41884	0	1.77909	9.81543	6.4169	10.1314	24.835	3.33657	6.70447	2.21584	6.24639	0	0	4.99427	3.22299	5.06613	6.28294	6.66206	0	0	3.1352	7.21065	0	4.67285	9.36001	0	0	0	19.3828	2.28718	0
ENST00000238983	0	0.139825	0	0	1.21604	1.45552	1.28911	1.19878	0	2.25002	5.74875	1.10373	2.46331	2.71075	1.57719	0	0.627163	0	3.10965	0	0	6.79985	2.13337	5.90491	1.93403	2.8945	5.33793	2.71235	3.0964	4.58549	1.6592	7.25261	2.31271	4.47462	0.236276	0.486021	1.76511	2.10785	4.6206	1.87533	2.62047	3.11092	0.69064	0.938914	0.916921	2.11557	3.02587	0.691011	0
ENST00000239316	0	0	0	0	3.46032	0	1.05165	1.39503	0	27.7378	10.9448	3.13524	2.81845	0	0	3.668	4.7616	0	0	0	0	8.11701	4.06693	0	8.97525	13.2765	0	10.7326	0	88.6127	0	0	0	0	1.76593	4.06686	0	0	5.67126	0	0	0	0	0	0	0	4.25055	0	0
ENST00000239926	0	3.35046	19.1808	0	19.0858	26.3191	7.02853	8.3783	0	37.559	0	0	21.8013	0	0	30.0727	0	0	46.4969	0	18.4591	40.651	56.2426	88.584	33.4219	10.1697	17.7334	7.9671	68.8422	35.0305	8.13959	19.6214	15.5809	55.3362	145.861	45.9435	14.2596	39.7622	39.2755	46.1552	4.72255	18.519	16.5026	0	35.7849	41.1048	0	0	0
ENST00000240727	1.26234	0.7591	0.975513	0	0	1.31081	1.38149	6.65768	0	0	0	1.0373	1.13159	2.14343	0	0	0	2.1059	0	0	0	1.29872	1.25391	7.21199	0	0.956428	1.80812	3.6683	0	32.2764	0	1.04368	0.956212	1.09054	0	6.15461	3.87091	0	1.01472	0	13.5716	0.753765	0	0	0	0	0	0	0
ENST00000240851	12.6518	7.22223	0	0	205.573	151.847	274.528	143.472	0	0	0	0	0	0	0	0	0	0	0	0	0	0	0	0	0	56.4766	0	0	0	0	0	32.9833	0	0	0	0	0	0	0	0	2.90086	0	0	0	0	3.75494	0	0	0
ENST00000240874	684.59	147.038	0	0	360.457	125.957	536.159	209.276	0	0	0	0	0	0	0	0	0	0	0	0	0	0	0	0	0	0	33.6524	0	0	0	0	0	0	0	167.259	25.0415	0	0	76.0749	125.352	179.711	0	66.5945	0	0	18.9841	0	0	0
ENST00000241274	1.58804	3.30808	27.6014	0	10.15	1.19924	4.95327	0.930705	0	6.16523	0	22.1912	2.66337	1.83214	2.53768	0.963701	4.97747	0	3.6588	0.934527	4.63283	6.18862	9.61668	6.48473	6.66993	4.9647	9.93651	3.98874	5.51349	15.5439	0.335763	11.8209	7.62816	8.19808	3.02164	2.53111	8.2898	9.58417	2.46644	2.36899	3.75777	1.80514	1.87124	4.9027	2.6634	1.11146	0	3.85352	1.00556
ENST00000241651	1839.12	327.556	633.697	0	0	557.13	331.946	0	0	321.31	0	1291.01	0	0	0	0	1619.38	330.054	1661.49	178.475	2640.47	1577.05	1352.25	964.399	607.165	1161.75	967.666	1162.83	29.4863	537.857	436.026	726.242	216.79	287.399	796.806	880.385	793.991	842.108	1876.77	0	338.258	0	1891.02	3299	0	303.404	0	0	0
ENST00000241802	0	256.106	135.754	0	0	20.3228	20.9519	190.963	0	0	0	0	0	0	0	0	0	0	0	17.539	0	55.6681	22.7347	0	34.968	29.8541	17.1593	31.0074	0	148.146	0	103.497	0	0	0	167.843	88.3078	36.0881	32.4108	116.658	33.1199	0	0	292.66	0	0	0	0	0
ENST00000242310	0	0	0	0	16.4029	39.0757	8.40641	19.6266	0	76.7297	662.847	0	0	321.425	0	0	52.9384	67.1446	0	66.2019	0	23.2858	79.6304	254.838	0	148.161	62.5565	154.868	758.309	138.759	0	328.335	0	97.6808	0	46.1789	19.9264	224.218	22.8316	313.766	55.3914	0	0	833.34	95.6406	0	0	0	0
ENST00000242315	1387.6	1174.77	3985.96	0	1528.82	1041.01	1844.35	1864.64	17.3341	1680.19	798.477	2997.91	1294.83	7766.54	614.441	2987.51	1161.38	862.18	1780.86	128.68	3600.77	4990.93	2756.97	5119.16	3211.31	2267.02	3972	2243.42	2115.34	2130.54	341.257	2250.23	1181.1	3285.08	595.337	3678.51	1333.89	2583.67	4010.5	1221.79	1783.8	896.757	5389.26	833.147	314.154	2476.45	19.2805	793.315	2928.19
ENST00000242317	242.652	2473.3	3768.01	0	1482.44	598.201	1175.84	1389.47	778.685	655.201	2318.72	4796.37	493.465	5220.09	71.0549	249.156	2193.42	1055.18	1352.36	903.543	2754.81	3457.49	2283.25	2815.38	1921.49	1828.81	2761.16	2172.65	4865.37	2134.05	2323.2	2739.75	1029.8	2827.35	908.527	1294.22	3528.32	2613.76	2348.65	1643.56	5350.48	363.455	2421.98	5886.41	731.054	1658.26	506.01	621.546	2858.21
ENST00000242323	5580.65	2049.79	2356.8	1475.77	6519.04	4382.32	4823.44	4767	1186.28	3270.9	1696.05	5201.43	1118.94	8373.84	4258.95	393.498	5571.14	1420.54	2939.25	370.621	13942.1	8825.27	6012.71	11163.4	7833.6	6378.66	11599.8	7695.24	5670.81	9569.44	6558.02	10020.1	3278.49	7129.23	4096.9	5188	5010.92	4570.64	5362.93	4377.48	5642.43	542.808	4695.78	2854.02	6977.7	4768.61	981.865	6314.21	1844.07
ENST00000242351	14049.1	20796.7	11449.3	2475.53	50147.6	36371.3	27002.6	27260.8	80.4928	7826.91	9819.04	27235.9	25539.1	19247.3	28020.9	34779.6	14491	19445.8	9311.05	1436.9	43815.9	27630.1	22153.1	38574.7	42851.2	27712.8	49120.9	36208.3	32918.2	37442.9	15850.1	32501.9	26646.1	26328.5	29865.9	27389.3	23202.7	31491	28099.9	13370.1	35531.8	5383.19	23691.8	5766.4	3601.34	28013.3	21488.9	7453.21	4451.66
ENST00000242375	33789.6	57354.8	17381.6	0	57792.7	44757	98281.1	42720.1	2400.9	8015.49	2015.98	8836.24	10514.7	15256.6	5345.54	5597.37	4354.17	7010.14	2254.32	2207.03	6596.71	17081.8	15894.5	22166.3	8107.4	23953.8	23276.2	12732.8	14389.6	11086.7	9044.32	15702.6	8489.3	7662.66	8633.14	14059.9	12923.3	21423.2	18224.6	13189.7	13672	5871.73	7644.03	3630.99	7807.53	11928	9854.04	14404.3	8722.66
ENST00000242462	7012.19	9547.69	10432.9	0	21127.4	13645.4	11897.3	9280.17	48.5336	3831.52	187.7	3270.8	3593.04	10720.8	6653.04	0	2602.19	693.029	2223.27	532.259	3100.03	3123.53	3406.05	6739	2283.97	2289.04	5596.39	3699.22	2932.37	4266.22	1157.02	4104.22	3351.49	4790.64	350.966	3250.96	4845.24	8947.9	5311.19	1417.99	3174.98	2884.12	899.703	1201.63	2207.42	3684.57	209.616	5428.2	677.161
ENST00000242577	1010.31	5310.91	3688.13	0	8367.72	8944.9	8099.09	5702.01	1480.6	2387.98	4489.3	2713.81	461.238	999.839	2006.78	39.8507	2640.6	1604.62	4001.62	792.596	4104.36	3687.52	4250.04	6619.33	4767.69	3824.44	6006.38	3376.27	2858.17	5617.24	8207.79	5284.12	2629.93	2715.49	4136.96	3631.42	5044.25	2699.64	3978.59	3316.51	3136.5	1922.21	1475.3	262.26	1314.43	3151.71	263.186	5145.15	16.1
ENST00000242591	1557.51	7230.6	5080.75	3051.99	1532.02	1678.99	4889.06	1550.51	0	121.048	96.5796	1785.49	16.9618	355.976	19.3936	3011.31	0	201.629	1311.94	210.51	1360.09	544.614	665.868	432.658	467.034	352.423	800.505	397.667	871.713	205.837	609.941	641.92	227.673	608.909	2214.11	837.015	442.126	1534.12	1879.13	40.9842	185.946	14.9309	3563.76	14.3003	3501.73	1315.72	0	49.0528	0
ENST00000242719	21677.7	42857.7	22219.6	15317.2	67435.3	38277.2	45981.1	33332.8	262.576	12669.9	31908.7	35032.3	16999.9	33076.3	14833.4	26.6986	9934.95	4929.92	13904.3	3606.31	36892.3	44213.5	26232.8	33563.8	18381.7	19703.6	35838.9	34255.7	37157	34595.4	43525.1	33052	29376.3	22287.3	12463	28750.2	30690.4	35213.6	22281.1	18123.2	44922.9	32160.3	33886.7	32419.2	16147.8	46639.7	15587.1	13609.6	16082.8
ENST00000242729	2861.72	3995.72	5681.89	2779.79	8178.35	5766.28	4475.46	5077.85	248.947	3116.56	4325.49	8802.97	6347.46	10033	5928.68	124.329	305.791	2138.79	3560.45	1717.48	8267.14	11095.8	8341.97	10279.8	7607.5	6848.39	13663.4	10950.9	8460.81	9070.3	10499.6	10934.3	6968.37	7146.04	5259.86	10249.3	7889.78	9075	8992.52	7092.09	11427.5	2052.24	5235.65	4999.92	7548.51	13095.5	3934.88	4175.68	3706.15
ENST00000242819	1317.9	1380.39	1102.95	30600	1062.35	1231.05	1165.93	668.789	16.9864	1384.05	47.8211	868.6	219.804	2237.28	541.524	57.6916	786.865	807.718	303.802	125.692	784.837	1803.4	1096.85	1529.42	1019.32	1095.1	1766.36	1025.94	1904.4	946.574	1027.09	1157.64	698.932	527.844	868.776	592.699	1325.57	1747.37	1426.16	930.259	1830.74	158.522	1249.78	471.897	264.361	1201.36	48.789	1076.17	420.57
ENST00000242848	129.166	2010.53	1688.21	0	3261.67	1490.36	1931.03	1231.83	695.989	2262.3	132.889	769.109	2098.25	2539.84	641.949	203.878	244.533	2343.84	2859.48	902.225	2494.33	5046.08	2500.98	6172.52	3323.41	3143.27	4434.15	3367.37	5561.44	2975.32	8580.69	2870.31	3292.81	4056.94	3444.46	3002.13	2409.53	4586.58	2693.82	4029.68	4372.12	2765.11	4464.61	1166.94	591.901	3787.91	13414.3	687.72	862.484
ENST00000242872	1470.8	7214.07	3586.97	2054.31	9482.33	6204.62	3180.29	5656.99	396.309	1589.03	768.336	6407.71	12800.2	6482.77	541.884	940.88	2348.06	750.42	5446.62	539.655	2811.69	4167.51	5054.11	4770.36	3004.33	2380.75	5870.98	3709.24	9442.04	3638.37	3320.79	4387.01	3160.17	2695.17	7096.84	4351.91	7214.55	6520.8	2408.42	2220.98	5727.12	4261.6	5085.97	6646.81	8356.02	4848.57	253.309	3172.56	0
ENST00000242994	0	0	0	0	0	0	3.13595	0	0	0	0	0	17.0897	0	0	0	0	3.19369	0	0	0	0	8.30358	0	23.1637	3.47184	3.14371	18.0556	10.3984	16.7768	0	0.910923	2.12987	0	0	1.28266	0	0	0	8.6538	0	0	0	0	0	0	0	0	0
ENST00000243056	0	0	4.87088	0	1.45123	16.0493	10.9208	0	0	12.048	0	25.554	0	0	3.85499	13.1772	4.58855	0	0	0	0	8.3922	38.1774	0	3.40944	15.1223	5.82525	2.04867	15.3149	0	0	2.5862	1.7338	3.04808	1.73216	1.39294	1.93182	0	0	6.34088	0	0	4.07181	2.33465	0	5.24588	0	0	0
ENST00000243112	1.15797	0	5.50025	0	6.01534	0	3.19869	0.729239	5.49474	3.43671	0	0	0	2.93776	0	0	0	0	0	0	0	15.3823	5.43298	0	0	3.07698	11.3984	10.3085	0	13.2298	0	13.2286	10.9644	1.68983	0	23.0425	0	10.8215	16.5205	0	1.13557	0	1.12585	0	2.45038	0	0	0	0
ENST00000243189	0	16.6407	2.40329	0	11.9537	25.2344	32.6044	11.2984	0	22.3449	2.87928	367.298	627.351	7.35937	4.14419	0	0	7.50259	11.4924	0	102.68	45.636	135	23.0993	6.53954	108.925	96.8815	84.8751	1.59207	73.2091	0	128.719	47.2528	56.1814	1.90909	20.631	7.15977	132.107	118.234	199.327	5.21357	0	7.83286	0	4.96288	0	0	0	0
ENST00000243286	0	377.392	0	0	375.554	777.251	477.635	0	0	0	1447.17	0	0	603.632	0	0	0	0	0	0	742.395	261.277	288.863	0	0	0	573.121	435.456	196.69	433.615	0	357.103	0	0	0	0	0	0	0	0	0	0	0	0	0	0	0	0	0
ENST00000243300	0	0	2.38198	0	0	0	1.99803	1.24479	0	0	0	13.1431	2.09733	0	0	0	0	10.8103	1002.27	0	0	67.7346	33.5801	33.4786	0	0	19.5987	4.6075	0	18.1945	0	23.0412	37.4684	0	0	37.1368	4.41221	0	0	0	0	0	0	0	0	0	0	0	0
ENST00000244061	3.17435	0	0	0	4.66007	5.05032	21.2899	0	0	0	0	0	6.74216	0	0	0	0	0	28.5194	0	0	0	3.30732	0	0	35.2844	12.5318	19.1017	30.9143	0	13.4164	21.1621	30.4061	4.45005	43.2396	0	4.61615	12.9145	11.2808	0	8.63105	0	2.9982	0	0	0	40.5855	0	0
ENST00000245222	0	0	0	0	1.58082	0	2.87943	0.445696	0	0	2.32434	2.27721	2.57314	6.96216	0	4.53102	0	0	0	0	1.20175	3.26358	3.9663	0	9.85514	3.20325	11.3803	6.6985	6.62882	9.15476	0	5.29526	2.73713	5.41137	0.873084	1.46883	6.14416	2.57901	3.04096	1.76911	0.869564	0	0.615539	0	1.96745	3.98206	2.20421	0	3.05567
ENST00000245255	0	0	0.978652	0	48.7743	20.5648	5.76045	3.79948	0	11.3761	0	336.446	68.9797	86.9892	0	0	627.642	22.386	0	0	15.5658	114.178	70.2985	42.8918	4.93182	96.3118	78.4382	78.9241	157.142	124.708	0	21.5492	40.2071	255.528	0	187.847	64.5055	31.6171	50.7477	11.8739	79.9195	0	241.592	0	0	0	0	21.6001	0
ENST00000245544	0	176.971	52.8769	0	291.609	73.8134	160.823	54.0461	0	0	0	0	314.496	13.6351	484.114	0	0	0	0	35.3506	0	84.7993	0	0	0	0	0	0	0	0	816.936	0	98.5699	387.353	74.3605	238.029	332.576	64.9133	525.4	0	209.93	0	117.821	39.5261	0	0	0	0	0
ENST00000245551	0	177.898	0	0	172.027	58.207	107.873	96.6524	0	0	0	0	120.281	0	0	0	0	0	0	0	0	68.4305	25.8042	108.824	250.414	0	38.4314	0	0	0	779.088	163	0	294.773	0	253.412	95.4276	216.949	278.07	0	349.278	0	87.2174	0	0	0	0	0	0
ENST00000245983	0	0	0	0	0.723801	24.0479	9.18535	0	0	0	0	0	36.5064	0	0	105.224	7.90155	3.93362	0	0	1.53699	3.27463	5.53566	0	2.4847	1.7137	0	13.439	27.8706	22.1392	0	34.1759	21.3435	82.1239	0	11.082	2.13037	19.94	4.77003	3.53396	0	0	0	0	0	0	0	149.496	0
ENST00000246532	0	55.0817	66.5663	0	0.872096	0	44.2086	20.1183	0	0	0	0	3.66371	160.359	0	0	0	0	414.188	0	0	1.44315	9.33266	0	0	6.18712	65.3119	14.7557	0	0	112.715	19.5723	11.5424	0	0	5.72206	0	0	26.446	0	3.5152	0	0	0	0	0	0	0	0
ENST00000246662	0	0	0	0	0	3.2188	0.462979	1.34856	0	0	0	0	3.29778	0	0	1.9395	0	0	0	0	0	6.22715	3.85179	2.45599	0	3.53696	1.51913	0	6.52929	0	4.26596	1.08857	0	0	11.2375	1.85012	0	5.66794	0	9.68077	2.94161	0	8.93605	0	0	5.69468	0	7.16887	0
ENST00000246957	0	1.11122	121.335	0	0	116.122	40.1184	127.613	0	0	0	0	0	27.3127	0	0	0	0	0	0	5.66826	22.1295	0	168.932	0	34.7294	21.4776	30.8707	45.4588	146.498	0	17.1656	72.9262	0	0	0	0	186.416	22.9907	6.55219	0	0	0	0	0	0	0	0	0
ENST00000247161	760.94	15.3857	6.33614	0	402.704	345.143	86.2139	295.934	0	8.09341	917.355	243.569	38.9838	4.90848	0	0	9.4516	14.0621	20.479	106.066	0	87.5754	769.562	36.6485	494.448	136.802	571.175	309.957	29.9818	173.781	0	358.161	3.21869	459.187	0	684.684	606.451	506.835	458.835	17.4417	555.96	0	7.72638	1397.53	80.7584	4.76828	8.9522	152.986	0
ENST00000247992	0	0	0	0	0	1.40831	2.11336	0	0	6.26097	0	2.08489	1.2557	0	0	0	0	0	0	0	0	5.57278	2.77086	1.1716	0.933854	1.56925	3.08554	0	1.79685	2.61381	0	2.939	3.30478	1.22754	2.42005	1.17598	3.35936	1.03039	0	0	3.2713	1.22966	0	0	1.01395	1.57191	4.4635	0	0
ENST00000248564	7.11324	0	13.9477	0	6.06579	1.85023	1.94503	1.31652	0	0	0	34.6329	30.2747	5.04695	11.2278	0	0	0	0	5.01921	4.72593	55.1209	9.27261	4.6486	0	16.1753	7.39069	20.4286	38.2819	16.0358	0	5.98359	8.98351	3.64226	0	7.32754	4.25259	12.2176	8.93602	0	0	0	3.31085	0	0	8.88437	0	9.82827	0
ENST00000248594	0	0.909122	2.60728	0	4.91526	0	3.28672	21.4682	0	3.36524	0	14.405	10.3357	4.06424	39.8561	0	0	2.97645	0	1.39913	24.3825	0.905052	5.85151	14.0136	0	6.47446	14.6427	41.2063	6.19737	9.23297	36.9129	21.0069	15.8708	14.6702	0	0.597335	0	0	24.4654	3.55388	36.2945	0	0	0	0	0	0.929823	1.79522	0
ENST00000249116	0	0	0	0	5.09998	1.442	1.76584	2.79035	0	0	7.96822	0	0	0	0	0	0	0	4.96179	0	0	2.15028	0	1.25571	5.67767	3.15501	2.29825	2.48154	0	0.790116	2.52916	4.86839	4.05584	6.85326	1.36569	7.20679	5.50715	1.76442	1.82041	1.71607	1.92356	1.44258	7.34291	0	0	0	1.00563	0	0
ENST00000249330	0	0.780502	49.2922	0	0	0.761139	5.01298	156.321	227.389	11.5451	0	0	282.129	1.74432	0	52.4245	0	5.08833	0	0	0	6.21671	1.43587	37.0489	0	77.7176	30.1709	28.8947	0	4.88884	0	55.2198	0	1.26032	0	1.02731	0	5.17615	0	10.7083	0	0	0	0	0	0	0	0	0
ENST00000249749	0.248472	0.561262	0	0	0	8.45568	0	0	3.37567	0	0.94006	0	0.472234	0	0.546363	0.64906	1.64322	0	1.79918	1.74296	0	0	1.37606	1.32885	0	0	0	3.80193	0	0	23.6729	7.18997	0	0	105.222	0.736038	0	0	0	0.364738	0.36689	0	0	0.633633	1.6178	0.400926	0	0.741146	0
ENST00000250237	0	5.12527	0	0	24.142	18.6244	19.9101	87.8969	0	3.52662	0	45.3442	134.792	0	0	0	4.15898	6.20605	0	0	124.157	37.678	21.0686	22.6562	33.4782	32.5524	34.8351	45.9346	57.2474	14.9594	0	25.0405	0	0	0	16.3406	11.8517	69.6731	13.6496	1.87289	2.31844	0	0	0	0	0	0	0	0
ENST00000250784	0	10.1372	0	0	1.35126	0	0	0.172154	0	0	0	1.29265	0	0	0	0	0.825186	0	3.9353	0	0	0.771209	0	0	1.27692	1.0714	0.845316	0.499408	0.528599	0	0.895169	0	0	0	0.319094	0.354817	0.68901	0.728462	1.08159	1.12973	0.453222	0.890616	0.278112	0	0	0	0	0	0
ENST00000251020	0	1.61441	0	0	6.78245	0	4.38101	0.361528	8.05104	0	27.4545	2.74363	1.63913	3.16103	3.01602	0	23.4639	5.87653	0	0	0	19.0796	3.4096	0	0	3.28782	9.35605	0	4.08916	7.29893	3.37838	7.81015	2.64226	5.71294	0.721935	0	2.13024	0	0	0.928304	0	0	3.39681	0	7.42672	2.08793	7.48786	1.77217	1.55594
ENST00000251808	0	0	1.02016	0	0	0.396324	0.455122	0	0	2.00355	0	0	4.66742	4.25821	0	0	0	0	0	0.834232	0	4.39738	3.23742	2.919	2.67239	0.800682	1.28371	3.13925	2.59512	2.84799	1.31624	4.46513	2.03912	2.81948	0	2.6142	0.482655	0.454348	3.13411	0.662875	0	0	0.990567	0	0	5.89174	0	0	0
ENST00000251879	0.6389	13.8982	0	0	0.570172	1.65155	0	0	0	1.70632	0	10.7387	0	0	0	0	0	3.89503	2.16148	0	1.17892	32.2547	0.924452	0	0.995362	14.6173	14.2448	1.90158	64.4736	16.1124	2.19571	29.6998	0	0	0	1.23331	1.68384	0.997448	69.2107	1.81937	0	0	4.32684	3.44033	1.54032	0	1.88961	0	0
ENST00000252100	0	1.37964	7.95128	0	1.63911	2.86082	3.24408	14.1948	0	0	0	4.31267	0.582841	0	2.03302	11.3705	0	0	3.82819	0	0.654012	2.3173	3.23047	8.29139	7.24115	14.8129	9.76658	1.31631	96.1631	2.28891	1.15753	7.71776	0	1.46457	0	1.2513	0.408013	8.3169	1.75266	29.6778	0	0	0.282433	0.565858	1.35632	0	0	0	0
ENST00000252660	0	3.46621	0	0	24.4267	54.7429	44.8011	83.6369	0	1385.98	0	0	193.62	0	0	0	0	43.626	0	20.6073	0	573.369	127.94	165.66	836.325	0	109.918	159.84	1091.12	0	0	280.285	102.009	509.993	0	41.6161	301.074	541.706	196.878	681.321	593.81	0	0	0	0	742.496	0	0	0
ENST00000252804	0	2.38995	0	0	3.51421	0.950449	1.93999	0	0	9.15622	0	0	20.4253	0	0	2.41845	0	0	4.98696	0	8.69478	8.16406	5.1192	8.45245	10.0373	0	4.86228	3.11057	9.10679	9.54227	0	8.0537	1.24243	16.043	15.3559	0	1.37111	1.27678	2.45871	1.53445	1.33116	0	0.809253	0	5.74366	6.32886	0	0	2.50853
ENST00000252818	0.375263	0	0.993107	0	2.88873	2.308	0.987771	0.443452	0	5.86225	1.56767	5.38586	102.355	8.14286	0	1.41437	0	1.95792	0	3.66864	5.70453	15.369	7.92493	1.94293	0.854832	10.2172	24.2207	5.69268	2.6659	4.08211	291.017	11.7738	1.10303	28.2506	0.56678	7.81686	1.26861	2.33311	1.55398	2.51156	0.391618	0	0.353633	0	8.25979	0	0	0	0
ENST00000253047	0	0.829106	0	0	1.58727	8.56984	3.39958	0.426499	0	2.03739	0	1.83789	0	0.585876	3.44724	0	0	0	0	0	0.711797	2.39968	4.1202	9.51659	2.42893	3.41259	11.5762	2.07139	2.64642	5.46189	4.56337	11.9111	3.06268	3.99617	0	2.93189	5.37144	3.41373	0.997325	5.73945	6.64236	0	2.74203	0	0.759309	0.590352	3.5019	5.63597	0
ENST00000253233	0.103705	0.820522	0.235156	0	0.365993	0.382286	1.53426	0.329649	0	0.917815	0	0.829927	0	0	1.58329	2.2329	1.11872	0	2.25298	1.79957	0	1.80657	0.664183	1.00906	0.373566	1.04556	2.55618	3.04541	1.14959	1.61259	0	0.632193	1.16936	0.272506	0.255971	1.47733	0.726372	0.733977	1.70524	1.52293	0.732624	0.381763	0.137444	1.35274	0.741914	0.591108	2.1898	0.913947	0
ENST00000253237	0	2.17959	0	0	4.48224	0	5.60359	15.7059	0	0	0	0	0	0	0	0	0	2.19255	0	0	0	34.6924	12.9035	10.4264	0	55.0918	11.9627	20.4797	0	22.2211	0	9.70656	14.6909	0	0	23.3302	0	0	2.633	26.2294	43.5926	0	22.6621	0	0	0	0	0	0
ENST00000253329	3.02595	2.98767	4.17518	0	8.33656	3.78204	4.75068	1.59938	0	1.64097	1.25964	7.46794	0.495436	0	6.70259	2.58117	2.5101	3.56768	15.9777	0.474399	20.1792	11.1925	9.56772	11.1396	7.79263	20.3346	13.5254	21.1143	21.6702	17.1852	0.864885	19.4384	11.3777	9.28704	1.34522	14.6296	6.37666	12.2816	25.1294	3.20355	3.97776	5.44557	3.88634	0	5.98614	3.89794	7.93609	5.2464	0
ENST00000253362	0	35.4937	27.9145	0	42.1943	2.30099	0	8.92126	23.6798	7.64394	0	0	12.2376	0	0	0	10.809	0	14.2846	0	5.75346	24.0617	12.7072	0	0	10.4593	12.8247	17.9151	77.3079	0	0	13.1605	3.03749	16.3942	0	12.8379	0	28.482	12.6286	0	0	0	5.0868	0	0	0	4.60177	0	0
ENST00000253807	301.511	204.042	0	0	132.145	151.711	0	194.501	0	0	0	21.8261	102.121	381.572	0	0	0	0	0	0	0	163.024	260.432	210.708	0	0	0	53.9957	144.242	186.99	0	0	0	0	0	0	232.341	60.7905	157.732	9.5454	51.3805	0	332.768	15.5103	0	0	0	0	0
ENST00000253811	1.4519	4.60013	5.19123	0	10.7428	13.1755	8.05837	40.046	0	40.301	0	0	10.9813	38.8736	0	34.6287	0	35.1145	40.8822	15.3205	2.45945	16.2864	160.974	26.6131	28.6059	26.5072	3.68742	9.30392	10.5701	30.8197	0	42.0653	11.6864	1.98276	0	60.8407	23.2707	0	23.8552	311.557	44.0899	1.65875	7.62445	0	32.7244	0	0	0	0
ENST00000253814	0	160.828	0	0	306.238	88.7283	77.5087	0	9.4012	0	0	0	56.8274	1737.11	0	0	0	94.3855	0	0	0	596.492	714.794	889.765	706.294	185.4	222.145	143.257	283.012	485.402	0	645.932	79.5628	16.3992	20.1516	807.019	932.801	114.485	740.329	0	462.532	0	0	0	438.475	24.4442	0	0	0
ENST00000253815	519.3	199.096	375.075	0	188.176	334.508	108.485	356.67	0	1077.73	147.86	43.9869	202.757	1165.58	6.68876	126.571	157.428	86.6177	0	42.7086	1489.95	748.004	424.066	653.273	504.842	604.122	95.1069	406.306	163.51	170.653	171.642	404.681	473.146	1009.25	1790.33	383.642	0	187.243	175.861	295.043	648.028	0	1417.14	1371.94	0	89.2505	0	8.84684	0
ENST00000254260	1.34119	19.8541	1.69611	0	1.76066	0.867119	4.85611	1.53574	0	1.99189	0	0.490361	2.73066	1.10352	0	0.507041	5.64196	0.985021	2.10467	0.468104	0.6463	23.0453	10.3841	4.02653	6.92179	2.91165	24.3365	2.14717	10.7586	14.682	0.367158	14.9886	3.14985	6.00303	2.08614	2.42955	3.20934	2.27243	20.9598	2.59856	1.71433	0.376764	4.4355	0.331577	2.00556	3.82955	0	0	0
ENST00000254299	0	43.4566	175.59	0	62.2861	12.7291	24.8406	10.3066	0	14.0598	0	70.1086	71.3539	0	0	0	0	0	0	0	10.2202	88.3499	0	88.9069	45.1761	121.147	55.8937	26.9643	41.8299	110.269	28.6508	97.1889	47.7298	48.2324	25.8771	33.7378	31.5134	10.1527	13.7468	0	0	0	26.8392	0	98.0629	0	17.3744	0	0
ENST00000254322	2.50758	0	0	0	1.28438	2.29613	0	2.93935	0	10.704	0	2.45539	0	1.73196	6.7938	0	0	0	0	14.2577	0	8.44149	0	0	6.62854	5.23144	0	0	0	4.00702	0	1.7061	4.97094	0	1.24683	9.78039	0	4.00305	5.71289	4.07894	2.09359	6.77028	0	0	17.5745	0	2.8826	0	0
ENST00000254337	33.0833	56.6711	3.99352	0	14.2299	12.2082	16.8545	4.17449	0	0	45.349	0	0	0	0	0	0	9.08193	0	4.27084	1.77616	31.9552	1.27983	6.52407	0	145.609	80.2552	98.1168	0	16.0798	1033.56	4.30838	51.6117	203.145	0	0.91537	1.23686	0	54.3269	0	97.8362	0	0	0	0	0	0	0	0
ENST00000254351	0	0	0	0	0	0	15.8268	0	0	0	0	0	6.57242	0	0	3.3672	0	0	0	0	0	6.00415	7.8171	13.0332	1.91647	4.903	3.69456	1.59368	0	5.56655	0	4.54271	0	1.47765	1.92821	2.29272	4.22008	0	1.40512	0	0	0	1.75477	0	0	11.1154	0	16.6554	0
ENST00000254605	0.721879	0	316.21	0	0	0	0	0	0	40.57	0	0	532.237	5.15916	0	1191.27	5.0514	18.8617	21.6369	0	22.1034	27.4792	48.7536	39.6979	19.0562	90.4206	0	138.593	77.104	38.0556	0	0	0	0	197.672	22.0043	71.4682	0	439.825	0	0	1.35237	36.7118	0	41.1752	0	0	0	0
ENST00000254616	0	0	7.08915	0	0	3.73038	0	7.65113	0	0	0	4.20701	0	0	19.8555	9.14039	0	0	0	0	31.4868	12.4545	7.27142	10.1012	10.9885	12.3772	9.04785	8.64293	5.88718	9.35455	0	9.5449	13.235	4.53005	4.16167	12.7056	114.764	2.04925	2.29931	0	8.09925	0	0	13.8867	0	0	0	5.06242	0
ENST00000254661	0	0.533559	0	0	0	6.17272	0	0.758254	0	0	2.00431	0	2.18088	0	0	0	0	0	0	0	0	0.528136	1.32887	19.6745	1.66234	0	0	0	0.892302	0	0.76265	2.06795	6.65311	91.1305	0.523005	0	0.629445	5.44124	1.06377	0	6.75319	0	0	0	0	1.39457	0	1.28554	0
ENST00000254663	0	1.42958	2.39332	0	19.4256	5.62618	1.80227	0.642275	0	0	0	2.83196	2.1182	0	0	3.37114	0	0	0	0	0	9.26543	4.73208	19.1633	5.32845	7.33797	3.65074	16.4939	4.62197	29.5688	0	9.76353	4.78722	1.35383	1.34999	1.25398	4.73227	22.2385	0	5.05823	0	0	2.91161	0	0	1.79906	5.31631	3.33682	0
ENST00000254724	38.0293	25.5322	35.843	0	32.6464	13.3059	14.8147	16.2357	0	41.3806	36.9167	53.6644	15.9294	51.7935	119.09	4.74864	28.6791	24.0145	48.9647	7.12911	15.1641	51.8498	50.9463	144.133	45.3292	57.2522	67.5074	49.8165	82.0195	40.7075	76.5221	59.1488	64.2339	15.2167	103.477	15.7809	63.0456	74.1818	19.475	47.5226	12.9654	95.7167	1.52209	24.5331	73.3391	38.8549	9.49577	15.5831	8.1693
ENST00000254900	0.727265	1.16274	0	0	1.7137	0.825771	2.41978	0	0	0	0	0	0	0	8.56091	0	0	0	0	0	1.13305	2.36171	1.14058	4.52954	0	0	3.99539	0	4.17366	0	0	0	1.14364	3.87167	12.1633	0.76593	0	0.967992	0	2.61171	0.727269	0	0	5.24929	1.25706	0	0	0	0
ENST00000255326	0	1.127	0	0	0	2.91093	3.92526	2.00284	0	0	0	0	0	0	0	3.69168	0	0	0	1.12585	0.959284	2.64618	3.80199	13.057	106.879	23.0051	7.12594	8.299	3.787	28.5142	0.902196	8.93855	4.30424	9.18647	107.848	15.2835	3.94419	5.84521	8.23078	0.716034	0.886129	0.991322	0	0	5.44261	1.60152	0	0	0
ENST00000255977	0	3.97599	0	0	2.27928	7.91615	3.32978	2.14479	0	12.5401	0	2.37856	0	0	4.80698	0	6.93817	2.50823	7.47718	0	0	4.47608	4.98894	23.977	1.59261	3.36232	8.03485	10.6709	6.69495	5.29653	4.61305	6.34535	11.642	6.63019	0	26.005	5.94521	5.69381	2.67444	15.9669	13.8726	0	0.968721	0	8.55153	3.43412	0.831027	5.66032	0
ENST00000256104	0	0	0	0	18.314	7.10099	6.71575	14.7867	0	25.5744	0	33.558	0	32.5131	0	4.51315	10.7989	0	0	0	24.8631	35.1162	11.7836	31.4482	22.3469	68.5039	33.5124	7.95285	44.1495	26.2896	0	40.3393	51.2694	22.9868	4.11607	16.5329	12.2428	25.9881	5.45562	0	21.5322	28.7641	17.2004	28.4391	5.44608	30.0615	0	0	0
ENST00000256216	0	0	0	0	4.01371	15.9858	2.17543	6.16747	0	0	29.8382	0	6.86258	0	0	0	0	17.2372	0	0	13.6128	10.8179	0	19.7494	63.9938	0	8.75159	5.59037	22.2034	8.61055	0	5.6311	22.4249	0	4.51059	14.4463	5.63147	0	10.5386	5.40502	0	0	9.82495	15.149	14.8306	11.8049	76.861	0	0
ENST00000256412	0	0	11.1638	0	0.864997	2.25601	1.69265	20.0719	0	3.36763	3.40939	0	17.9154	4.39195	2.08495	0	0	0	0	1.98767	6.21743	24.2547	22.8713	33.3174	1.4615	15.0427	8.37161	7.9487	16.2688	41.7161	0	8.76641	7.45038	13.169	0	6.24526	12.6722	6.58571	0	0	1.65916	1.7353	0	0	0	1.43798	0	0	0
ENST00000256637	0	0	52.6992	0	0	52.8177	1.73135	0	0	0	0	47.8517	0	0	0	0	0	7.0058	0	0	0	100.985	39.7113	12.8133	84.6178	42.9222	53.2923	59.8489	0	15.2368	0	84.989	166.77	141.206	0	157.867	0	1.79175	0	0	0	0	1.25297	0	0	0	0	0	0
ENST00000256649	0	2.60627	97.1635	0	51.5779	41.1065	0.697983	9.01843	0	0	0	0	0	0	0	0	3.80841	5.69014	0	0	0	15.2944	42.3362	24.6288	19.241	44.073	11.4395	23.5538	0	5.69164	0	56.9162	17.319	0	0	0.570757	10.9891	34.3857	0	0	27.8468	0	0	0	0	0	0	89.2287	0
ENST00000256658	0	0	1.48388	0	0	0	0.41555	0	0	0	2.59655	0	3.92124	1.09745	0	0	0	3.38448	4.85026	0	11.8905	37.3587	4.49936	3.25894	0	10.4505	19.997	3.82855	0	9.30793	0	4.14169	2.38171	4.40641	0	2.04088	0	2.68168	22.4815	186.076	0	0	0	0	1.11857	0	0	0	0
ENST00000256720	0	0.792378	7.51581	0	16.3875	1.87144	1.94529	2.62886	0	0	0	0	0	3.50397	3.78543	0	0	0	0	0	11.4874	9.22809	7.39324	6.69251	63.7224	0	4.18389	7.79883	6.77627	2.81582	4.55816	0	3.55352	0	0	0	2.03955	0	2.35499	0	1.09729	1.8254	2.78644	11.8168	0	0	0	0	0
ENST00000257497	456.689	8.4118	0	0	135.721	0	34.4379	104.756	0	3.11008	0	0	87.1873	0	0	0	0	5.47945	0	0	0	0	26.3093	0	6.94448	40.6734	21.6777	42.9923	104.656	5.2711	0	61.0025	50.2461	366.144	0	12.1826	32.8089	150.671	93.5056	0	0	0	243.758	0	0	0	0	0	0
ENST00000257600	6.9445	0	3.01022	0	219.942	167.257	44.4816	47.4696	0	0	0	55.2424	21.5838	0	0	0	45.6237	0	0	0	0	0	120.636	34.2293	3.2469	42.773	73.2532	37.8533	43.6069	146.663	166.337	147.964	106.668	163.355	36.0635	108.043	60.5487	0	14.1841	0	154.919	0	0	0	0	0	0	0	0
ENST00000257604	14.3256	7.35586	0	0	449.495	352.957	177.027	128.49	0	27.0653	0	49.3501	314.788	0	0	0	0	0	0	0	12.4699	0	232.474	264.418	22.7644	177.653	337.835	138.311	305.989	274.088	1019.35	428.771	295.35	303.936	0	386.486	561.038	0	76.8993	9.74986	363.27	0	0	0	0	0	0	0	0
ENST00000257818	0	3.60572	0	0	0	4.31228	8.68118	3.47092	7.31421	0	0	31.3576	10.7019	0	0	4.21125	0	0	0	0	21.134	13.1199	4.70669	14.0505	7.34739	11.0555	9.10176	10.3971	0	11.4582	0	7.02925	10.7953	8.8674	0	6.03603	0	6.84935	0	0	4.99275	2.89311	0	0	0	2.97324	0	0	0
ENST00000257963	1928.38	267.47	132.625	1266.87	318.209	346.666	291.986	481.858	0	0	0	299.732	0	0	0	0	0	0	0	0	0	0	0	0	0	0	43.1417	7.09103	0	0	0	0	0	0	0	5.14226	0	495.743	149.355	0	31.2296	0	515.964	0	0	0	0	0	0
ENST00000257966	0	93.6784	0	0	0	0	0	0	0	25.5087	0	0	0	0	0	0	0	127.104	0	1710.19	344.162	28.0225	0	0	144.886	312.693	0	72.4921	0	0	17.4065	11.1109	31.3432	0	11.4527	44.2164	0	0	67.389	0	117.795	0	316.293	0	15.1261	0	14.1276	0	0
ENST00000258034	0	19.8221	0	0	1.86654	2.43865	1.31085	1.80593	0	6.5809	0	0	0	0	0	1.28602	0	1.53054	0	0	0	1.73148	23.446	4.11992	0.760401	0	2.76976	14.1695	0.995204	1.16245	0	7.13497	0	28.7652	0	2.05245	1.27302	0	0.431012	21.5292	2.8987	0	0	0	0.648572	0	0	0	0
ENST00000258383	0	0.347755	0	0	2.50248	7.64438	7.91169	0.654798	0	3.07763	0	0	0	0.797719	0	0	0	5.20888	1.66791	0	1.92874	6.73144	18.7176	4.54104	3.3514	5.50005	0.799963	2.48703	0.957944	1.96079	2.88731	8.2609	2.0025	5.73304	1.21681	2.97954	0	2.39528	1.0449	2.38548	0.426037	4.08158	0	0	0	1.03061	0	2.75045	0
ENST00000258399	0	0	0	0	0	0	3.16503	3.41955	0	0	0	0	0	0	4.90257	0	0	0	0	0	0	10.1271	7.38659	8.16125	1.54588	4.96208	10.1546	7.29314	3.10312	7.93456	0	6.24127	1.98116	0	0	0	0	0	6.69825	2.47728	2.29766	1.94045	0	0	0	0	0	0	0
ENST00000258459	1.30853	0	0	0	3.21721	2.96933	11.0909	4.66201	0	20.8322	0	0	2.20215	2.19305	0	32.1069	0	0	0	0	18.9623	9.18577	3.29155	36.1943	13.3426	39.0093	10.0888	14.2616	3.14467	30.2308	2.28181	14.6096	18.4465	4.05812	3.76822	6.85407	5.37582	3.63845	14.8296	2.15731	7.5031	0	0	0	8.271	0	8.7056	0	3.29139
ENST00000258873	0	22.9144	0	0	10.3869	18.5598	22.2927	24.4446	0	26.4812	0	38.2564	42.3526	0	139.105	0	0	0	32.3729	0	37.8844	266.545	127.688	127.513	144.553	63.4578	107.315	75.1306	89.2836	211.863	0	139.358	72.7707	89.9432	25.3725	103.889	180.133	106.843	84.1641	46.2444	18.2262	0	68.4178	0	64.5775	39.5197	23.0914	0	0
ENST00000259053	836.949	503.199	18.5954	0	256.287	364.663	294.735	478.072	5.48556	618.858	277.881	864.52	671.217	334.867	59.4638	1316.09	2375.51	267.141	432.969	184.041	1162.16	1078.53	750.531	1533.31	843.823	907.376	1505.75	1488.79	940.923	1513.71	201.662	1233.35	1632.49	1004.03	1503.62	1720.29	1801.79	999.17	617.359	1108.52	816.785	1386.09	986.818	1784.84	11.9991	531.768	0	1063.22	0
ENST00000259339	43.5682	31.7486	3.29035	0	12.4036	11.5433	10.7574	36.4127	0	9.91365	0	0	142.042	141.083	0	0	0	10.0285	0	1.17837	0	39.6024	2.11013	49.8822	72.6332	5.44982	31.2153	12.0287	0	0.597364	0	17.0828	68.9836	0	0.614904	83.4115	1.35151	22.1483	43.5718	33.6237	0.462474	1.79539	7.95197	0	64.5159	1.64196	0	0	0
ENST00000259569	0	3.6361	0	0	4.725	0.98924	1.08639	6.68192	3.56987	0.734641	0	0	0	0.449106	0	0.769687	0.900037	1.30137	1.02651	0	2.4387	13.4335	8.0716	34.6949	0.451061	31.0805	15.3195	6.27728	0	6.17784	0	10.9182	1.80071	1.65636	94.0763	1.9327	33.707	9.59074	0.736063	0.387571	3.82943	0	0.711425	0	0	2.54934	0	0	0
ENST00000260197	0.729146	0.582709	0	0	0	0	0.418661	1.90031	0	1.8599	0	0	0	0	0	3.55912	0	0	2.36503	0	6.95824	8.78866	0	0	3.95131	1.45674	4.78681	1.40043	1.71094	3.24988	0	0	0	3.22842	0	3.47908	1.94734	2.68727	0	4.91874	0.693798	0	1.3033	0	2.22959	0	0	0	0
ENST00000260402	2.38625	0	0	0	5.14412	0	75.1451	0	0	91.7299	0	0	0	0	22.3695	0	8.25866	12.2953	0	0	0	217.399	0	10.6762	138.303	164.835	19.0784	20.0953	0	27.1953	0	21.1176	81.2246	9.29695	0	3.88107	0	60.2799	177.673	212.192	0	20.9461	0	0	0	0	0	0	0
ENST00000260653	0	0	2.44812	0	3.45381	0.892974	0	0	0	0	0	0	0	0	6.54893	0	0	0	0	0	0	1.58462	0	3.04021	0	2.3339	3.37068	0	7.02473	2.48244	0	1.28221	1.1453	3.43931	1.26705	3.43389	0	1.31083	0	3.07133	1.90742	1.92749	0	10.1962	1.69402	6.98454	0	0	0
ENST00000260967	4.09095	0.42478	0	0	2.55211	0	6.82572	0	0	0	0	0	0	0	0	0	0	0	0	0	0	1.70441	0.781135	0	33.2761	0	0	0	0	1.32712	0	0.758634	1.92121	0	0	0.558117	0	5.62314	0.672263	0	1.54127	0	0	0	0	0	0	0	0
ENST00000261170	0	1.99037	0	0	53.69	8.21038	0.714647	0	0	0	0	0	0	0	0	0	0	11.8276	0	0	0	81.8926	0.663441	0	0	10.3733	43.3907	18.6869	73.7847	4.00713	0	50.0023	0	0	0	1.42173	22.0559	30.4379	2.28287	0	22.413	0	0	0	0	0	0	0	0
ENST00000261206	39.5247	593.577	189.421	0	1350.43	1816.66	871.154	1582.69	0	0	0	1626.15	223.761	772.277	0	684.91	0	156.881	28.7256	99.2963	1296.47	1174.06	1006.78	672.734	539.943	907.832	973.298	1089.33	498.767	725.199	59.7466	967.999	1230.3	927.647	0	492.938	205.333	449.527	231.14	780.119	2079.76	3717.77	1608.48	0	6.69645	107.358	0	0	0
ENST00000261211	22.55	2.96575	0	0	34.3755	15.9684	38.5356	305.819	0	50.3897	0	0	0	0	0	0	0	0	0	0	22.12	6.03729	0	18.7057	0	77.1021	7.14182	48.3888	0	12.519	0	24.8597	3.8114	0	4.84976	34.6163	15.7892	128.287	75.3812	16.9335	99.2509	0	0	0	0	0	0	0	0
ENST00000261233	0	0	0	0	0	0	0	0	0	94.2813	0	0	0	205.017	1314.89	1428.44	350.279	100.995	0	0	0	0	0	0	237.261	0	0	0	0	0	472.852	74.2916	0	206.097	241.121	739.419	649.048	0	157.154	0	0	0	0	0	0	591.001	0	825.097	0
ENST00000261308	0	0	0	0	0	0	0.180531	0	0	0	0	21.3556	0	0	0	0	0	0	3.16227	0	0.580237	0.894325	23.4068	2.66385	0.460299	10.2465	11.0938	2.90751	27.5578	0.346133	0.535639	1.03696	0	13.766	0	2.95539	0	21.5325	9.22695	15.7735	0	0	0	0	0	0	0	0	0
ENST00000261326	0	0	4.553	0	2.32068	0.884774	5.28196	2.00087	0	2.99709	0	7.94181	4.02471	5.64339	2.86049	11.3184	7.16939	0	3.84706	2.44961	14.7788	6.08956	0	17.1235	12.8083	2.78256	10.9115	1.79779	8.23249	2.97761	10.9033	1.57245	10.5631	3.95136	0	0	9.94173	0	0	15.898	1.98539	6.59864	2.50197	0	4.24283	5.33521	0	0	2.73205
ENST00000261340	0	15.4503	0.903497	0	3.78207	8.27921	0.63369	0.472483	0	0	0	0	0	0.352457	0	5.84442	0	0	0	0	0	0	6.33778	45.6939	0	6.83849	37.2424	5.24735	0	2.45831	0	0	0.229097	0	0	1.24122	0.278037	35.9483	0	27.0492	0	0	0	0	0	7.53724	0	0	0
ENST00000261416	0	13.5612	1.21528	0	0	0	14.3006	6.98888	0	67.4607	0	200.099	34.2595	0	82.9871	129.773	564.83	66.6264	685.651	54.8051	426.523	127.589	268.862	146.949	90.0919	181.107	189.3	199.913	399.018	291.138	0	212.3	75.2062	98.4688	70.8568	125.839	107.843	7.71373	64.9253	341.18	196.436	88.4895	32.3139	1446.26	4.58183	44.5795	0	0	0
ENST00000261461	0	0	1.14875	0	1.48831	0.396706	0.499873	0	0	9.5858	0	1.44737	2.25998	0.899449	1.17999	1.35532	0	0	0	0	1.08401	2.75982	3.10918	0	1.85744	0	0	0.791357	1.0862	6.56768	0	1.30407	0	0	0	0	0.740712	1.02589	2.55467	1.72471	1.62078	2.48945	1.91537	0	0	0	0	6.14924	0
ENST00000261464	4.37548	0	0	0	2.01598	5.26203	2.93624	0	0	5.78898	0	10.6229	0	0	9.9113	0	0	0	0	0	0	3.40349	0	8.00014	0	0	0	0	4.92239	0	0	13.2363	2.60869	0	0	8.43751	3.88789	8.50909	0	6.26235	0	0	6.73417	24.1492	0	5.48182	0	7.5396	0
ENST00000261531	0	0.813882	0	0	0	1.4801	0	0	0	0	0	0	0	1.81799	0	0	0	0	0	0	2.07178	5.8555	0	6.39764	0	2.2946	0	0	5.26131	0	0	2.65386	0	0	7.9659	5.16447	1.43318	0	6.96762	1.57906	4.11405	0	0	0	0	1.29931	1.78526	0	0
ENST00000261574	0	0.94177	0	0	0	0	0.694768	0.46531	0	0	0	1.83935	0	0.611577	0	0	0	0	1.28365	0	0	0	2.15403	1.50108	0	0.781474	0.590373	1.52663	1.6998	0.898854	0	1.85363	1.48915	1.78491	0.569312	1.10465	1.45216	0.461066	0.863895	0	0.984652	0	0	0	0.765313	11.5071	1.67957	0	1.90271
ENST00000261847	13.0141	0	0	0	0	7.59179	25.1189	5.27233	0	1282.29	17.2351	730.054	656.871	0	0	0	0	21.9913	0	0	8.86892	202.049	206.463	0	0	364.08	135.145	214.537	1117.01	145.031	0	147.3	0	0	0	8.68246	6.32749	176.51	0	0	0	8.02527	0	0	7.55304	947.693	0	13.3115	0
ENST00000261867	0	6.90614	0	0	1.89094	0	0	0	0	0	40.7572	0	0	0	0	0	0	3.1784	0	0	0	0	0	0	11.1123	2.76688	0	6.26635	0	66.6837	0	1.28517	0	0	0	1.26297	0	0	0	0	0	0	0	0	0	0	0	0	0
ENST00000261888	0	20.998	83.8425	0	77.0553	60.4402	37.0688	52.1657	0	37.6724	137.776	7.36252	1.95188	6.2362	76.7819	44.9479	8.85303	4.45296	3.74907	0	3.63501	12.2544	12.0181	27.3565	56.387	58.2387	15.782	53.4857	2.35515	81.6942	1.63154	43.2417	87.6669	22.3769	7.54242	196.518	115.314	21.1643	79.6954	1.33577	0	0	1.68884	0	1.61689	0	5.31853	99.3947	0
ENST00000262227	0	1.22374	3.90176	0	1.01152	1.73893	8.20257	0.871903	0	3.34864	0	0	6.30314	15.2628	9.81713	0	0	0	0	0	10.6789	5.36357	14.6507	9.27807	0	19.7564	17.1884	16.5966	100.067	9.80513	0	61.1674	8.69129	0	6.96012	10.2751	12.13	3.43113	5.94937	1.65254	0	0	15.1973	0	0	4.00056	0	0	0
ENST00000262319	1.5264	1.14644	0	0	6.68717	4.03301	4.98995	3.11664	2.73118	0	0	7.37277	8.94672	1.52002	9.67028	5.753	4.39254	1.29574	2.07971	0	10.1281	9.16575	15.7855	21.1149	6.71471	13.2988	14.5351	10.2778	12.181	14.4429	6.12465	20.7376	26.0269	5.18049	4.38081	34.4419	8.81187	6.23926	8.21724	4.95756	3.59827	0	7.04072	3.63024	6.2207	5.65284	1.32116	0	1.64624
ENST00000262428	50.491	0	0	0	22.05	1.27527	9.41661	0	0	0	0	0	0	0	0	0	0	8.44601	0	19.879	0	10.3933	48.0319	6.20113	352.734	0	8.4055	29.0051	263.318	43.0571	0	125.056	34.2735	10.5449	0	3.44335	0	0	116.461	0	1.58975	0	258.03	2.87208	0	836.169	0	0	0
ENST00000262444	0	0	0	0	0.33708	0	1.60828	0	0	0	0	1.1848	0	0.6243	1.57445	0	0	0	0	0.859767	1.44001	0	2.8635	0	0	0	1.21268	1.03568	1.68701	0	0	1.40112	1.71571	0	1.59331	2.01889	0	0	1.0717	2.09464	1.56917	0	1.22245	0	0	0.664895	0	0	0
ENST00000262487	0	1.41892	0	0	0	13.304	16.7807	0	0	0	0	17.9509	0	0	0	0	0	0	0	0	0	2.81413	1.33501	27.9341	0	4.0712	5.61957	0	1.93518	43.3717	0	18.6513	25.1825	0	0	0.938641	0	68.0225	1.13814	2.78011	0	0	2.46842	0	0	0	0	3.01704	0
ENST00000262607	0	0	23.2673	0	5.25101	1.21573	4.0076	6.08088	0	30.0009	0	0	0	0	0	0	0	20.3755	0	0	407.719	4.96804	4.58927	17.7583	0	14.2056	5.35822	6.92582	0	102.451	0	2.88471	18.1603	9.06212	0	1.64074	65.1364	29.9653	0.988783	0	0	0	0	0	0	0	0	0	0
ENST00000262735	0	0	0	0	0	4.0619	0	0	0	0	0	19.2639	0	0	0	0	0	3.03434	0	0	47.7232	0	0	4.70295	0	0	1.99058	0.857418	4.05236	12.8395	0	12.8332	29.667	4.90292	7.21988	0.609054	0	0	27.5438	0.905929	39.5824	0	0	0	0	0	0	1.95095	0
ENST00000262803	4442.03	1504.92	1062.63	0	1697.94	1709.89	1760.71	2191.47	0	154.572	2762.04	1460.47	2757.14	965.484	0	4449.95	0	0	74.4177	0	776.035	1133.62	1347.52	992.887	1750.22	751.406	704.036	1694.61	953.971	890.96	0	967.971	492.229	0	0	2352.53	256.683	764.852	710.165	1250.17	1373.96	14.9581	1686.58	0	39.7673	0	0	0	0
ENST00000262809	0	25.5661	0	0	22.172	5.6757	6.17234	193.462	0	0	0	14.2836	0	0	8.14931	0	0	93.0564	14.5649	0	0	233.234	47.7859	13.2001	13.7644	7.49163	84.4061	75.7599	22.0825	5.66383	0	6.68079	0	0	0	14.8309	121.68	10.9683	17.8261	0	0	0	3.39446	7.87658	0	5.19105	0	0	0
ENST00000262848	0	15.8665	0	0	25.8843	50.823	12.5585	0	0	0	0	0	0	7.02869	7.34765	205.465	0	0	147.861	0	0	0	0	26.8925	122.091	67.8634	14.5877	25.1879	20.5775	20.2512	0	30.9375	87.2881	79.2674	0	23.1456	80.5879	4.18058	20.6208	2.47458	148.708	0	0	0	0	0	0	0	0
ENST00000262850	1.82681	3.10584	15.3538	0	10.4937	13.1014	0	8.39137	0	5.40367	0	0	0	1.62977	0	132.956	0	3.18519	36.158	5.98932	0	25.1927	1.78995	0	13.0129	13.8531	6.89562	20.8769	0	53.8068	0	10.5589	30.0415	0	0	5.14789	40.4114	0	2.08705	0	101.825	0	32.0629	0	1.05227	513.155	0	0	0
ENST00000262890	4.37219	19.1103	10.1734	0	45.3415	9.75377	10.0095	17.7038	0	3.38004	67.5183	10.2445	12.3833	6.33627	245.829	10.2868	2.0668	0	0	0	6.53212	22.5431	29.339	111.816	15.2175	65.1646	20.5915	13.6353	51.7933	25.1115	2.88289	32.9071	52.1188	9.22245	8.42308	61.3012	72.1967	11.3505	52.629	82.9924	56.6916	0	0	0	4.49098	119.638	1.12762	0	0
ENST00000262894	0	1.17848	0	0	0.54915	0.42308	0.669272	0	0	5.39121	0	0	1.41359	0	19.6123	0	0	2.82195	0	0	0	0	0	11.0608	60.4	0	3.7643	0	1.33286	1.10859	0	4.52488	4.21292	3.50928	1.65339	2.29441	2.0287	0.761982	0.845119	0	3.17159	0	0.995531	0	0	15.2524	0	1.70198	0
ENST00000262975	0	0.680393	0	0	23.5753	5.03566	2.18546	0	0	7.5505	0	278.885	94.5775	0	13.6215	0	0	0	0	35.5073	6.94807	21.2974	25.0311	33.9032	7.0214	4.18943	18.9952	7.5553	0	1.06472	3.25489	1.13241	28.7747	2.80124	3.2834	5.33634	43.3713	6.76465	90.0288	0	36.9817	0	0.978017	0	0	0	1808.04	0	0
ENST00000263202	2.82715	0	0	0	9.49296	4.74094	6.87592	1.12556	0	6.4818	0	0	5.42704	3.94393	13.1413	0	0	0	10.6051	0	6.53437	12.0453	13.6299	6.04265	6.20465	4.68952	12.5045	10.9617	15.435	10.1515	8.48843	20.0539	15.4509	10.1736	0.562466	7.22688	3.91667	15.1752	6.4287	4.17196	5.21501	0	3.29367	30.4823	0	3.16652	0	5.17932	0
ENST00000263265	51.6133	127.266	78.297	0	12.5676	0	9.75755	52.773	0	282.51	0	489.704	0	32.5767	0	0	0	0	92.1962	108.651	54.314	253.652	224.953	0	90.4791	30.8592	248.723	60.3885	90.3083	226.825	78.8	159.412	154.513	199.531	0	0	25.4081	123.302	398.551	572.928	487.496	0	0	1052.03	943.233	84.6581	0	0	0
ENST00000263381	1288.44	334.509	350.437	0	854.912	1292.22	453.21	1016.17	22.6498	693.644	752.63	114.741	245.826	0	0	0	339.902	100.722	0	0	20.4245	353.497	379.592	472.578	474.1	667.954	207.742	337.563	462.035	684.157	0	271.076	374.409	32.7574	169.824	350.425	183.112	394.56	597.936	0	372.002	165.86	0	0	0	0	0	1494.64	52.8485
ENST00000263663	0	95.7142	383.953	0	95.1519	5.38501	3.75419	215.082	0	0	0	0	0	0	0	0	0	0	0	0	0	0	131.883	16.2633	68.3844	145.227	0	12.7629	0	203.204	0	37.8341	0	7.83307	0	6.30476	0	0	104.511	0	67.9001	0	0	0	0	0	0	0	0
ENST00000263707	0	0	0	0	0	88.6992	28.2693	0	0	0	0	45.9127	375.475	0	164.049	35.9821	0	22.7825	447.67	0	0	142.925	383.311	0	717.719	209.962	97.9522	156.62	118.815	76.7139	0	136.696	154.684	309.822	0	1014.54	197.186	237.553	257.861	36.4326	394.54	0	442.884	0	0	23.8113	0	96.5479	0
ENST00000263791	1.31698	0	0	0	0	66.6475	22.4069	0	0	0	0	0	1.32984	0	0	0	0	3.44293	0	0	0	0	0	3.74505	66.2629	0	3.3908	9.73802	0	6.5819	0	1.62201	0	0	0	0.691875	0	0	0.833638	0	0	0	0	0	0	0	0	0	0
ENST00000263897	21.0082	0	17.1276	0	0	1.48517	1.62618	0.844746	0	1.72733	0	7.60461	2.4689	0	2.01073	3.2332	0	0	2.34388	9.60061	0	9.17979	11.9531	8.45096	7.12333	5.37813	20.5387	27.5459	10.6035	41.6301	1.55311	19.3007	4.80267	118.524	0	12.4503	35.7389	4.07391	4.97151	5.02293	0	0	5.29195	65.3725	2.30791	5.46422	700.587	8.18339	0
ENST00000264012	0	6.86009	0	0	59.0678	53.7792	83.1321	4.74162	223.546	0	0	121.009	56.6745	90.4923	0	0	109.729	0	156.476	0	21.493	171.82	122.286	170.74	51.6595	85.2235	145.818	107.843	108.064	148.434	0	277.693	197.823	155.329	319.492	112.717	191.353	18.967	197.973	84.6031	17.0682	89.9782	0	21.9305	103.889	40.2637	0	67.5094	0
ENST00000264059	0	0.675412	0.823691	0	3.72552	3.06392	3.02921	2.54932	0	2.66942	0	2.47909	10.055	6.15305	31.6542	0	1.16589	0	5.25719	0	0	6.68081	4.73688	25.9033	2.085	2.88285	10.5559	6.32932	10.0483	18.5982	1.27475	9.46653	35.3008	8.45071	2.61125	3.3511	5.0759	8.749	17.2154	0	2.88644	0.53934	0.655827	2.02409	1.21468	0.584672	12.0469	1.11603	0
ENST00000264080	0	1.12748	2.51223	0	3.41472	3.56894	4.48745	0.579923	23.9281	8.57706	7.94552	19.4991	7.15988	1.7687	0	0	3.37652	10.0814	14.9773	0	8.35224	18.7381	9.99889	11.4057	0	9.57065	17.138	2.90939	2.3974	26.8684	0	40.8363	14.0197	6.96112	8.77063	6.7289	12.0336	0	2.473	12.3333	6.70441	2.18603	61.3301	0	2.85169	0	4.33266	0	0
ENST00000264108	3.25176	1.83011	0	0	2.80857	1.19446	3.30417	4.29409	3.12765	7.62826	0	3.69856	12.6638	13.7147	0	10.3176	0	8.49028	2.81123	0	16.2958	57.0315	12.0656	69.7514	9.37313	15.7739	2.51543	9.08016	11.9911	13.2245	2.64134	6.66639	8.5827	5.58437	1.6624	0	2.96442	5.03437	6.81962	7.78117	2.86326	0	3.52883	6.17199	5.77823	11.6601	0	1.97639	2.29956
ENST00000264161	0	1.11257	131.303	0	4.99341	0.650879	2.33992	7.2026	0	0	0	0	1.93359	5.36449	0	0	0	0	0	0	0	34.9623	36.0788	12.269	0	4.28094	22.6416	1.05498	0	1.19075	0	21.2204	0.634026	0	0	1.46897	0	25.9227	0	0	0	0	0.452299	0	0	0	0.782098	1.51201	0
ENST00000264169	0	0	0	0	88.1787	2.53765	10.962	0	0	0	12.7883	8.16618	0	0	7.53261	0	35.9222	0	0	0	0	29.3551	78.6605	0	5.32401	30.5215	0	0	0	24.1652	0	0	0	9.43806	0	0	0	0	0	0	0	13.1633	3.03202	24.9254	0	5.58449	0	0	0
ENST00000264181	0	0	3.79764	0	10.0598	0	8.92998	0	0	14.0656	0	6.40166	0	66.4503	0	3.84932	0	0	0	0	0	20.5512	35.1491	3.63318	0	10.358	2.22676	20.2099	0	6.48289	0	0	4.10868	1.12794	0	0	7.11284	2.35901	44.2656	0	4.72324	0	1.70914	0	0	0	0	0	0
ENST00000264234	0.595647	1.21696	0	0	23.4403	7.39066	17.7794	4.60674	0	2.54605	6.81453	3.0828	6.55694	2.24828	1.46682	10.0531	7.04789	0	0	0	0	9.31853	4.80023	19.1634	0	6.72806	10.571	10.932	7.92108	7.84628	0	6.61564	14.0371	8.58856	1.57034	5.90053	3.12555	19.5745	2.43168	6.67005	2.55699	1.70643	2.46586	1.16933	0	2.19037	1.01825	4.02067	0
ENST00000264360	2.00624	0	0	0	0.995459	1.58192	1.28349	0.679709	4.61291	0	0	2.61218	0	0	2.31997	0	0	0	0	0	0	1.61317	4.2684	4.16928	0	0	2.29467	4.69545	0	0	7.43386	1.07674	0	1.53607	0	0	3.22916	1.37796	0	2.99774	1.00145	0	0	0	0	3.27876	0	2.23235	0
ENST00000264546	0	16.8828	0	0	2.71954	1.18941	0.471386	0	0	0	0	0	1.1149	0	0	2.81373	0	0	0	0	0	1.61395	4.42569	13.5879	2.12862	1.18201	20.3784	20.6827	1.93071	0	0	23.15	26.7782	2.06587	0	8.93455	3.67659	6.53719	96.8979	0	0.588048	0	0	0	0	0	0	1.61908	0
ENST00000264638	0	152.198	0	0	0	25.0117	85.8892	0	0	0	0	0	14.1829	0	8.16324	1142.18	0	17.7488	0	0	0	11.1423	0	13.3401	0	71.0248	6.00488	10.3868	0	93.2328	0	0	28.7259	0	0	0	0	14.0627	76.707	5.57554	0	0	0	0	0	0	0	0	0
ENST00000264708	0	0.560843	0.596465	0	0.321106	0.438687	1.11705	1.63825	0	1.77687	0	3.70567	0	1.55296	0	0	0	1.36386	1.80726	0	0	1.80281	0.413971	8.42335	1.87013	9.71864	3.78277	11.0827	3.28182	4.32966	1.27029	2.43877	0	6.25799	1.05993	18.1867	5.12143	2.62485	1.56709	59.5422	0.27466	0	3.34486	15.1156	1.36905	5.55462	0	0.927965	0
ENST00000264716	12329.9	60688.7	61154.2	2199.18	8400.88	17636.9	26362.3	18733.9	0	2433.66	71.8366	1006.7	2853.92	808.431	628.595	0	0	393.516	45.1723	186.315	693.825	1787.54	2898.13	2595.69	2122.83	1207.11	1956.25	2519.37	695.288	2982.71	5501.84	2307.02	891.247	3166.39	4940.07	3026.08	4423.47	5671.02	5756.59	4750.08	4011.05	1680.35	1746.43	3967.53	3099.39	64.7611	0	165.223	0
ENST00000264723	0	78.2006	3.51257	0	59.9374	46.692	42.5816	0.737111	0	0	10.6423	152.193	86.929	44.7639	0	0	31.4776	12.7559	257.451	181.441	347.075	71.0519	102.549	37.7838	20.501	86.4695	47.573	78.5466	79.6187	68.4919	7.06253	37.3546	118.434	5.05344	21.0251	16.1898	25.1882	8.42244	31.2998	198.293	91.8865	0	0	13.0268	2.12366	2.11569	0	0	0
ENST00000264805	0	0	0	0	0	0	11.8993	0	42.0152	13.6302	0	35.2939	0	182.557	694.584	0	15.7326	46.6511	0	11.0222	18.858	0	11.3318	0	25.0932	127.401	0	124.965	0	0	0	180.609	0	0	541.989	4.96693	14.1383	6.26594	0	0	286.832	0	0	0	0	105.822	0	0	0
ENST00000265012	0	335.123	53.6263	0	70.091	282.651	114.494	88.4899	0	0	394.955	0	407.364	0	0	0	33.6166	0	85.0591	0	126.59	92.54	239.596	106.936	371.24	175.738	331.094	214.457	354.077	361.153	453.435	254.777	114.825	795.289	0	172.379	200.064	243.52	515.832	731.697	365.558	0	0	0	0	0	0	0	0
ENST00000265016	0	85.0094	88.2167	0	16.7112	29.9573	0	5.59845	0	525.016	0	0	83.6917	56.373	0	331.098	0	0	153.643	0	0	25.4057	76.0882	60.2145	205.165	133.277	76.2779	35.0172	26.5129	208.206	0	69.7464	122.24	181.709	5.81393	14.2401	160.088	134.655	0	342.605	300.422	0	40.0065	0	0	0	0	0	0
ENST00000265028	401.292	330.286	211.191	720.776	261.636	462.146	24.4849	410.958	0	0	0	164.537	567.223	1347.39	439.005	0	0	0	0	99.3841	290.465	722.624	1597.54	814.128	689.435	819.541	1082.89	1502.24	1308.16	819.644	824.039	1176.93	2293.08	233.008	0	487.828	628.655	77.1949	269.35	518.983	1035.92	776.384	0	2088.87	80.4196	0	0	0	0
ENST00000265192	0	0	0	0	0	0	2.71661	0.621163	0	0	0	0	1.0467	0.926154	0	0	0	0	0	0	0	2.30847	28.1907	75.6447	0	2.36095	4.44892	0.844666	0	0.647193	0	22.3352	0.602666	0.695877	0	0	9.51788	0	70.8125	0	1.50323	0	0	0	0	0	0	0	0
ENST00000265375	21.0446	0	0	0	0	28.5007	67.1741	74.5562	0	0	0	4.22701	0	286.226	194.184	0	0	17.2715	0	40.6532	0	130.231	105.143	0	132.202	0	0	0	43.6771	219.436	0	92.9504	0	2.15735	25.7965	79.9627	192.068	44.245	388.013	47.302	109.515	0	0	0	0	472.366	275.083	93.8544	0
ENST00000265651	4.31974	27.2011	0	0	470.619	443.275	511.513	433.102	0	0	0	0	0	0	0	0	0	0	387.344	0	0	0	0	0	0	0	20.2057	21.9535	0	94.4144	0	0	0	608.152	0	0	0	0	0	0	0	0	0	0	0	0	45.2062	0	0
ENST00000265866	0.18292	0	0	0	1.06334	14.4871	1.04455	3.28395	0	7.04822	0	0	212.085	1.43514	0	0.497064	0	2.88045	1.37569	0	0.373096	4.52651	9.67873	24.6017	17.7376	4.22781	3.25245	11.9615	22.9223	0.244574	0	7.64637	0.443075	0.49372	0	0.656919	4.46883	0	11.3708	1.42798	0.174673	0	16.2276	0	0	0	0	0	0
ENST00000266397	11.9438	0	6.82568	0	6.19313	4.7119	4.26533	2.02122	0	3.14815	4.61224	0	40.3652	16.4887	14.0554	13.8351	3.60595	0	8.72785	0	2.0717	26.7151	14.4279	11.9522	1.78855	0	10.8724	4.28316	15.6416	13.9044	1.79198	13.8432	10.153	18.6317	9.40642	10.4912	11.4907	3.0951	6.43935	9.61149	11.009	15.2251	19.956	0	0	1.75933	2.79966	9.64499	5.51159
ENST00000266534	2.63095	0	0	0	7.13778	3.01466	0	5.75015	0	4.98198	0	3.77636	4.03555	3.17576	5.75684	0	5.24377	3.68705	11.3556	1.73348	11.6496	8.35075	15.1112	4.1978	4.33251	2.77475	5.64776	9.8418	6.37131	16.0759	11.4789	9.92315	8.12154	14.0145	0	15.4168	6.87391	8.87016	3.05607	0	2.56262	9.43609	5.99698	0	24.6327	3.8345	65.2615	0	0
ENST00000266560	1.75905	0	0	0	0.497912	0	0.517372	0	0	0	1.95626	0	0	3.62233	0	0	0	0	0	0	0	1.84347	0.737654	0	0.816772	3.24058	2.76742	1.60895	0	1.22361	0	1.20008	1.75841	1.40402	3.53971	0	0.696073	1.7807	0	0	0.495332	0	0	0	0	2.47557	0	0	0
ENST00000266589	0	0	0	0	0	0	0.757676	0	0	0	0	0.989054	0	0	0.912178	0	1.36992	0	0	0	0	1.86035	1.73039	4.11593	1.25513	0	1.3443	0.913191	1.70187	0	0.755433	0.481518	0.908569	0	3.51122	1.52374	0	0	0.573435	0	0.519885	0	0	0.690142	0	0	0	1.23467	0
ENST00000266671	0	1.5088	0	0	2.78364	0	12.9055	0.685677	0	12.9803	0	5.56214	0	0	0	0	0	0	0	0	0	0	58.6514	2.14203	0	0	15.3661	0	0	2.77217	0	1.36492	1.30847	8.50618	0	2.30877	1.6069	70.8773	27.8868	0	16.376	0	0	0	0	0	0	0	0
ENST00000266746	6.99515	1.40446	9.65731	0	2.07346	9.36258	9.8202	2.29851	7.63151	5.71314	6.89595	23.0215	22.2828	7.78407	41.2209	4.33782	60.4323	0	131.096	0	3.32349	39.3121	51.4194	31.8553	17.1849	46.0189	48.2332	19.1173	30.5645	40.6944	0	45.0311	15.9926	33.5096	3.35189	20.0759	34.208	15.5799	38.9638	3.96728	26.0187	34.5923	71.2107	0	0	12.2741	0	27.2901	0
ENST00000266775	0	6.30364	14.0976	0	0	14.3916	6.40319	7.33079	0	0	0	0	0	0	0	0	0	4.5796	0	0	0	2.79455	0	0	0	5.99103	3.01396	3.89623	0	4.17102	0	32.8133	20.6287	6.79759	0	0	0	0	0	0	0	0	0	0	0	0	0	0	0
ENST00000267460	0	0	0	0	1.86511	0	0	1.6694	0	1.07771	1.50292	2.25268	2.57741	0	0.610903	0	0	0	0	0	0	4.49816	0	5.52537	4.02455	0.896586	0.646965	4.6376	7.29634	5.20987	0	3.89706	2.62286	0.566425	0.56044	1.67631	3.36735	2.87274	0.974386	1.34519	1.75883	0	4.17387	0	7.65613	1.91585	3.44231	0	0
ENST00000267484	1.60207	0	0.364248	0	0.236196	1.5479	0.910133	0.395079	0.76751	2.42876	209.53	41.7651	2.23821	0.571591	0	0.877194	0	2.50828	4.38933	0.400569	1.40733	0	0	2.83477	0.903767	1.15051	5.49931	8.00532	27.2395	4.07898	0	3.74556	3.35376	0.434557	0.221291	52.4659	14.8216	0	10.748	0.528542	0.331582	0	8.9224	0	0	0.543262	0.535273	0	0
ENST00000267549	1.42947	0	0	0	0	0	1.04498	1.95094	0	0	0	7.33455	5.85138	0	37.2681	0	0	0	0	0	0	4.85568	7.36285	0	0	0	2.44588	4.36998	3.15732	0	0	3.58887	6.36075	5.75128	0	1.85054	3.5509	0	7.77078	2.27627	1.40888	0	0	0	0	0	0	0	0
ENST00000267838	0	3.78264	0	0	38.6791	0	1.1118	0	0	0	0	0	0	21.1822	0	0	0	0	0	0	0	5.92968	2.66869	14.388	0	0	11.2513	7.88035	3.5104	43.9489	0	25.7334	67.3978	0	10.0769	0	0	2.88045	2.38502	2.47914	0	0	0	0	2.99268	0	0	0	0
ENST00000267970	419.797	1024.98	1505.43	0	1150.71	1475.39	1864.02	1078.83	0	0	0	0	847.253	14.4306	0	0	0	0	1187.8	0	0	0	218.181	0	154.513	268.82	215.435	0	0	221.81	1059.73	0	0	0	0	759.954	0	673.764	0	0	72.3255	0	0	0	0	129.347	0	0	0
ENST00000268082	0	0	0	0	107.708	51.3562	48.8018	0	0	0	0	0	0	0	0	0	0	0	0	0	0	70.5634	50.9774	0	0	74.6699	0	108.275	0	34.7574	0	11.1593	0	0	0	0	82.0027	52.1877	11.5066	86.9134	85.6631	0	0	0	0	0	0	0	0
ENST00000268097	0	57.4753	0	0	0.593946	27.831	1.5159	0.958442	0	0	0	0	1.00125	0.765725	0.989046	0	0	0	1.59298	0	0	0	5.6526	12.1182	0.699461	26.5382	34.7921	10.3321	2.60626	0	0	4.40849	2.61548	31.7405	0	2.73607	5.34808	0.699993	0.617113	1.77374	12.2285	0	24.9677	0	0	0.726082	0	14.7214	0
ENST00000268184	68.5801	17.2554	14.5572	0	7.9292	15.3239	0	0.380497	0	5.63495	0	0	0	165.62	0	0	0	3.32079	0	0	5.18466	0	37.987	81.8515	4.18989	0	58.8542	17.8407	105.174	77.7381	8.4879	14.8575	26.5846	131.047	11.4249	87.9468	172.309	17.6436	0.803736	0.992408	0	2.37994	99.7419	0	0	0	0	0	0
ENST00000268314	0	3.32925	7.42604	0	18.0654	12.0118	2.20694	20.2473	0	7.80476	0	0	82.3185	0	0	0	0	15.6001	11.3553	0	0	143.664	44.5112	12.1046	44.2052	3.38842	42.001	10.5796	43.4626	26.9189	0	71.2203	83.8329	9.84659	2.14475	10.3796	17.7611	16.3557	19.1742	31.2753	70.9643	0	10.9338	0	2.30241	0	4.02303	0	0
ENST00000268349	9.16822	0	0	0	0	0	12.0514	0	14.2234	0	10.9839	10.9377	0	43.3442	1.26272	0	2.42688	0	0	0	8.68794	0	0	45.4105	0	30.8646	0	17.3592	0	52.1951	2.99247	0	0	6.52111	14.6238	12.128	0	6.75096	0	0	0	6.70475	41.5945	31.1286	0	21.4785	0	14.3315	0
ENST00000268383	5.82013	76.7849	17.4915	0	73.1053	54.3976	67.4295	43.636	0	62.0567	8.46478	23.1646	139.605	34.8995	35.9723	7.95627	0	0	65.7416	4.22424	0	138.125	139.812	245.992	124.598	73.6516	137.823	118.728	92.6264	355.234	44.7513	158.315	135.274	284.133	22.232	201.756	93.1004	136.093	84.7352	115.841	22.9322	0	171.483	0	27.4447	41.4736	82.78	15.719	0
ENST00000268695	0	0.847726	3.77472	0	1.17493	1.45922	0	0	0	2.70816	0	0	0	0	0	29.2554	11.15	4.77673	0	0	0	2.94543	0	58.9336	0	0	9.48352	4.06582	8.10112	7.83763	0	2.52616	44.373	18.6596	4.17403	0	1.50379	1.30776	0	2.86912	3.28797	0	0	4.84849	0	10.802	2.99561	0	0
ENST00000268957	198.88	0	0	0	10.1499	14.6166	0	4.91692	0	6.92026	14.0603	6.06886	156.217	4.18388	180.537	0	0	42.6313	0	65.8972	2.38852	117.442	111.961	208.932	35.8988	135.742	54.2802	90.1294	293.588	39.6217	0	21.6752	83.2242	0	424.884	156.603	224.216	54.3685	20.8281	0	0	1159.76	0	2.06427	0	467.651	0	29.4032	0
ENST00000269081	0	0	0	0	0	0	1.5453	3.44494	0	0	0	0	2.06808	0	0	0	0	0	5.30509	0	0	0	13.7139	29.6566	2.40626	8.83361	0	0	59.5072	3.6059	8.35908	5.51039	2.61109	25.0208	0	1.32914	0	6.41848	4.62412	0	0	0	0	0	1.26019	41.3282	0	0	0
ENST00000269143	15.2866	0	0	0	1.31028	0	2.77027	2.80651	0	0	0	11.2104	3.20732	0	0	3.95736	0	0	0	0	6.02221	2.95678	4.75283	5.68989	2.60168	6.7246	5.04535	5.48503	3.20967	3.3649	0	0	0	2.06083	0	1.8402	0	3.91905	2.77128	2.30972	0	0	1.38167	0	0	0	0	0	0
ENST00000269518	0	0	0	0	5.97132	4.8757	0.633276	0	0	0	2.52096	0	1.2691	0	0	0	2.40409	0	0	0	0	9.65879	20.3192	6.39238	3.12012	1.43034	1.57173	7.94972	4.34538	6.64784	0	5.989	1.53713	0	0.807526	3.11522	0.888211	0.835552	0.825787	1.05386	0.607801	0	0.73684	0	0	3.55811	1.02719	0	0
ENST00000270442	0	1.12916	1.05888	0	4.69885	2.39198	2.40124	23.4926	0	2.09041	30.3758	2.018	2.40544	1.38899	8.02662	0	1.28928	0	9.04287	0	1.88808	3.38189	5.1472	3.39884	1.7911	2.95779	11.9161	25.6102	3.71145	6.36039	0.646401	4.96189	4.71207	1.19219	0.46306	5.26462	6.198	2.1189	1.17945	4.31797	0	0	0	0.633052	0.631269	2.23285	2.75647	0	0
ENST00000270649	5.74362	1.50799	2.40745	0	11.1011	4.43067	3.7496	1.39294	0	17.8657	1.58348	4.25624	17.5827	0.927153	1.29975	7.07154	0	2.73935	1.56886	4.86371	2.93472	12.0674	4.28898	7.5673	3.0166	7.66509	27.1814	9.37926	0	10.1418	4.59751	10.6971	4.21688	6.21707	4.10875	4.29218	2.89757	2.64264	9.36524	3.22972	2.96323	0	4.47669	0	2.13912	4.22938	1.61834	1.77487	0
ENST00000271227	0	1.88116	0	0	8.59686	0	0	11.92	3.8484	0	0	0	0	0	0	4.37589	0	0	0	0	0	0	0	0	2.74361	3.67599	5.54669	1.20106	12.3254	6.08131	0	1.45413	1.03164	0	0	0	1.14303	1.19444	0	1.32066	0.784516	0	0	0	0	1.388	0	0	0
ENST00000271583	1.21195	1.27544	0	0	7.03206	3.53828	5.6246	5.55862	0	2.68907	0	3.83637	7.44623	1.29306	23.45	0.626337	1.31377	0.898256	2.88979	1.99474	6.11964	14.0474	7.68805	10.6996	6.46216	6.74918	9.74885	18.5868	11.9174	32.2201	5.02622	24.7206	8.60252	8.65299	4.16054	9.48836	8.6518	6.74	4.614	11.2234	2.87107	2.05085	6.23318	4.27922	7.20482	1.92071	0.355649	7.47609	0
ENST00000271688	0	164.94	0	0	256.59	0	119.191	142.5	0	0	0	0	0	0	0	0	0	0	0	0	0	0	71.3942	0	0	0	272.995	119.023	0	0	74.4282	203.03	0	350.843	0	5.06054	0	220.394	195.745	0	0	0	0	0	0	131.729	0	0	0
ENST00000271732	0	38.8688	0	0	199.919	219.993	109.015	162.561	0	0	0	0	0	0	0	86.0696	0	0	0	0	27.2148	0	55.2934	148.329	150.711	191.79	29.399	122.204	0	92.8021	0	0	226.56	0	5.74394	70.1415	171.763	238.799	144.729	839.92	25.7659	0	0	0	0	0	0	0	0
ENST00000271843	0	130.13	114.162	0	102.061	109.716	96.5679	143.595	0	0	0	0	0	0	0	0	26.1019	95.5784	0	18.2958	0	0	0	0	0	0	0	0	0	0	16.5292	0	0	0	0	0	0	129.747	191.962	0	10.7	0	0	0	0	0	0	0	0
ENST00000272102	4.37434	0	3.20286	0	6.5483	2.15413	2.9388	1.35143	0	2.9658	3.33962	2.92904	15.2706	1.92565	1.72852	0	8.19788	0	0	0	3.91355	4.70352	3.28616	6.84191	3.89932	2.98486	14.6724	6.75505	8.9403	12.2196	1.36125	14.0572	4.59007	3.29394	2.45069	4.57284	2.40585	8.09466	2.60298	7.11498	6.0866	0.936229	3.99657	0	7.98547	0.976306	0	0	0
ENST00000272444	0	2.765	0	0	0.70084	0.399707	2.05813	0.283553	0	0	0	0	1.69334	0.491523	0	0	1.16671	7.18626	2.45569	0	0	10.4919	2.45884	2.09176	3.6176	0	3.45108	3.51119	9.09102	3.52147	6.56786	0.577208	2.2475	3.73844	24.6948	0.426798	3.40423	7.14866	0.449142	1.77303	1.36337	2.1411	0	2.15205	1.36481	1.67007	15.312	8.57222	0
ENST00000272519	0	0	0	0	0	14.4298	12.8324	6.26752	15.2041	0	33.0589	22.3292	31.1415	0	6.45443	0	0	0	0	0	0	59.3508	29.853	21.2764	0	18.7547	31.9353	48.1869	16.8551	41.2595	0	27.7506	25.394	34.8974	0	0	17.1505	59.0643	20.1825	5.63155	14.9237	0	0	8.60917	0	0	0	0	0
ENST00000273037	0	2.55961	0	0	55.8722	50.3816	162.11	205.254	21.0976	0	0	0	0	0	0	0	0	0	0	0	0	0	292.343	202.062	332.256	82.4152	142.96	55.7888	7.93865	167.481	0	187.547	137.744	0	0	3.83189	74.2248	3.01243	249.165	8.31136	57.4849	4.19709	0	0	0	1173.72	0	0	0
ENST00000273048	0	0	0	0	10.3889	3.04178	0	3.33332	0	0	0	0	0	0	0	0	0	0	0	0	0	0	14.1478	0	0	16.52	14.4321	13.6001	0	18.4417	0	0	5.61573	0	0	2.06545	0	11.2945	7.77877	0	0	0	12.2807	2.71378	10.9431	9.72945	0	0	0
ENST00000273067	0	0.629685	2.88186	216.462	3.01866	0.507875	1.23953	0	0	0	0	0	1.27104	0	0	0	0	0	5.64962	0	0	66.0194	1.85403	0	1.06585	3.08128	2.17106	3.78449	4.24235	3.17975	0	10.1257	7.4248	1.01561	0	0	0	2.53728	0	11.5554	0	0	0	0	0	1.09098	0	0	0
ENST00000273077	20.6821	4.58551	0	0	2.7462	8.73289	10.8212	4.27065	0	0	0	6.21266	0	52.0557	14.4907	0	0	0	0	0	0	0	6.04337	58.3705	10.3048	21.9542	23.162	18.1899	0	10.8951	4.15548	10.8268	30.3257	20.1229	0	0	10.0556	12.1859	13.3494	0	2.78236	0	2.14874	0	0	30.265	5.01651	6.79418	0
ENST00000273146	0	9.37293	0	0	0	7.00382	12.2708	3.43911	0	0	2.78133	5.71598	5.89531	1.23194	10.0172	1.8534	0	0	0	0	2.36252	2.69974	7.5188	5.31966	15.3211	34.6409	1.87519	10.2449	9.71654	17.5209	11.8552	2.88122	14.2068	6.64467	0	0.776028	4.25076	3.83626	3.14437	0	1.34206	22.2927	0.607025	1.39828	0	21.8027	0	6.52473	0
ENST00000273541	0	0	3.26454	0	0	0	2.79762	21.8589	0	0	0	0	0	5.07908	0	3.05835	4.18437	0	0	0	0	5.09324	10.1829	2.29381	0	6.11074	6.29739	1.95368	10.7914	8.40277	0	2.17353	3.11542	1.61842	1.59701	5.36977	1.97415	47.7535	0	1.90405	0	0	0	0	0	17.492	6.08709	0	0
ENST00000273550	3.80799	2.50074	0	0	6.2048	29.444	4.54672	0	0	0	0	0	0	0	0	16.6381	0	0	0	31.4742	21.2143	0	4.46371	11.0244	0	9.14402	47.5391	10.2587	13.997	26.0995	6.05374	30.5517	3.9372	66.0339	0	31.9444	135.697	52.7677	0	11.4567	0	0	0	0	0	5.52465	0	0	29.7798
ENST00000273936	0	7.08512	0	0	5.44307	34.5564	11.5283	2.53806	0	0	0	56.0987	0	0	213.476	8.50999	0	0	0	0	0	68.8601	28.0086	45.8071	41.0055	19.9872	21.0995	46.9446	72.2563	47.6502	0	34.7435	16.7247	6.30874	18.9696	24.8135	8.66002	28.5596	33.0797	17.2799	6.3006	0	0	0	0	10.1503	0	0	0
ENST00000274181	0	0.327664	0	0	7.08116	30.1225	0.402249	0	0	7.60381	0	207.687	0	0	0	0	0	10.746	0	0	5.86029	41.0991	5.22064	0	0	4.55506	8.44397	4.22637	0	0	0	12.2638	0	0	0	1.53119	0	24.9276	0	0	0	0	0	0	0	0	0	0	0
ENST00000274217	0	0	0	0	0	6.47531	27.7615	0	0	19.3602	0	0	21.6195	1.73768	0	0	0	0	254.902	0	0	0	124.924	84.8874	40.1189	95.39	0	8.57839	76.3319	17.0455	0	28.4138	15.8552	112.996	1.25099	229.69	8.26675	0	0	0	0.943208	0	905.303	0	0	0	0	0	0
ENST00000275517	0.747409	0.621249	6.33566	0	5.57663	5.80028	3.58636	5.20795	0	0	0	19.8372	5.4425	1.2666	0	0	0	0	7.29159	1.72131	0	12.3227	7.04203	8.45671	3.46763	4.00298	1.7238	4.44938	23.7008	17.9974	0	5.80008	6.91999	1.08736	6.22174	7.88614	8.85857	5.40938	15.8278	0	3.43933	9.70708	3.17489	0	0	11.6017	1.6287	0	0
ENST00000275838	86.7231	183.552	167.987	0	84.2124	34.2793	60.4708	32.5352	0	0	0	0	161.372	0	0	0	0	31.2243	0	7.36281	0	55.9865	0	105.481	0	27.6784	66.2243	23.9401	60.296	0	0	65.936	64.1424	0	0	18.7126	0	79.9025	132.034	0	0	0	0	0	0	0	0	0	0
ENST00000276066	0	0.624824	2.35517	0	0.484973	1.64072	1.66092	0	0	8.19359	0	10.4036	0.624379	2.86811	1.59605	1.22206	0	1.61396	12.0586	0	1.91465	26.6704	1.69055	21.9875	4.40365	4.32045	3.1219	0	3.75654	3.67248	4.76422	2.69742	1.84973	4.19842	2.04773	1.9359	1.08288	0.892431	4.40012	1.13038	0.508034	1.75101	1.45527	1.63114	1.49904	1.15175	0	2.41841	0
ENST00000276390	0	0	0	0	0.532354	0.423015	0	0.56411	1.38667	1.46526	0	1.46328	0	0	0.536298	0	0	0	0	0	0.551674	1.86233	13.25	0.659784	0.502453	20.9941	0.475135	5.62376	1.75826	0.67696	0	1.82614	0.662817	0.374727	0	1.15049	0	0.354732	1.61566	0.403131	1.37911	0	0.753865	0	0.927856	0	0	0	0
ENST00000276737	0.660298	0	0	0	0.530068	0.857376	0.354001	0.16106	0	0	0	0	2.12496	2.44121	3.38873	4.95903	0	0	0	0	0	2.38406	1.17957	2.51692	0.894283	2.84838	5.85011	0.39897	17.889	20.8851	5.60943	1.32093	1.03628	1.04628	0	0	0.835931	0.352191	1.82325	1.37168	0	3.59571	2.28504	0.469368	0.704767	0.422001	0	0	0
ENST00000277882	0	9.65631	5.79873	0	96.5051	51.9278	42.1515	13.8003	0	0	0	18.814	72.5314	16.3844	13.371	57.4399	24.2906	0	75.6499	6.07082	21.4884	81.1577	71.1174	87.0234	18.9971	103.633	67.743	50.2124	94.9842	80.2553	142.85	34.6559	53.2261	92.3768	14.3679	18.9055	100.822	44.29	19.0248	17.4016	13.0803	13.1428	39.2548	8.53936	0	14.188	0	29.5054	0
ENST00000278385	0	1.19817	0	0	1.15133	1.49155	0.771201	0.727816	0	0	0	0	1.21153	3.184	3.26954	1.59785	3.82305	0	0	0	0	1.02272	4.27177	10.0156	1.84188	1.62602	0	1.15914	4.21185	0	0	3.6884	1.40722	0.800236	0.811838	1.38956	7.58849	0.781854	4.02068	0	0.622309	0	5.82941	0	1.0248	0	0	0	0
ENST00000278756	0	0.404904	0	0	8.26088	15.2793	4.84665	3.62227	0	0	0	0	3.17704	0	0	0	0	0	0	0	0	0	0	9.54913	29.933	0	14.7644	3.72484	0	2.16303	0	0	0	12.3931	0	0	1.42046	0	0	0	0	0	0	2.98602	0	0	0	0	0
ENST00000280187	0	0	0	0	0.751129	0.612793	0	0.639311	0	10.5757	0	2.8131	0	0	0	6.31203	0	4.08902	5.41483	0	0	2.48839	1.15128	0	0	0	0	4.65861	3.63467	1.82806	0	1.92762	1.78821	0	0	0	1.11257	0	5.47915	0	0	1.46635	0	0	0	0	0	0	0
ENST00000280527	0	1.19298	0	0	0	1.40965	0	0	0	5.46443	0	0	3.02065	6.96748	3.49889	0	0	0	12.3509	0	0	5.78959	0	0	4.9897	8.45135	0	7.55235	0	2.33302	0	0	7.51602	0	0	0	17.8863	5.97014	2.04904	2.58961	0	0	0	9.9904	2.61417	0	0	0	0
ENST00000280560	0.851593	10.1923	0	0	0	0	4.76228	0.250049	0	5.00375	0	0	0.896599	0	0	0	1.44299	0	4.65118	0	0	0.760542	0.686405	1.04275	0.679335	0	2.09024	1.22884	2.73387	2.03714	2.97394	0.57155	0.478096	2.17186	0.533546	0.522718	0.580598	1.08752	0.531859	0.730595	0	11.4563	0.7996	0	0	0	0	0	1.14235
ENST00000283946	0	0.641396	1.89826	0	0.831614	0.629026	1.55515	3.11179	0	18.9176	3.47544	0	0	0	0	0	24.5583	8.37856	0	15.6803	4.91282	11.2626	4.99472	7.78422	12.6871	11.2513	7.6371	5.79336	13.317	7.03436	4.69915	18.7243	3.81005	15.0797	10.8366	2.66109	1.10653	4.4581	5.06521	2.51127	3.32966	0	0.751587	0	0	1.41738	0	0	0
ENST00000284563	0	0.140504	0.338956	0	0.333837	0.11515	0.669426	0.619266	0	0	0	0	0	0.26449	1.03463	0	0	0	0	0	0	0.921447	1.34975	0	0	0.675006	1.82456	1.75252	15.0014	0.7452	0	1.43167	3.60999	0.382694	0.396552	0.310358	6.06953	0	0	0.460866	0.144488	0	0	0	0.270982	0	0.246734	0	0
ENST00000284602	0	0.962406	45.5451	0	38.7418	12.1846	20.875	0.72151	2.87644	0	0	0	0	0	0	0	586.13	6.29953	0	8.884	0	20.1202	0.884951	23.9658	0	0	42.3692	20.4763	0	88.735	1.1495	73.394	72.1116	0	0	3.16214	130.165	9.55805	25.143	257.767	59.9746	0	0	0	1533.69	0	0	0	0
ENST00000285689	0	0.254875	1.09314	0	0.481085	6.51579	1.56298	0.302585	0.909157	0	0	1.63871	0	0	0.591293	0.444643	0.557829	0	2.70629	2.87992	0.33481	2.14473	1.32784	0.663834	0.502477	2.29827	0.871116	0.982281	1.49018	0.85656	0	2.98465	2.77556	1.09793	0.422367	2.61821	1.95426	0.553612	0.620823	0.754873	0.652066	0	0.32925	0	0.908783	0.271779	6.57887	1.53356	0.442402
ENST00000285737	2.10896	0.670996	1.71864	0	0	0.919022	1.4604	0	0	0	3.01326	0.999812	3.1503	0.675947	0	4.03794	0	0	0	0	2.10239	0.844755	2.38607	1.65411	0	3.46325	2.56672	2.46468	1.55232	3.80162	0	2.59296	3.09403	4.8417	0.63266	0	1.65666	0.554372	2.03315	0.912482	0.364748	0.705774	5.98032	0	0	0	0.762427	2.6391	1.04274
ENST00000285814	156.568	26.8266	123.359	0	5.852	3.16724	3.42165	24.0202	0	0	0	0	0	2.23928	0	0	0	0	0	0	9.59915	0	17.4957	5.34204	0	23.6669	1.89669	12.4901	0	3.78065	3.58388	3.46887	26.5688	0	0	1.77948	24.3074	15.1172	55.4066	0.514722	0	0	0	0	0	0	0	0	0
ENST00000286195	0	673.181	16.5488	0	44.9028	243.768	45.9513	0	0	0	0	0	0	0	0	0	0	72.6727	0	25.7218	1059.81	0	62.3913	80.016	0	32.3327	0	28.4418	0	125.011	0	125.904	369.804	0	0	3.8099	61.9121	100.894	215.367	0	0	0	0	0	0	0	6546.11	0	0
ENST00000286298	0	0	0	0	8.99788	0	7.93896	5.25068	0	0	0	0	0	3.62488	4.70998	0	20.9326	0	7.62479	0	15.5561	0	2.71043	5.67443	0	0	13.861	6.46399	12.095	14.5798	14.34	5.31757	7.38609	0	0	0	0	0	9.05677	0	8.81975	3.7508	3.41402	0	0	4.22837	0	0	5.48784
ENST00000286650	0	13.1652	30.6884	0	11.8487	1.20077	1.89068	0	0	1.41334	0	0	14.2601	54.1202	1.44819	39.981	0	4.87992	58.2082	0.764363	0	5.43748	29.7904	42.8571	5.1024	8.45477	34.4586	7.60778	2.0028	46.8363	0	37.3038	28.686	0.863718	8.57733	23.1021	13.7186	1.83464	0	0	0	0	0	0	0	0	0	0.982359	0
ENST00000287020	3.66237	4.6608	4.9379	0	17.8449	19.1673	13.5088	13.3731	0	29.4616	0	35.4233	33.5052	20.3788	6.77788	0	10.1825	11.5687	35.9765	0	35.7858	44.6986	42.6673	68.5465	101.685	36.7854	39.6634	47.9623	29.7747	72.2655	19.0294	57.8938	62.1863	19.7753	8.87947	31.5575	25.8271	34.2092	29.7858	14.3068	36.8986	6.68177	12.951	0	0	16.8936	70.7509	12.4852	2.4579
ENST00000287042	0.301351	0.719028	0	0	3.10806	0.479503	0.969864	0.541504	0	1.06819	1.20482	2.78989	2.20209	0	0	0	0	0	0	0	1.22586	1.09057	0.518313	13.0951	2.65145	0	3.15139	2.15812	2.39267	1.85202	0	0	1.33407	0.809052	0	0.621772	2.52103	8.02604	0.994706	2.58564	1.53654	0	2.49746	0	0	0.513244	0	0	0
ENST00000287272	192.354	0	2.18436	0	0.7444	11.0262	1.73843	1.40397	0	2.23383	0	0	45.4129	55.8925	2.23587	0	0	0	3.02746	0	0	7.70957	2.39722	9.37212	0	0.869895	0	4.73929	1.83978	1.10115	0	2.95169	2.35062	0.984881	0	4.31861	4.04966	1.04816	1.46412	1.23596	0	1.54319	0	0	0.743907	1.52632	1.27921	1.19348	0
ENST00000287394	3.37478	0.673981	7.729	0	17.8031	25.2546	18.719	12.3759	0	14.9743	0	1.06799	16.1731	0	0	0	5.91547	6.63031	0	0	61.9916	0.670938	1.23927	20.7719	17.3884	31.6939	19.5397	15.943	24.8091	7.36552	3.217	28.0184	35.282	0	0	90.7287	65.4639	24.5237	50.6299	1.31603	0.407278	0	7.78121	0	0	0	0	0	0
ENST00000287773	0	0	0	0	17.0726	52.5897	0	0	0	0	0	0	0	142.743	0	0	0	24.4437	0	0	0	74.8236	28.3157	23.1091	0	69.6334	54.4675	68.7424	0	36.8141	171.052	0	34.2264	0	0	46.9899	1.66663	4.67632	0	0	0	0	0	0	0	0	0	0	0
ENST00000288368	0	0	0	0	0	1.41526	14.0805	0	0	0	0	0	5.26901	0	0	0	0	13.5359	178.651	0	0	2.74742	0	0	0	8.85253	29.0846	11.8412	0	10.5608	0	14.3885	48.6053	2.75729	0	1.37298	0	2.36972	64.1226	0	0	0	41.4808	0	0	0	0	0	0
ENST00000288502	0	2710.44	1305.81	0	2286.27	2799.42	2671.64	2225.72	0	1449.56	0	0	1336.03	73.6565	0	1536.83	136.941	266.971	0	171.025	1790.31	966.125	860.604	504.492	845.421	822.747	673.922	515.685	0	961.324	1484.71	673.097	1082.77	568.484	0	0	1167.79	0	1503.53	1012.35	1501.18	3842.67	34.1343	0	91.5929	0	0	0	0
ENST00000289153	0	3.23054	0	0	4.36906	1.4607	1.46715	0	0	0	9.76948	0	0	0	10.1842	0	0	0	0	0	3.74999	0	0	4.85882	0	0	4.0979	0	4.05793	0	0	0	2.37366	12.4116	6.49169	4.90263	2.83738	0	4.47706	0	0	0	0	11.9581	0	0	8.62135	0	0
ENST00000289805	0	0	2.13769	0	1.30884	0	0	0	0	1.18492	0	0	0	0	0.979682	0	1.455	0	0	3.41918	0	1.38827	0.616279	0.800753	1.42339	0	1.50793	1.36652	1.92856	0	0	1.55393	1.23786	0.607087	1.14004	0	0	0	1.24563	0.679471	0	0	1.59548	0	0.850954	0.716568	0	0	0
ENST00000290178	0	0	0	0	0.389892	0.9413	2.1873	0.939478	0	6.24523	0	0	0	0	0	0	105.667	0	0	0	0	1.40437	0	0	5.33431	0.926948	1.39433	0.603689	10.7542	2.9158	0	5.66851	1.44025	0	0.964199	0	0	4.30079	0.570189	0.642246	1.53375	0	0.763868	0	0.697866	0	0.684653	0	0
ENST00000290299	0	151.423	6.85371	0	0	0	4.78208	24.1671	0	167.337	0	3.77693	0	114.554	0	0	0	7.73029	0	0	0	108.373	131.67	76.4847	0	212.956	79.3772	120.749	0	85.9265	0	51.5889	95.6658	0	0	581.841	16.9566	382.068	41.7743	0	0	2.78195	1.38588	0	17.3236	0	0	0	0
ENST00000290552	0	0	0	0	0.961269	0	6.49099	0.932652	0	5.22088	0	0	3.50454	0	0	0	0	0	0	2.02162	0	4.34948	6.31113	4.02474	5.61373	2.07835	5.7697	0	3.53219	1.85843	0	24.7692	0	2.07786	8.50983	1.65538	0	2.15043	0	9.77533	0.816775	0	0.75831	19.8085	1.42643	1.98962	0	0	0
ENST00000290607	5.31373	4.12163	0	0	29.8685	1.77643	40.4096	10.0553	0	25.4084	0	73.5907	54.8355	15.5619	37.4877	0	24.6201	9.40158	53.743	0	52.4527	42.612	47.5915	88.147	34.393	0	44.3097	24.2212	77.52	56.2775	0	67.6894	40.314	22.35	15.5416	17.8396	14.9005	38.4126	43.9898	31.0703	20.7787	0	5.97602	0	0	74.6732	46.4241	0	0
ENST00000290759	1116.12	275.349	337.031	0	523.821	934.751	464.195	1102.51	0	189.62	0	42.3385	55.7473	0	206.019	37.3177	0	96.1167	108.909	0	214.852	176.355	228.696	141.374	87.718	113.205	55.5615	242.096	30.4315	249.713	0	62.6015	153.376	142.608	450.855	401.307	229.259	156.381	78.6893	513.476	75.9799	0	0	0	5.25964	113.005	0	0	0
ENST00000290776	1301.09	564.887	707.896	0	768.446	1729.58	666.477	1488.77	0	0	0	0	275.799	0	215.646	0	18.1519	0	0	0	376.415	135.336	291.971	302.377	119.633	0	220.267	338.555	0	308.081	0	0	303.209	178.781	559.01	307.08	365.075	83.6552	182.716	584.888	112.493	0	0	0	0	0	0	0	0
ENST00000290795	3326.31	866.06	1196.99	0	1812.62	2872.89	1174.74	2215.43	0	2027.65	0	483.647	257.271	326.825	1963.15	1815.8	0	186.272	1960.58	18.3752	835.076	430.737	999.412	880.138	225.079	795.591	361.262	872.359	232.597	1159.25	0	570.651	699.587	477.026	991.692	867.601	1051.01	121.024	284.678	1046.78	400.816	0	68.7732	41.1488	0	0	0	0	0
ENST00000290846	62.2171	0	0	0	177.456	110.743	85.3274	56.4154	0	0	0	151.343	0	0	266.304	0	0	0	377.444	0	61.5102	108.154	50.4242	0	0	330.181	0	111.213	48.7152	96.6027	0	76.9581	156.761	83.0264	0	52.0504	76.8857	0	27.5461	122.452	38.134	0	12.2387	13.2711	0	24.153	12.4244	0	0
ENST00000290913	0	0.743063	0	0	1.35053	1.40468	0	2.43124	1.67757	3.97414	3.53251	1.2172	6.35821	3.10679	0	20.5588	3.16363	0	6.71198	0	0.913924	7.12113	3.10698	1.8287	1.55636	2.22675	0	0.83259	3.78801	0.580156	0.853855	2.18037	5.70059	4.11247	0	1.58498	0.700877	2.68489	2.76074	4.23969	0.440583	0.839666	0	0.79092	0	0	0	3.12591	0
ENST00000291182	1.24545	0.843657	13.1327	0	2.93851	1.99928	6.36277	6.58291	2.97054	5.67934	0	0	140.415	1.16728	8.21869	1.54827	0	0	0	0	2.71814	17.4943	6.78766	9.37572	9.32479	14.3594	6.53949	8.35213	7.26993	2.85986	9.80093	3.23069	7.35032	0.911478	1.86601	3.64079	16.5162	1.90104	3.63528	0.813496	3.31029	0	1.36959	0	0	3.11379	0	0	0
ENST00000291416	4.63161	11.726	30.4697	0	27.9736	23.0052	15.6178	20.4304	112.413	1.69593	0	9.3772	14.4063	0	14.074	3.19365	0	8.75789	21.0761	4.59745	0	46.0366	10.1724	32.4268	18.3139	75.8885	40.1424	24.455	24.0054	41.1346	8.89368	53.4397	33.1983	16.0861	7.88594	15.3578	22.7966	38.4274	16.6194	5.99563	43.322	5.91644	5.42328	7.60431	45.8001	8.49768	1.26622	4.25056	3.12467
ENST00000291503	0	16.7668	1.55477	0	0	1.81111	3.58749	1.2757	0	0	0	0	0	0	0	0	0	0	0	0	3.47778	0	0	1.00896	1.87525	0	1.25617	0.772467	0	0	0	2.06843	1.2904	1.53446	0	0	0.741206	11.2721	0.76573	0	4.45482	0	0	0	0	0	0	0	0
ENST00000291525	0	137.634	40.8552	0	219.119	323.131	133.898	325.856	0	0	0	0	0	0	0	0	0	93.8305	0	0	1361.65	54.9849	173.434	291.784	591.201	28.8005	440.954	141.413	0	100.344	0	163.599	161.481	294.333	0	113.396	342.996	414.481	256.118	0	0	0	0	0	0	0	0	10.661	0
ENST00000291527	5.81658	0	0	0	0	595.006	88.7053	87.2948	0	120.387	0	0	77.8993	506.526	0	0	0	0	0	54.2855	392.795	169.135	743.184	446.032	564.373	478.397	500.522	472.31	633.158	0	1212.61	271.984	682.561	440.782	419.966	0	729.962	458.568	217.805	634.067	188.821	0	0	0	45.4427	185.603	0	0	0
ENST00000291547	0	193.074	414.788	0	652.686	137.924	281.018	85.8573	0	0	0	195.227	824.405	1228.94	0	0	0	0	0	0	195.136	232.564	28.7089	21.3899	0	134.868	0	101.79	254.087	340.13	4330.48	205.369	197.026	184.445	233.806	516.989	0	582.493	277.088	444.567	456.816	0	0	0	0	819.524	0	0	0
ENST00000291572	0	0.561065	22.6126	0	6.06581	39.325	2.70153	0	0	4.14911	0	0	0	0	0	0	0	0	0	0	0	0	55.6797	25.2672	95.0077	7.98178	2.40792	20.747	0	0	0	0	0.81631	271.458	452.945	8.11083	0	0	0.888918	85.5474	0	0	0	1.28086	0	2.41648	0	0	0
ENST00000291598	0	0	0	0	24.3273	15.21	9.90746	0	17.1048	0	0	0	15.4545	0	12.8798	0	0	0	13.9999	0	7.33555	15.5912	18.8659	0	0	17.8428	31.9105	17.2471	0	29.6563	0	0	0	0	24.4272	0	6.90217	0	7.39	0	6.33006	0	62.5918	0	21.9652	10.4309	0	11.8417	0
ENST00000291752	1.26709	0	0	0	1.53922	0.401816	0.673427	0	0	3.27403	0	3.17121	0	0	0	2.67438	0	0	8.1151	0	1.13738	3.34925	8.10922	17.8924	0.918892	0	0	1.67372	5.10684	0.701535	2.4099	6.26938	2.56056	0	5.40818	4.62852	1.8654	0	2.52034	0	0	0	0.739608	1.00017	3.39653	0	0	47.4736	0
ENST00000291860	3.16118	140.222	167.87	0	20.7158	25.0956	4.98669	69.7911	0	0	0	0	5.16488	0	0	0	0	68.2839	0	0	0	0	0	41.4909	0	32.0458	36.813	4.23505	6.76192	0	0	14.2994	3.87437	0	0	0	0	0	0	0	0	0	0	0	9.79861	0	0	0	0
ENST00000291890	264.642	226.043	757.741	0	555.61	627.882	377.541	681.19	0	175.602	111.709	15.8443	84.6889	37.0201	73.1864	51.9444	0	0	309.443	53.1008	277.305	125.273	230.256	0	296.002	102.632	128.217	95.9622	213.823	108.558	189.035	119.65	132.583	59.0127	149.537	482.778	73.0665	212.524	79.7907	525.275	106.359	0	0	497.005	0	344.689	0	23.9679	0
ENST00000293695	0	0	0	0	0	9.26059	0	1.21386	0	0	0	12.8222	15.1039	0	0	0	2.30983	0	0	0	0	24.1906	37.5956	20.2206	0	8.01475	4.33524	65.5065	10.544	1.35853	0	12.19	0	0	0	1.4678	6.10064	0	0	58.3989	19.0627	0	9.97867	0	0	12.0574	0	366.552	0
ENST00000293826	0	496.951	283.489	0	41.8621	58.8255	37.7657	174.071	0	0	0	0	0	196.733	0	0	0	0	0	9.93908	0	154.111	307.674	494.595	0	69.3875	54.9812	101.948	108.426	95.7879	0	110.494	0	0	0	8.90216	51.3135	98.5188	137.002	127.095	454.383	0	0	0	0	590.677	0	0	0
ENST00000293937	264.246	726.016	333.143	0	75.3942	70.0371	25.434	372.329	0	0	594.897	503.195	0	1071.07	0	0	0	0	0	4.89393	0	84.6278	475.47	73.7427	353.218	209.136	142.354	122.037	0	88.113	0	25.8698	0	209.857	286.863	5.57603	538.435	149.235	292.605	83.9292	140.075	0	0	0	2048.89	0	8.64485	0	0
ENST00000293971	2.88906	0	2.61083	0	2.93034	0	5.82702	1.18086	0	7.81016	0	21.7451	8.89779	2.01265	26.0381	0	418.834	0	4.70265	0	0	6.47984	85.8151	13.3966	171.598	89.5534	24.3534	50.2333	18.9143	24.0043	0	22.9092	159.921	15.0385	1.98684	163.862	17.6054	13.3844	44.2873	4.80346	0	0	0.764777	0	0	1.58229	0	0	4.11511
ENST00000294172	25.9119	1.08081	0	0	4.81103	3.99677	3.1833	1.03213	0	0	6.0541	5.54239	13.7766	5.6852	2.97829	7.05574	0	0	4.84341	10.064	0	22.072	6.54931	14.6209	4.48947	12.5923	18.4157	6.35983	0	42.8873	20.5247	43.7967	17.3016	6.23373	0	12.9604	5.84152	4.79828	4.47779	11.2121	3.17905	2.48411	2.88724	0	0	0	2.21106	0	0
ENST00000294312	0	0.799031	6.87085	0	11.7756	5.70112	0	1.39716	0	0	0	0	0	0	0	0	0	3.49689	114.98	0	0	0	27.9126	1.89397	8.24588	0	8.57965	0	26.1436	6.64984	0	4.50958	0.527972	0	0	1.74837	0	0	26.9425	8.83592	0	0	16.933	0	0	0	0	0	0
ENST00000294454	0	0	0	0	0.293958	0	4.61416	0.189035	1.55423	0	161.949	0.77444	2.40672	0	0.719301	0	0	0	3.48258	0.752979	0	1.03719	4.94352	1.7495	0.509866	1.50335	4.59214	2.77761	1.25948	15.3203	0	12.0562	0	0	0	0.818644	3.32211	0	8.9877	0	18.5349	0	0	0	68.9684	0	0	0	0
ENST00000294785	1.37944	0.73965	2.22956	0	5.67621	4.17103	7.91616	0.506775	0	7.67959	4.49387	7.30828	14.7617	4.04009	2.16766	0	0	3.78561	45.3976	0	6.32107	17.3861	14.9712	21.0682	16.4083	10.7313	11.0089	5.10748	36.0497	20.8015	5.3812	11.0515	70.4721	5.02891	6.18108	4.79689	2.63889	4.75645	9.00609	7.25412	23.8151	5.50577	10.6947	0	19.5321	0	0	2.90104	0
ENST00000294800	0	10.929	34.6393	0	27.029	23.9871	28.4645	0	0	16.7616	0	0	0	0	0	32.8575	0	0	32.4713	0	0	39.4805	0	26.4355	0	0	0	0	44.3739	53.3078	0	41.8123	0	80.4816	0	0	67.7419	30.0439	17.0294	0	0	0	0	0	0	51.6646	71.0432	0	11.6719
ENST00000294811	0	0	0.517665	0	0	0.761196	0.884747	0	0	0.67642	0	1.3896	3.37469	1.55283	0.547966	0	0	1.18726	2.05058	0	16.6479	0	3.82222	0.546991	15.2774	7.73988	1.64517	2.31017	0	1.2373	0.896032	16.8266	0.699599	18.1583	21.891	0	15.5558	0.30053	14.8915	0.373262	0	1.38596	0.213028	0	0	0	0	0	0.630961
ENST00000294868	0	46.2506	143.096	0	22.3331	18.5806	4.32141	3.41079	0	0	0	0	0	0	0	0	0	0	0	0	0	0	0	0	0	4.5519	0	0	0	5.27978	0	11.1341	16.1594	0	0	0	0	0	0	26.6052	0	0	0	0	0	0	0	0	0
ENST00000294889	70.0708	203.702	265.555	0	0	107.205	59.2535	118.821	0	38.8514	0	0	755.896	0	66.6882	0	0	11.3013	0	5.32383	0	178.407	271.561	221.46	405.945	230.183	64.1179	133.504	148.508	236.201	0	122.713	466.952	19.8912	167.069	353.111	495.447	625.01	469.25	306.981	49.4095	0	151.739	0	0	110.199	0	0	0
ENST00000295049	0.264677	0	0	0	1.15689	0.219488	0.776295	0	0	0	0	0.657921	0	0	0	0	0	1.38398	2.20907	0	1.99679	0	1.08102	4.13022	2.16068	4.44909	1.43925	1.9643	0.6151	6.08577	0	1.41776	0.846708	1.58792	0.354816	1.11011	2.79189	0.346602	0	0.417158	0.2496	1.00789	0	0.984065	0	0	0.845529	0	0
ENST00000295092	0	0	2.53547	0	4.81987	0.994774	0	0.336003	0	0	0	1.49266	2.57648	11.0446	0	0	0	2.56691	10.1979	0	0	45.5693	29.7349	48.2432	0	0	23.9045	0	99.0429	47.31	0	0	57.8142	44.3731	0	0	0.727946	0	102.77	4.61368	78.0996	194.735	4.17142	0.895087	0.890267	0	0	6.11128	0
ENST00000295750	0	1.0287	0	0	26.877	5.30794	4.33934	11.4731	0	0	0	0	0	0	9.11104	0	3.44955	2.83608	0	1.42246	13.467	6.00595	18.6084	34.7835	3.68546	9.21483	10.8495	5.39742	6.94332	15.9884	3.18368	11.1535	10.8037	17.4877	14.7443	1.48887	2.78842	4.31474	9.26937	3.14965	6.57954	0	6.97523	0	2.88054	9.10146	0.949424	0	0
ENST00000295951	0	0.246494	2.51766	0	3.86026	3.80705	10.0447	0.779011	0	4.65543	8.06542	1.28168	13.8397	0	6.09464	1.92261	0	0	2.50894	0.545601	0	10.6722	42.8874	22.6312	16.3098	1.80759	17.3376	8.02158	4.34262	29.5811	7.71148	14.3237	10.7656	5.68021	0.710095	3.59884	6.2724	4.6828	3.93926	7.40581	5.26072	3.43066	0.676448	6.69237	0	5.567	0	1.81955	0
ENST00000295962	0	0.440284	0	0	1.3524	1.9341	3.31385	0	0	3.61382	0	0	1.99262	0	6.0999	1.52806	0	0	0	0	8.48007	1.43626	5.42832	20.1768	65.1275	1.12926	16.632	6.0732	4.91713	13.1822	0	16.1054	2.04279	7.59609	1.01099	0.500079	4.31556	29.264	4.26924	0.794336	1.07914	0	2.09945	1.65645	8.4446	1.23587	6.05114	1.10697	0
ENST00000296029	284.748	0	0	0	19.6416	0	21.389	0	0	0	0	0	0	0	0	0	0	0	0	0	6.03165	9.20843	69.5656	0	5.23001	0	19.5267	0	0	14.0793	4.97905	8.81986	115.285	0	0	3.86252	8.13224	10.285	0	9.7465	0	0	0	0	0	0	0	0	0
ENST00000296140	2.21763	0	8.25293	0	0	0.562593	2.31297	2.33222	0	4.83527	0	6.47245	10.8982	0	12.9627	0	2.99399	0	5.27088	0	1.28335	10.7309	3.77124	17.6683	0	4.66767	10.5441	5.00528	17.3927	10.0915	1.5483	18.3978	4.9251	11.89	0	1.72847	6.40014	6.03198	1.10806	2.21146	3.3033	0	6.8411	0	1.32416	5.60222	6.69554	0	0
ENST00000296425	0	6.14745	0	0	23.2935	10.6474	11.2717	5.42351	0	10.0403	0	10.6862	0	39.9537	7.30515	6.47277	0	0	10.4423	10.8881	0	17.0515	13.2305	25.8989	27.2908	22.8567	10.5672	43.6848	36.5956	34.7778	26.8214	36.5004	63.5662	5.14429	14.2474	19.9242	19.6196	20.332	4.30122	26.5368	3.5274	67.52	36.6328	4.92447	16.1866	46.8755	0	37.9605	0
ENST00000296468	0	5.91012	16.8073	0	8.03335	10.991	29.3733	6.15207	0	0	0	0	0	12.8754	52.219	0	0	0	0	15.6397	0	55.5428	13.5354	0	0	0	48.5885	37.3167	20.909	37.1881	0	72.2327	0	0	12.0153	9.55374	0	57.0677	0	13.8406	34.2189	0	0	0	0	0	0	54.6067	0
ENST00000296498	0	0	0	0	9.86079	3.38517	1.35579	11.7318	0	52.4608	0	0	0	0	0	0	0	0	0	0	0	0	4.34411	0	0	2.69144	4.86227	2.96475	0	0	2.257	17.4677	0	0	0	3.47919	0	28.1505	0	0	3.88138	0	0	0	0	0	0	0	0
ENST00000296564	0.553888	0.881203	0	0	0.764689	0.487883	0.742685	0.33031	8.92059	3.39359	0	1.39441	0	0	0	0	0	0	0	0	0	4.8348	0	0	1.55819	0	1.33613	3.57621	0	2.29809	0	16.6022	2.86669	0.726778	0	22.3898	7.4707	2.56987	1.38998	0	0	0	0.509194	0	2.87853	1.50946	0	0	0
ENST00000296674	0	0	0	0	0.422914	0.30626	0.923597	0.238634	5.08948	3.22789	0	5.83743	0	0.850109	0	0	0	2.03503	1.45526	1.02204	1.61175	1.33207	0.597689	0	4.30815	0.990822	2.42968	0.595898	6.57707	1.51287	0	2.08439	6.49776	0	0	0.448879	0	0	0.4932	0	0.441798	0.746026	0	0	4.03767	0	0	0	0
ENST00000296721	0	0	0	0	1.23113	0.893955	0	0.75242	0	0	4.40329	3.70066	0	0	0	0	0	5.72421	0	2.85381	2.52212	5.61213	5.49427	0	0	0	2.02372	3.37906	2.59054	1.41682	0	1.80249	4.16996	6.11064	1.90255	0	0	0	0	0	1.10219	0	4.80731	6.88813	2.11773	4.03066	0	0	0
ENST00000297533	0	0	1.9526	0	0	0	0.56246	0	0	0	0	2.15838	0	0	0	0	0	0	0	2.07401	0	1.79542	3.4279	0	11.2349	0	1.56283	1.36356	1.73547	1.7669	0	0	1.00944	0	0	0	3.85955	1.12783	14.1266	0	1.65218	1.59621	1.29927	1.5021	0	0	0	0	0
ENST00000297623	0	0	7.86428	0	0	0	2.75213	0	0	16.1314	0	22.127	105.29	0	0	0	0	0	0	0	0	9.21553	0	0	265.288	0	7.3125	0	0	29.6663	0	7.2197	3.41206	5.08447	4.71302	7.87012	0	0	0	10.5738	0	2.43228	0	0	0	0	0	0	0
ENST00000297875	0	0	0	0	0	0	4.83548	2.49457	0	4.82293	0	4.3251	5.60936	0	0	3.71248	0	0	0	0	0	0	3.41415	2.72717	2.28565	6.29324	0	4.11967	14.744	4.60938	4.42432	6.90329	1.8818	0	1.84675	0	1.9683	1.84113	0	0	5.94208	0	0	0	0	4.84084	0	0	0
ENST00000297977	2.45832	1.67301	0.87753	0	0.367482	0.595845	1.53383	11.9297	0	48.8799	1.54107	0	0	0	0	0	1.34383	2.00845	0	0	0	39.8477	0	9.43505	0.631814	2.61762	11.2034	8.83226	1.70273	19.1129	0	53.2616	25.1586	0	0.984312	7.15625	5.4282	1.01242	7.74469	0	0	0	0	0	0	7.22524	0	76.404	2.12796
ENST00000298130	10.6978	2.15804	10.536	0	13.4774	1.84412	3.47222	2.46144	0	27.521	0	0	12.9399	0	2.91696	0	0	0	0	0	0	23.7863	11.8294	94.4978	4.16994	12.9374	2.28064	11.9667	6.35994	17.3983	0	17.5723	11.1382	19.1475	54.7915	7.80514	8.80721	9.47266	3.62879	0	10.1307	0	7.36092	0	3.96003	5.31867	0	0	0
ENST00000298173	0	0	0	0	0.769304	0.313014	0	0	0	2.3418	0.988984	0.609207	3.5434	0	0	0	0	0	0	0	1.97059	1.48859	14.0501	0	0	0	1.64191	10.7024	0	1.15782	0	4.40834	0.513606	0	0	0.548133	1.42719	0.509371	0	0	1.04523	0	0.463291	0.437881	0	0	0.887881	0.833427	0
ENST00000298352	0	0	0	0	9.42168	3.41324	3.11301	6.68312	0	0	0	7.53951	8.99056	0	12.039	0	0	0	0	4.79575	12.4643	18.3029	0	11.5565	14.7131	11.9426	3.67232	14.6156	7.32022	7.74171	0	7.39164	23.9924	16.8969	0	12.0889	13.6372	5.36242	7.46263	2.12875	0	14.468	6.10456	17.9304	1.69856	0	0	0	0
ENST00000298406	0	0	0	0	3.78508	1.46068	1.5654	1.3111	0	0	0	9.48427	3.78827	0	0	4.27133	0	0	0	0	0	9.31747	56.2256	0	0	8.60936	24.3306	8.18872	0	41.4536	3.5852	0	19.1405	2.52345	0	2.42682	8.57726	9.99578	4.78697	29.7601	0	0	0	0	0	6.48684	0	0	0
ENST00000298440	64.0248	58.4899	104.215	0	74.2338	40.4088	80.4192	64.7368	0	11.7215	12.671	31.3517	3.89524	66.4961	3.51016	12.658	0	0	11.3617	0	35.4653	31.6921	17.7017	72.4505	16.0609	35.6892	22.8345	21.2658	24.8141	33.2505	18.8288	24.6553	8.53939	9.98748	13.9382	23.6652	17.4611	21.6643	16.4387	7.7555	18.9654	0	14.2532	16.3435	74.5328	21.5159	40.7714	0	38.5055
ENST00000298454	0	132.18	0	0	40.3325	52.5394	43.8658	91.6324	0	0	0	0	0	0	0	0	0	0	0	0	0	0	12.2446	0	0	49.008	0	40.2705	0	0	0	22.8497	0	0	413.602	0	44.8921	16.999	0	11.6987	73.6289	0	0	0	0	0	0	0	0
ENST00000298492	0	163.19	25.0139	0	0	80.1143	83.8191	255.22	0	16.006	0	161.514	11.1243	0	0	0	0	0	0	0	0	0	107.76	0	0	0	38.7861	55.8751	187.228	123.76	0	0	0	0	487.208	5.86223	249.463	0	0	0	51.9262	0	0	0	0	0	0	0	0
ENST00000298569	0	0.44142	0	0	0	0.876758	1.46912	1.00595	0	0	0	0	0	1.00848	3.00858	0	0	0	0	0	0	1.78237	7.45041	34.6102	0	3.89205	7.96361	4.24098	0	2.99515	2.11045	2.24445	3.36286	0.713851	0	9.06339	2.37533	0	1.45094	1.8143	1.06792	0	0	1.93337	0	4.74352	0	0	0
ENST00000298585	3.18484	3.45851	7.03087	0	51.7847	18.0705	3.79288	4.9462	0	0	0	2.14903	7.83751	0	0	0	0	0	0	0	22.2269	12.108	5.19106	10.5708	2.66265	8.32929	7.36457	8.51686	8.67001	7.15987	0.803676	9.51807	13.8496	2.45756	0	0.686626	1.19126	49.1858	14.4976	1.29238	2.62891	0	0	0	0	0	0	0	0
ENST00000298649	1396.45	153.677	948.79	0	639.691	814.217	472.511	768.766	0	0	0	0	543.337	1594.57	0	57.1116	1575.89	42.5687	0	246.284	0	0	307.488	707.557	584.117	151.944	333.58	479.998	111.936	969.008	563.36	795.44	355.385	694.913	1374.24	128.916	206.09	174.232	542.559	290.724	796.874	2013.21	2156.04	3310.76	0	739.294	0	0	3003.49
ENST00000298818	0	0.932471	0	0	2.24081	4.4992	0.374561	1.3981	0	6.90309	0	0	0	0	0	0	0	3.05241	0	0	0	2.7849	5.14446	8.84551	0	9.2966	1.00125	1.72512	2.54262	3.64263	0	2.873	8.13957	0	0.749627	1.83814	6.59354	5.40166	0	0	1.12819	1.09352	122.313	0	0	0	0	1.84106	0
ENST00000298832	31.8236	0	0	0	22.453	16.7935	26.6394	0	0	0	35.2124	0	13.304	31.2703	0	0	0	0	31.4891	26.6978	56.2441	65.8884	39.497	48.4651	9.42569	0	41.8334	48.5689	49.0308	58.3247	0	42.0132	38.1643	0	0	0	47.3104	102.813	47.2183	19.2299	14.7412	0	0	0	0	22.1143	0	31.0098	0
ENST00000298912	0	0	0	0	0	13.934	0	0	0	1.35903	0	0	0	1.64096	121.226	0	0	0	0	0	0	22.6543	0	29.5882	0	3.13786	0	3.3947	0	11.463	0	2.26083	0	0	0	0.964247	0	0	0	3.58443	7.54314	0	0	0	0	8.66481	0	0	0
ENST00000298942	0.679574	0	0	0	13.0291	40.1364	4.7985	68.5377	1.62838	37.19	4.09266	87.7311	185.066	453.796	0	0	1.19183	35.6286	1.27343	5.0228	346.049	110.224	227.53	182.05	245.339	54.1558	187.081	168.643	2.31551	232.925	44.0237	192.993	292.744	748.139	1.30848	134.683	22.9934	22.8834	202.901	2.63547	206.848	0	15.406	0	1.1737	285.807	0	0	0
ENST00000298972	0.43626	0	1.24206	0	1.93121	6.96769	0.609605	1.74631	0	6.36	1.74561	7.61618	0	2.81067	3.15	3.25539	0	2.35709	0	1.9054	0	13.8609	5.71529	7.4813	2.77256	20.127	9.25755	9.83876	16.3802	15.105	0	13.9972	4.49394	2.20703	11.5682	1.59924	44.2421	2.94409	8.08582	27.3203	0	0	0.550647	0	0	1.2349	10.5969	0	0
ENST00000299045	0	0	0	0	0	3.85963	1.98141	0	0	0	0	0	0	2.51785	749.414	0	0	0	0	0	0	0	16.5922	28.2842	0	15.0389	44.1964	25.0253	0	20.9062	0	28.1712	23.3874	0	0.934104	0	206.587	0.934029	0	62.8425	0.993847	0	0.660545	0	1.22384	0	0	0	0
ENST00000299213	5.98123	0	0	0	5.52132	0.898928	0.770831	2.1133	0	3.92689	470.624	22.8622	2.02735	78.7566	0	2.08987	0	0	62.1626	2.17601	0	8.04458	15.5983	7.55204	1.09736	34.9198	17.5552	18.1881	17.2644	15.1476	2.52896	21.7365	6.03493	19.5564	0.914664	3.28755	1.06235	1.89545	0.843068	11.0856	4.61377	22.4055	0	0	0	3.41956	1.08477	6.30366	0
ENST00000299290	1.08965	4.05098	2.94534	0	10.435	3.19097	5.64394	1.0145	1.79963	1.11265	0.672783	7.2021	4.1284	3.38683	5.26497	1.66539	1.25567	3.1274	3.63147	0.448002	5.546	14.7668	11.1037	6.87329	7.76459	2.18705	8.65051	6.52544	9.5765	21.2449	3.2065	12.6433	8.82777	5.62349	4.28321	6.14122	5.7154	6.23936	6.34877	4.97605	4.56067	1.26367	3.46946	3.4207	0.570511	3.16422	1.53981	4.1999	0.467908
ENST00000299402	174.575	0	0	0	1.0213	0	0	22.2709	0	0	0	0	0	0	0	0	0	0	0	0	0	19.3038	28.119	0	0	0	61.9302	14.1315	4.62601	29.2332	0	31.3178	0	157.524	0	57.6131	1.50378	0	74.0831	0	0	0	100.285	0	0	20.0793	0	0	0
ENST00000299578	0	0	3.25933	0	6.39745	5.69328	14.9215	7.61829	0	0	0	7.21097	15.8051	8.70127	3.38534	0	0	0	6.16425	3.91212	0	8.65912	67.157	10.4339	12.0034	13.5508	21.2788	15.2253	10.7507	35.6516	0	20.0682	22.2004	32.5544	4.20848	10.4198	10.2407	8.64995	0	0	0	16.4302	0	2.46845	0	33.5315	0	0	0
ENST00000299641	1.07153	0	0	0	16.511	2.75537	3.14101	0	0	0	0	2.94779	0	0	0	0	0	0	0	0	3.07736	2.58573	0	0	0	5.39404	2.14068	13.7811	7.08221	0	2.33728	13.8357	15.3199	8.1747	0	0	3.23516	3.159	2.83227	2.43482	0	0	0	0	0	0	0	9.71515	0
ENST00000299767	28.8447	2.65273	9.08753	0	6.16627	31.1921	47.8609	21.3468	0	4.32784	3.17964	0	8.33058	0	6.25919	2.01604	0	0	18.5382	0	1.60433	16.6573	3.58812	10.4312	10.0411	3.5786	7.15549	8.3429	4.81623	24.8614	0	23.2463	6.84488	10.6357	0	14.8978	12.932	5.46339	4.79896	3.86349	2.39986	16.8732	3.27095	13.7456	20.6473	0	3.28425	0	0
ENST00000300108	0.348013	0.776372	0	0	3.17325	1.08916	1.15643	0.169387	0	39.0331	1.27539	2.00539	4.10909	1.88329	0	4.30194	0	1.66566	2.60211	0	0.674417	2.79641	4.13539	4.3418	0.692513	0.731634	18.9394	3.91864	1.85279	13.6299	1.29754	1.82198	4.59099	1.14745	0	3.93004	1.8806	0.441852	2.82705	103.474	2.68018	5.13354	1.72555	0	2.60527	0	0	0	0
ENST00000300119	0	6.48662	4.22779	0	8.06387	5.7994	10.8578	3.27989	45.6023	2.6934	3.38087	30.5639	5.90871	1.87455	10.1917	0	0	0	17.2718	0	0	13.6546	13.0523	22.9013	8.68492	9.97332	19.3415	8.09403	16.6332	16.1364	0	17.1044	24.3417	32.0081	5.03505	3.86181	9.11225	10.5404	5.28686	14.9024	8.7805	0	0	0	0	0	32.8853	5.53803	4.92005
ENST00000300213	0	0	0	0	11.3721	24.5766	14.2345	0	0	280.121	0	0	0	3.52464	0	0	0	27.5083	2.46407	0	0	288.857	2.82087	0	0	55.731	0	107.953	35.8325	41.9054	0	0	0	0	0	7.60072	0.929621	0	3.00013	0	4.45396	0	0	0	0	0	0	0	0
ENST00000300249	116.679	45.7449	2.44335	0	122.777	109.758	94.9932	102.42	0	4.20916	159.954	139.576	15.0702	14.6087	58.1339	0.956862	62.3809	24.2418	410.611	2.62892	311.465	145.381	218.888	148.173	323.126	191.956	182.442	344.724	111.558	42.5686	310.461	83.538	116.488	269.498	67.5843	352.54	210.158	48.3888	274.433	1473.45	116.701	70.064	88.5317	0	122.266	0.609469	0	49.4769	0
ENST00000300481	8.40514	29.7957	0	0	17.4295	9.89133	45.7484	9.34307	13.8374	64.6697	0	0	28.5843	15.8428	7.90428	12.3683	0	0	20.9825	0	0	64.3022	74.4001	91.5552	30.5826	18.169	28.2595	5.47171	60.3821	53.9973	5.76265	34.5194	57.0636	0	0	15.8731	61.2106	51.7302	10.1281	17.4716	12.3761	38.5069	2.35587	5.35087	73.6661	5.22954	19.056	0	0
ENST00000300692	0	0.565017	0	0	4.80041	1.09956	3.85979	7.41001	0	0	0	2.68605	39.5409	0	0	0	0	0	1.32556	0	0	15.1863	15.1048	64.2879	9.32942	0	7.2803	4.70244	17.4282	39.0257	0.673986	3.56086	0	9.11428	0	0	0	3.26977	0	0	0.682551	0	0	0	0	0	0	0	0
ENST00000300747	13.1683	7.23027	0	0	19.507	5.41605	26.8845	5.64419	0	0	0	0	0	0	0	0	0	0	43.2414	9.13246	0	0	0	0	30.3355	0	0	27.3083	42.1845	63.6088	0	38.4363	0	0	0	14.7169	9.64879	58.6977	0	21.4908	0	0	17.636	0	11.5452	0	0	0	0
ENST00000300933	0	1.47267	0	0	33.0349	8.1276	7.88694	75.0769	0	0	0	0	12.4027	0	0	0	0	0	0	0	0	2.93219	0	0	59.777	34.9544	4.2168	1.91628	65.5888	15.3436	0	12.1009	0	0	0	16.1298	0	1.62516	0	0	0	0	0	0	18.0445	0	0	0	0
ENST00000301008	1.36649	0	0	0	0	0.57679	0	3.99166	0	2.18851	0	0	1.49464	1.3251	0	0	0	0	52.3236	0	0	0	0	0	1.62363	0	0	2.18898	0	0	0	0.911666	5.16543	0	0.952196	0.779094	1.04659	0	0.937348	0	2.86551	0	4.10592	0	0	0	0	0	0
ENST00000301281	0	78.7956	0	0	6.50136	24.1169	10.9821	66.4954	0	0	0	0	0	0	0	0	7.04926	25.9095	0	0	0	15.378	31.2291	0	0	26.2763	15.728	31.6028	0	46.8542	0	40.0892	105.291	2.35222	0	188.042	134.142	11.1865	11.2787	2.93589	90.8121	0	0	0	0	7.28374	0	267.133	0
ENST00000301305	12.0381	36.4289	0	0	59.7114	51.5639	32.6246	0	0	112.045	0	6.37646	49.9213	87.6529	0	0	100.426	0	0	0	277.553	77.2412	92.6869	133.695	82.396	170.447	62.0357	112.207	84.6326	67.0199	11.4539	67.2075	155.185	318.341	124.031	0	356.549	46.6326	62.0741	132.794	127.555	0	322.227	0	0	139.599	0	155.268	0
ENST00000301318	111.597	351.776	81.1546	0	231.78	214.853	136.228	165.99	0	181.075	0	0	102.47	168.101	195.231	0	246.596	260.311	0	16.2079	688.705	291.915	292.25	226.268	623.795	310.501	339.432	272.033	679.219	144.133	201.519	138.721	544.502	934.801	406.824	552.924	708.524	265.863	247.945	489.886	421.621	0	1101.28	0	0	274.873	0	1123.8	0
ENST00000301327	0	0	0	0	13.5196	0	5.88524	0	0	0	0	0	7.50011	0	0	0	0	0	28.3327	0	0	0	0	0	12.0357	0	0	6.10494	13.7386	10.3526	0	29.9434	0	0	0	0	10.8466	0	0	0	0	0	0	0	0	0	36.6387	11.2953	0
ENST00000301335	1.26486	25.9157	14.6892	0	7.50811	13.7924	2.95436	1.22668	0	2.11767	70.9727	0	37.8116	1.40403	0	0	0	0	0	4.80808	18.1451	4.06991	10.2051	12.131	0	20.7058	8.47695	0	20.0912	0	1.27867	5.85061	2.73428	4.06673	0	0.980002	11.009	2.93789	2.55316	9.38744	5.92208	14.2437	1.49641	10.5547	75.2819	0	111.132	26.5707	0
ENST00000301490	0	0	0	0	1.07043	1.73428	6.234	2.66729	0	0	0	0	0	0	0	0	0	5.78575	0	2.72166	0	0	0	0	1.83433	60.6583	7.63469	6.58176	0	0	151.142	9.60143	6.47539	0	0	0	0	0	0	10.4613	0	0	0	0	1.92155	32.5249	1.81598	0	0
ENST00000301529	0.736064	0	0	0	3.71044	0	4.49606	2.03807	0	4.99457	0	6.95626	10.6159	0	0	0	0	0	2.69812	0	1.66083	3.98425	8.10421	9.53763	0	4.56022	4.86204	9.46592	6.48972	6.13586	0	3.73105	6.33958	3.71219	11.5211	0.93529	2.15951	2.71185	0	1.13543	2.0459	1.66197	0	0	1.4304	4.19698	0	0	0
ENST00000301645	1.23214	0	0	0	1.87545	1.2838	1.02096	3.952	0	1.64472	9.85985	2.69072	3.96235	2.60992	4.48243	1.36261	0	0	0	0	4.33098	1.94104	5.6149	4.30461	2.62602	0	2.84264	3.46851	1.73572	3.00711	0	3.00013	3.33925	3.68683	1.49651	0.534355	2.31429	0.815563	5.0916	2.58617	1.10892	3.89881	1.55694	1.09281	0.893834	0	0	2.11388	0
ENST00000301656	37.8931	3.87887	11.2968	0	4.07652	10.7052	0	0	0	0	0	64.703	43.4057	0	40.9444	0	0	10.8408	0	0	0	25.1099	12.5104	37.3859	0	20.4004	31.8839	16.2238	49.8844	17.5345	6.30265	38.0023	27.4638	15.0059	23.7931	12.8234	34.4106	11.5904	54.8881	19.9547	7.18807	4.12676	2.36838	9.52887	12.2212	8.95137	17.6619	18.4522	0
ENST00000301679	1059.37	600.952	272.169	0	647.207	964.503	380.418	148.204	0	1093.76	1932.64	2490.1	854.259	651.04	238.609	2208.78	0	136.084	1783.46	0	56.32	564.743	902.418	825.581	504.222	1001.77	947.079	748.722	865.15	812.398	427.539	635.941	1168.51	4027.35	5146.64	2180.84	744.51	708.732	1287.74	1605.05	203.697	157.652	1644.2	0	0	168.966	0	0	0
ENST00000301717	0	0	0	0	0	0	0	0	0	13.9441	0	0	18.6805	11.535	78.0034	281.061	0	0	0	0	10.2858	0	0	34.7669	0	31.0474	0	75.1304	25.2871	0	0	0	6.20555	18.018	0	24.2155	28.6322	24.6962	0	34.7671	0	0	0	0	0	12.131	0	0	0
ENST00000302196	0	5.53844	0	0	0	5.43007	6.27325	19.391	0	0	0	0	0	11.2059	40.8641	0	0	0	0	0	105.538	44.6675	69.7681	49.379	17.4673	29.4872	48.4826	63.7427	80.6016	98.3989	0	50.7911	50.4876	59.7734	639.406	62.1763	186.795	9.90638	0	10.3536	11.2609	40.3181	225.739	0	10.0745	0	257.568	0	0
ENST00000302236	0	1.32585	0	0	2.68633	1.79398	2.13855	0	0	3.52811	0	3.13035	3.38408	6.76085	5.27446	0	0	0	0	0	4.88434	12.9382	8.60584	4.52342	7.17715	3.95673	3.64804	9.45539	8.63336	6.87039	0	1.48473	10.5351	5.13362	5.24121	2.61048	7.66373	7.82574	12.4047	0	0	0	7.14076	0	0	0	0	0	0
ENST00000302262	0.800648	0.640139	0	0	0	7.09716	0	2.03452	0	0	0	4.03038	3.22841	0	0	8.89056	0	0	0	0	0	0	1.23962	20.9312	2.69568	2.48097	1.4301	2.40123	2.44604	1.03729	0	3.3383	0	0	0	0	0	1.06791	3.62117	3.88139	0	1.49952	8.19203	0	0	1.39695	0	5.54073	0
ENST00000302362	0	20.915	0	0	3.15651	2.36088	3.79671	2.90276	0	0	0	3.68311	5.78041	16.7984	69.2405	0	0	0	0	0	57.3968	0	8.96612	27.3367	15.2145	3.21129	5.62624	15.123	22.5887	15.9854	0	9.84009	4.89914	29.7672	0	15.5135	8.21231	2.03197	6.12892	0	6.43425	0	0	0	4.71594	5.07716	0	0	0
ENST00000302506	1.82098	0	0	0	1.98046	0	1.19056	2.13165	0	0	0	0	0	0	0	63.2284	0	0	0	4.88473	0	9.47287	38.4796	0	11.8293	0	6.49617	5.45233	0	0	0	42.6479	8.64166	12.9682	17.8269	9.88285	11.7163	2.64553	12.9456	0	0	0	0	14.7491	3.87657	0	0	0	0
ENST00000302513	0	0	0	0	0.638877	4.93101	0.916498	0.370921	0	0	2.59813	7.73154	0	2.20028	1.43839	0	0	0	0	1.50133	8.10395	1.50562	0	0	2.04951	1.5094	0	3.06292	2.73666	1.92483	6.99815	3.19958	0.688056	4.07882	0	0	0	3.17815	2.62369	3.58396	0	0	1.10536	0	1.0554	0	0	1.92632	0
ENST00000302649	0	4.39867	0	0	1.86663	5.85403	16.9619	0	0	0	0	2.96871	6.67401	0	5.97055	0	0	4.85209	3.68606	4.56382	8.26591	43.5797	0	4.44156	8.83624	4.41301	6.11231	4.68903	2.29219	8.29043	0	42.1938	5.14703	21.447	0	5.20273	1.53786	1.24756	153.363	0	0	0	19.4309	0	0	141.91	0	0	0
ENST00000302995	0	187.88	180.687	0	233.742	211.988	78.9749	98.7426	0	13.7129	0	0	0	273.615	0	0	0	0	0	0	0	140.805	489.98	190.363	372.39	334.513	199.14	558.831	0	237.702	0	334.038	1019.31	0	0	20.4101	670.566	347.482	0	921.432	0	0	0	0	0	0	0	0	0
ENST00000303039	0.469327	20.2372	0	0	14.9375	2.55151	1.77355	0	0	1.58731	0	72.4552	0	20.9452	0	0	0	2.4628	0	1.73574	2.87348	5.59579	3.0617	13.1797	0	14.4276	14.8889	42.0384	42.9157	1.21484	0	14.4162	2.45091	0	0	0.80425	19.171	0	2.66383	0	0	0	0	0	121.562	1.33242	0	0	0
ENST00000303143	361.399	20.7147	30.5162	0	32.911	73.0876	6.74528	36.941	0	8.2868	0	33.7075	77.725	28.781	60.5395	11.2951	1583.26	21.9643	0	22.3741	2.85937	201.521	611.609	296.15	1452.44	283.763	343.828	612.193	377.078	327.371	1861.23	389.099	424.476	815.055	900.299	341.538	598.169	62.1153	400.004	131.354	1063.62	7.87329	1468.53	0	18.1581	37.2886	453.38	0	0
ENST00000303329	0	0	0	0	3.60543	0	0	0	0	0	0	10.3692	26.7754	0	17.5893	3.76067	0	0	0	0	0	11.1866	12.0175	0	0	8.06054	2.83809	2.80068	0	2.43398	0	29.7747	0	3.18082	0	0	14.1703	0	0	14.4969	0	0	0	0	0	0	0	0	0
ENST00000303343	0.44224	1.10934	1.01253	0	0	2.15728	3.30941	1.23776	0	27.6009	0	0	9.29795	0	2.53389	0	0	2.35988	0	0	0	3.70326	9.13907	41.3797	12.7756	0	39.686	24.2411	205.485	6.51503	0	51.7064	42.4706	0	0	12.9499	59.5563	10.5962	7.54534	6.18262	4.5577	0	0	0	0	0	0	30.8048	0
ENST00000303354	0	0	0	0	6.77674	0	3.38541	0	0	0	0	11.2964	80.764	1.2979	6.1424	0	0	0	29.5132	0	9.40548	8.69517	12.1875	0	0	5.32029	0	0	0	0	3.2181	0	0	5.52039	1.88909	17.9132	0	2.62983	0	0	0	2.98394	11.6882	18.5827	3.63674	11.2086	0	0	0
ENST00000303400	0	0	0	0	4.18796	4.17431	6.58898	0	4.74535	0	0	9.51678	0	10.3604	0	0	0	0	7.72718	2.81326	0	23.8359	7.73551	15.144	106.274	0	9.05183	14.6523	15.8396	11.7137	3.93976	17.262	0	25.7153	0	0	7.45321	0	10.9063	5.26725	0	0	0	0	0	0	0	0	0
ENST00000303434	6.10903	1.62171	3.351	0	3.30439	0.592934	1.8125	1.89174	0	3.33488	1.99887	0	7.21935	0.988805	4.36237	13.4577	3.53471	0	0	0	3.26059	3.79358	5.06978	12.0309	2.62019	9.76633	9.45344	4.36837	10.6592	6.78138	2.59872	6.58066	51.2849	7.98498	14.0636	6.43247	10.3374	8.08231	5.25397	3.70805	8.72584	2.23631	2.74954	4.14065	2.88351	10.5863	0.735678	0	0
ENST00000303910	0	0.311485	2.79895	0	0.400332	0	0	0	0	2.46218	0	72.9368	0.787502	0.728907	0	0	0	2.04415	10.2762	0	0	53.3981	35.401	8.82921	54.5081	12.4295	20.8887	5.28663	201.356	0	0	6.55621	0	23.0029	0	109.73	67.081	20.6349	7.88508	1.28384	0	0.731375	0	1.05943	0	0	0	2.46464	0
ENST00000304222	0	2.06583	37.5518	0	10.615	43.8735	0.477987	0.491369	0	0	0	7.56358	0	0	0	0	0	0	1.5315	0	0	0	0.654903	18.1963	37.4392	0.930442	5.02462	42.5066	0	2.20825	0	7.61812	5.78628	12.1361	1.69679	238.121	0.579318	32.9929	17.7523	23.6778	0	0	0.378306	0	1.37658	0	3.74494	1.28773	0
ENST00000304465	0	1.19479	0	0	8.99732	3.39144	11.3318	0.568237	0	0	0	0.757346	0	0	0	0	0	0	0	1.47477	104.605	0	7.46863	0	5.19362	0	11.296	6.52401	0	0	0	4.45162	0	0	0	0	3.37347	0	2.11105	0	0	0	0	0	0	0	0	0	0
ENST00000304733	0.33938	0	0	0	10.9174	1.06185	4.06867	0.955852	0	3.9676	30.6117	1.08497	3.8527	8.46483	6.01497	0	0	0	2.65865	0	2.49149	2.45525	9.23772	3.95251	13.3226	7.74936	9.83132	7.31538	29.6515	2.21993	0	3.14581	7.64214	0	0.838915	0	6.47937	1.44132	2.23305	6.34346	2.86541	0.852653	3.24802	1.23191	0	0	0	36.6299	0
ENST00000304778	3.1786	8.11763	6.03984	0	9.18239	10.129	4.19007	3.12588	5.06445	9.54206	17.1475	4.47835	9.1026	20.0286	67.9899	13.8667	3.42291	3.2592	7.62599	1.39709	12.0886	27.3612	11.9566	35.6527	21.2962	16.965	19.8995	19.4048	31.0614	22.2398	11.7778	18.6412	18.0046	44.7135	16.1766	12.2804	16.5285	4.76097	7.59474	20.0284	16.8	3.70876	9.72751	0.801781	79.7409	11.1741	1.16128	61.1331	2.28926
ENST00000304788	5.25253	194.778	16.3285	0	33.0881	63.8163	42.0045	100.036	0	0	34.6145	344.688	60.0422	3.92766	17.7887	16.777	0	0	7.84587	0	0	49.003	36.3468	138.778	22.6836	94.6763	111.278	86.9172	29.6969	147.17	9.56298	101.635	133.893	128.532	0	221.869	6.655	22.2978	175.116	711.397	53.7894	4.92899	733.292	3.74676	11.8609	23.8078	0	6.84098	0
ENST00000304926	0	1.79531	0	0	0	1.29105	1.42344	8.71245	0	0	0	0	6.83352	0	0	0	0	0	0	12.0836	0	5.54682	15.9783	12.2822	10.2041	22.8755	19.2	12.8114	22.8379	15.4196	3.91338	18.7896	0	8.71661	13.5621	0	3.81318	0	8.92054	7.69029	3.21848	0	0	0	0	663.999	26.2453	0	0
ENST00000305103	1275.52	143.665	0	0	218.987	405.719	540.545	142.098	0	34.8343	0	0	732.417	56.3584	0	0	245.321	145.713	0	0	0	370.59	75.2408	310.185	0	323.155	54.2403	230.958	0	442.124	0	40.4979	440.92	0	0	0	423.452	41.7046	0	332.405	289.366	0	0	0	0	0	0	0	0
ENST00000305105	0	0	0	0	0	0	0	0	0	0	585.114	0	0	1193.34	419.593	0	1336.87	0	119.681	12.9195	0	188.768	593.136	168.506	622.851	349.142	568.352	241.514	221.89	368.004	0	233.06	83.1462	603.05	504.301	351.638	282.378	875.173	693.97	416.449	0	0	822.238	0	698.541	37.1351	0	662.581	0
ENST00000305368	0	1.18768	0	0	19.8323	2.02395	1.94173	0	0	0	3.83765	0	12.1066	0	0	5.98923	0	0	0	0	4.50152	0	2.311	18.1887	2.77696	1.71733	2.58061	3.08478	3.94586	0.952743	0	2.16642	0.817662	4.25031	0	0.924199	3.49988	1.15909	0	0	0	0	0.785608	0	0	0	0	0	0
ENST00000305409	0	118.314	33.6145	0	92.9522	0	39.2818	10.3527	0	0	0	237.2	0	0	0	0	0	0	0	0	0	0	0	0	0	80.6446	62.0055	43.0946	0	46.7657	0	9.09891	265.581	0	56.3896	0	0	29.4744	0	35.3738	0	0	0	0	0	0	0	0	0
ENST00000305476	0	29.6658	0	0	33.2141	14.6318	28.5511	13.0592	0	0	0	0	0	0	0	0	249.471	0	0	0	0	0	0	23.1277	0	0	0	0	36.8946	12.1277	0	10.5381	0	0	0	0	0	5.13091	0	0	0	0	0	0	0	0	12.0284	9.6503	0
ENST00000305479	0	61.7167	32.252	0	0	31.3624	0	20.3252	0	0	0	0	0	0	0	0	609.246	0	0	16.6329	0	22.8758	63.6811	0	0	0	0	28.5038	0	0	0	20.4099	0	70.2727	388.426	23.206	10.5346	0	75.7234	0	0	0	0	0	0	0	685.003	370.671	0
ENST00000305481	0	198.872	265.085	0	188.476	138.647	166.115	48.2589	0	0	0	0	0	0	0	0	861.601	0	0	0	0	0	0	30.1198	0	91.7104	178.361	27.4973	174.911	0	0	56.4441	0	0	534.021	29.7103	0	0	0	0	0	0	0	10.1355	0	10.2891	0	0	0
ENST00000305491	0	174.492	165.509	0	103.173	91.9409	75.3369	16.6415	0	0	0	0	0	0	0	0	0	0	0	0	0	0	0	0	0	0	24.0202	26.8757	89.821	0	0	35.7493	0	8.35169	0	24.2702	0	0	0	0	0	0	0	0	0	0	0	0	0
ENST00000305533	0.297763	0	0	0	0.308669	0.228011	1.54068	0.636906	0	2.73151	0	2.39104	3.04689	0.574717	1.41534	0.776103	0	0	2.40065	0	0	0	0	2.83708	1.07062	2.5926	0.503263	0.382107	2.42611	0.679881	0.525055	1.42295	0.765696	0	5.43894	3.37273	0.493946	0	2.39067	1.03198	0.96469	0	0.977504	0	0.919217	1.16485	0	0.906129	0
ENST00000305557	0	0	4.49539	0	0	2.08322	3.21784	1.24389	0	4.52415	0	0	4.67738	0	0	0	0	0	0	0	1.92405	15.9293	2.18283	5.72889	1.51753	1.93146	0	1.21643	1.66719	0	0	9.2537	6.47878	1.02103	6.80516	0	1.13245	2.15336	2.94658	0	0	0	4.23428	3.77335	0	0	3.13088	4.3883	0
ENST00000306071	0	0	0	0	1.59828	0	1.33981	0.784675	0	16.5662	0	0	11.4884	0	0	0	0	0	0	0	3.3775	4.07081	0	5.4724	3.00097	0	0	3.93095	6.50542	7.17837	1.44743	6.47294	3.82537	9.98355	11.86	2.90254	0	4.85991	0	2.75403	0.844321	7.5294	0	2.66422	4.44619	0	0	0	0
ENST00000306368	19.1762	6.00771	0	0	14.1268	35.0657	34.754	68.8785	0	170.164	3.07619	122.419	280.941	111.831	84.2308	0	0	28.4585	132.192	24.4917	1.56579	258.374	190.248	103.293	120.892	148.925	31.5321	121.651	0	73.8566	8.79693	84.1305	139.741	12.8684	0	6.73167	133.488	108.688	45.5376	1.20021	173.5	0	21.2858	591.804	2.65185	5.35814	0	7.25146	0
ENST00000306378	0	51.8195	0	0	24.9791	89.6084	0	125.708	0	0	0	0	210.526	0	0	0	0	0	0	0	0	0	60.9871	0	112.745	0	61.7442	0	0	0	0	0	0	0	0	14.3571	0	0	0	0	75.7699	0	0	0	0	19.8708	0	0	0
ENST00000306502	0	0.810151	12.1056	0	18.3225	0	1.35668	0.316444	0	18.7534	0	286.156	0	237.416	0	0	0	30.4194	0	0	5.40327	95.4754	143.062	118.73	108.911	75.7704	105.874	23.959	0	101.64	0	92.9794	3.76414	0	10.1801	29.7284	66.8317	0.784311	13.9053	58.6621	125.009	0	0.930368	0	0	0	0	0	0
ENST00000306801	2.81371	0.675788	0	0	3.8208	0.328245	2.34288	0.351859	9.9072	1.27089	0	2.27278	2.78967	5.73477	0	0	0	2.2622	7.97901	2.45111	3.4773	53.4595	2.56475	3.09782	0.847128	2.22538	2.05194	3.1387	4.18116	2.39143	5.35661	3.97094	2.34925	5.58433	1.12163	0	88.8212	5.25113	1.71982	0.65376	0.834605	1.67151	20.3063	0	1.61784	0.705574	0	0	0
ENST00000306910	1.3136	0.531792	3.49685	0	0	2.82811	0.557042	1.40989	0	1.94183	0	1.7772	0	0	1.55893	8.19596	0	4.58449	2.4609	0	2.75977	5.95276	2.14064	0	62.379	3.6667	5.86268	0.984297	2.40417	27.1898	2.59496	13.998	3.05404	5.20682	2.31501	4.52984	7.15019	66.7861	2.58903	1.04183	4.50777	9.94942	1.65709	0	3.4677	5.14614	0	6.47921	0
ENST00000307137	0	2.03033	0	0	9.31015	5.85923	3.38389	6.14355	0	6.00083	7.26641	8.43573	4.50718	0	4.77036	2.93416	0	0	0	0	7.22012	23.5936	21.4623	30.7346	0	0	17.9914	13.0022	0	22.8771	0	14.1338	18.4503	21.3048	28.8881	0	9.72073	17.2422	8.94101	5.68646	12.8189	0	0	2.89299	0	4.00826	0	0	0
ENST00000307227	0	8.76227	0	0	8.32592	0	13.8705	9.51744	0	199.56	0	0	6.90895	73.0422	0	84.9255	0	33.931	0	0	0	10.649	57.9575	52.2138	48.589	27.7208	19.1202	9.92175	34.6178	32.2198	98.2319	29.2629	87.8041	34.6401	0	25.67	0	54.215	73.1816	5.48913	80.2887	0	12.9856	83.617	0	0	0	0	0
ENST00000307377	1.30581	0.566892	0	0	0	0	2.53299	0	0	0	0	0	0	1.16551	0	0	0	0	0	0	1.5135	1.041	2.88024	4.14908	1.08261	2.97002	1.26909	1.96027	0	0	0	3.28848	0.827996	0	0	0.701157	0	0	0	0	0	0	0	0	0	0	0	0	0
ENST00000307450	0	0.680711	0	0	2.49566	10.9443	0.740645	1.12597	0	2.57591	0	139.711	1.72772	0	0	0	2.98392	0	3.22901	0	3.47809	19.085	4.13057	8.35224	3.4348	6.86015	5.27057	10.9103	6.12109	4.24678	1.70289	2.1971	8.78184	2.14541	6.45336	72.6519	9.85614	39.2579	0	0	0	0	0	0	7.83871	1.49721	1.42262	3.14776	0
ENST00000307954	1.44947	0.294815	29.9629	0	9.03456	15.6315	7.83187	32.572	0	12.9526	3.71872	0.895512	75.4893	1.61922	4.29717	0	0	0	1.39199	12.002	0	4.21867	2.74999	20.7975	1.71826	17.4108	9.75678	3.11419	8.47816	3.0451	0	2.83865	13.3818	3.29336	2.43943	0.870427	2.99842	3.13361	5.78894	2.19726	47.8795	2.72221	1.71775	86.7879	1.52864	1.19425	286.306	0	0
ENST00000308022	0	0	0	0	5.68658	5.6731	0.292702	0	4.364	9.44118	31.111	185.859	0.920144	0	0	567.72	0	2.38809	1.70863	10.1015	5.58371	1.45049	35.4996	88.091	127.058	3.39837	43.6797	20.1187	40.7223	1.28665	0.869494	10.0965	20.1301	341.449	46.8434	12.0467	67.5596	16.269	55.3157	86.7951	33.4659	0	0	0	668.73	0.781726	0	0	0
ENST00000308153	0	3.90028	5.85278	0	0	3.78785	7.98974	6.16861	0	22.5165	0	0	0	0	47.5396	0	0	13.0242	0	0	25.7543	28.538	30.3817	31.5915	8.63191	30.4418	4.50556	12.8504	14.1822	34.459	11.0903	0	31.5306	27.0074	22.9903	50.4779	13.7262	16.263	4.46633	0	28.9844	0	6.04453	17.7409	0	10.0799	0	0	0
ENST00000308251	0	0	0	0	4.90848	4.85642	20.2262	0	0	0	0	0	45.3681	0	0	0	0	11.1031	0	10.4605	9.66273	29.4768	28.3436	50.302	25.136	20.6329	27.5675	22.0768	14.1424	100.788	0	19.8273	34.7527	4.78282	8.14498	0	0	9.49279	25.5615	3.50997	15.8148	7.38384	5.03145	71.688	0	55.2252	3.5205	7.11996	0
ENST00000308304	17.3064	40.925	0	0	6.2025	9.57463	9.42746	10.5002	0	10.4099	0	201.956	169.448	0	0	0	0	15.4734	17.8485	5.84041	6.36103	109.072	27.8582	15.7012	64.9152	126.286	56.3666	65.5133	31.0653	62.8505	0	134.334	9.91077	44.931	8.4671	5.35834	3.85848	71.7899	5.92791	3.95907	5.89084	4.86269	4.64636	0	0	0	0	0	0
ENST00000308354	0	0.43393	0.691153	0	0	0.347071	2.89376	0	0	0.861188	0	0	1.61659	2.37455	4.35267	0.795575	0	0	4.52649	2.86757	1.19418	14.6508	1.51445	3.45788	11.2492	0	5.61137	10.8362	3.88502	14.8102	0	3.47978	1.12416	0.913122	0.921487	0.617971	2.22691	7.38312	6.11143	1.23657	0.813371	6.30517	0.607688	0	0	0	0.484761	0	0
ENST00000308527	0.768273	1.2316	0	0	1.98043	2.21559	1.54435	1.06694	0	1.15653	0	2.11296	0.770861	0	3.18849	20.037	4.57654	0	0	0	0	11.0177	0.892412	5.9663	2.28665	6.27431	8.09984	4.43643	8.5406	4.44548	0	2.31298	7.69202	4.73017	0.573577	4.5063	1.96207	7.69001	6.40278	1.27885	3.13407	0	1.80062	0	3.12472	0	0	0	0
ENST00000308624	9.01961	19.1451	0	0	0	38.6329	4.26161	57.1262	20.569	19.2262	40.9493	347.904	0	0	0	0	0	22.827	25.421	0	0	38.852	25.5552	31.8459	0	11.1717	85.9456	109.39	57.0304	78.4462	38.0221	53.3172	34.6235	22.7547	26.7542	23.9074	28.8061	34.6745	28.8536	0	95.7303	40.8375	0	71.672	21.8276	71.5963	0	0	0
ENST00000308893	1.2712	1.26598	0	0	0.36975	0	0	0.469123	0	3.64513	0	3.52883	0.922609	1.64237	0	198.958	0	0	0	1.82901	1.53655	1.45313	2.27403	2.20591	2.58696	3.65805	1.19518	2.37935	1.77917	1.4032	0	1.41087	0.462582	1.15416	0	0.873655	9.43726	0	21.7891	0.453973	0.369973	0	0.464679	1.3122	0	3.24832	0	0	0
ENST00000309035	0.992723	3.33547	1.24968	0	2.23956	0	5.60017	3.05865	0	4.17264	0	1.96864	5.92427	2.24907	1.51996	1.46697	0	0	6.77727	0	4.01594	21.2461	8.62708	13.9025	14.096	12.6616	6.26099	11.8102	15.3413	20.2837	6.43528	18.7694	5.34229	4.33959	2.14345	3.31331	7.47578	1.02411	7.99726	1.70823	3.64012	2.21556	1.9623	6.54915	0	2.89541	0.940472	0	3.02288
ENST00000309180	0.433367	0	0.99256	0	1.24332	0.365574	0.226895	0	0	1.4321	0	1.09718	0	0	0	0	0	0	0	0	0	0.948848	0.637327	0	0	1.99656	0.847821	0	1.88931	1.2709	0	0	1.04928	2.69487	0	1.36321	0.605353	1.19897	0	0	0	0	0	0	0.746158	2.00889	0.708368	0	0
ENST00000309276	0.475859	0.852869	0	0	0.715801	0	1.50475	0	0	0	0	1.33291	0	1.77993	2.11391	7.86122	0	2.6486	0	0	0	3.06258	4.52604	0.92208	0	1.34275	0.77677	1.39009	0	2.91052	0	1.84059	2.08668	2.57071	0	0	6.16571	1.46705	1.32796	2.10615	0	1.00101	2.60297	0	2.38353	1.46318	0	0	0
ENST00000309439	1.25365	0	0	0	1.6537	2.92288	1.74361	0	7.68369	4.79137	0	0	0	0	0	0	0	0	0	0	0	0	2.39399	27.8458	0	11.2238	2.78757	0	0	6.10378	0	0	3.60588	0	0	12.7071	2.30659	2.16517	11.2498	0	0	6.075	612.918	0	2.68516	0	0	0	4.48869
ENST00000309522	1.63037	4.0833	0	0	4.7836	1.47668	3.21484	0	7.8056	5.73392	0	10.0638	0	6.53147	7.7931	0	0	0	11.9085	0	0	13.9774	2.76384	7.60298	2.86164	4.04988	0	3.85146	3.34789	6.10123	7.56373	0	4.65741	10.7648	0	0	0	2.63124	2.11448	0	0	0	10.9325	0	0	3.97829	0	0	0
ENST00000309562	0	0	0	0	1.02456	25.0276	0.675947	8.21226	0	0	0	0	4.32747	85.8836	0	0	3.67479	0	0	0	0	65.999	0	38.0155	0	0	58.0953	3.11764	0	0	0	22.3269	0	0	0	5.54327	50.3832	0	95.1299	42.9323	1.02203	0	0	0	0	3.62431	0	0	0
ENST00000309623	0	0	0	0	0.718994	0.277125	10.1116	8.1394	0	0	0	0	0.836302	0	0	1.9585	0	5.70949	0	0	0	11.6325	0.537621	3.1289	0.455965	2.9755	0	1.72001	9.1288	0.485637	3.30117	0	0.895849	0.586088	4.32974	0	7.66233	1.02928	2.4255	0	1.96698	0	0	1.24645	0	0.624971	0	6.91532	2.01596
ENST00000309680	0	0	0	0	0	1.5448	4.41875	0	0	0	0	0	0	6.62476	4.21363	0	0	0	0	0	3.76947	6.39803	12.2619	4.55086	21.2657	0	12.1429	8.27455	22.0616	0	0	11.6622	15.3735	0	19.2742	0	0	6.9736	2.44395	0	0	0	0	7.35863	0	0	0	41.9041	0
ENST00000309982	0	0.650512	4.45192	0	4.70327	0.661216	0.119249	0	0	5.85198	10.3992	0	3.42088	1.5598	0.385189	3.34599	0.571467	0.849673	1.96287	0.399159	1.02036	1.85478	1.30675	3.35823	5.49333	2.13774	7.10449	4.43352	2.16954	5.38013	0.98463	5.36698	0.888129	1.7883	3.51297	2.00542	2.02506	0.255622	24.3598	1.05945	1.56767	0	0.617186	0	0.904205	0.283332	0.247468	0	0
ENST00000310248	1.61241	1.53769	0	0	4.19543	1.26424	1.03344	0.934606	0	0	0	5.38553	1.94091	1.82289	3.40026	1.3007	0	0	0	0	1.00044	5.71691	4.76379	4.16978	3.05408	5.76205	2.23776	3.06178	4.09611	2.0684	2.98353	3.73893	3.33315	0.657466	3.99881	6.65558	7.08545	0.666635	5.01687	0.742949	1.04562	0.889327	0.482732	0	2.44213	0.86518	9.03463	0	0
ENST00000310298	0	0	0	0	4.37108	1.43124	3.5639	4.12826	0	7.35863	0	2.42467	8.67943	5.8427	1.77217	0	0	0	0	0	1.89722	1.60526	10.7559	8.67562	7.71901	6.84703	1.44372	9.40337	2.59571	2.37216	4.53881	10.9668	10.0097	3.80524	2.28888	1.82305	0	2.2918	1.28663	5.61269	6.09114	7.67828	5.5524	1.40525	0	0	1.31411	0	0
ENST00000310417	0	0.220809	0	0	1.45093	0.644385	3.72714	20.3512	0	0.817936	0	0	0	0	0	0	3.88102	2.90084	48.7059	0	0	0	22.7334	33.4931	0	19.5175	17.0708	10.2085	7.22459	47.5346	0	18.6895	43.6484	5.34212	135.546	2.31863	4.67521	9.85419	34.1899	2.83346	21.0616	0	6.62204	0	0	0	0	61.2189	0
ENST00000311008	0	48.8298	3.34122	0	36.4625	10.2213	13.0572	5.23642	0	0	0	0	0	0	0	0	0	0	0	0	0	30.0994	0	27.6201	35.9923	13.2103	0	2.15342	0	7.30135	0	17.9635	0	0	5.61639	0	0	0	49.9794	0	12.7346	0	0	0	0	0	0	0	0
ENST00000311308	0	0.660098	0	0	0	0	0.530333	0.540693	0	2.42609	0	0	3.49743	0	0	4.41413	0	0	3.08654	0	0	0	1.26402	0	2.28813	0	1.51513	0	0	3.30942	0	1.44865	0.957252	2.39099	0	0	3.7458	0	1.04125	0	0	0	2.31174	0	0	0	0	0	0
ENST00000311489	0	0	0	0	6.13762	24.3734	1.64092	0	0	41.5809	5.12676	0	0	2.28294	0	0	0	0	0	0	0	38.6388	11.2704	0	88.5378	7.27219	1.09671	15.1178	0	0	0	27.5405	0.743086	0	0	0.671271	47.863	14.3724	0.808781	0	0	0	0	0	0	0	0	0	0
ENST00000311601	0	0.644813	0.981972	0	5.03273	13.1573	6.18293	0.341824	0	2.87207	0	0	0	0.827149	0	0.604484	1.55509	4.63089	0	0	0	19.4824	0	0.540998	1.5497	3.21385	7.59634	0	0	0	0	2.13899	1.39542	0	0	0.478584	1.05311	0.392733	0.690815	0	0	0.83947	0	0	1.33139	0	0	0	0
ENST00000311604	63.7323	34.5659	0	0	4.88437	0	17.1787	4.8161	3.44637	0	3.24782	20.1759	23.5797	0	3.40485	0	0	0	2.78493	0	0	0	11.099	12.357	0	8.14452	0	10.3341	14.6573	15.9744	2.76599	17.2679	13.1582	0	3.3529	9.05289	6.4139	2.04225	2.19064	4.03393	8.47609	0	7.25055	0	0	1.27387	16.548	24.1327	0
ENST00000311626	0	10.3628	0	0	17.0812	9.0499	4.509	12.825	0	0	0	0	0	0	1.3281	0	0	2.95931	0	0	2.43955	3.22858	3.08722	2.93733	0	5.42765	10.3382	3.83662	0	1.28361	0	9.43501	1.25868	0.663121	0	0.576195	5.55213	1.19136	0.650266	52.5314	4.48922	0	0	0	0.888483	0	0	0	0
ENST00000311923	0	0	0	0	0.94137	0.241511	8.74258	0	1.45112	1.94688	0	19.6404	94.1189	1.22277	0	0	0	0	0	8.37164	0.617707	8.181	9.91592	1.74621	0	4.8245	5.71026	1.56124	24.8262	1.13807	2.45654	2.2321	25.4165	0	3.10758	0.317303	0.87236	0.470089	14.0903	2.35801	0.576447	5.67918	1.21357	0	749.544	0	0	0	0
ENST00000312106	750.833	11.1763	0	0	299.229	381.296	168.275	223.098	0	0	0	192.15	0	0	0	0	0	0	0	0	4.06765	0	0	41.7694	100.851	54.3313	82.2926	10.3826	0	0	19.2099	0	0	33.5725	0	329.541	27.0113	0	0	0	0	0	0	0	0	0	0	0	0
ENST00000312184	0	0	0	0	1.40487	1.56828	0.556436	0.570607	0	0	0	2.79631	0	0	0	0	0	0	0	0	0	0	2.83529	2.05533	0	2.16127	1.60241	1.8818	2.13143	1.18882	0	1.44712	1.13295	0	0	0.998066	3.97448	0	2.34831	0	0	0	0.93388	0	0	1.57633	0	0	0
ENST00000312561	0	1.39797	31.3854	0	4.19384	16.0566	8.95964	0	0	0	0	0	0	0	0	0	0	1.53022	0	0	0	0	19.2764	0	45.095	3.32156	7.5054	0.430884	0	0.726988	0	0	6.0961	0.375806	0	7.95189	0	0	0	0	0	0	0	0	0	4.4967	0	0	0
ENST00000312838	0.760292	6.02295	5.98874	0	12.9931	16.711	17.1917	10.0103	4.53088	1.89107	7.43493	15.8729	24.0697	25.5548	7.33361	10.1737	2.97359	6.98766	15.2273	1.51736	9.33718	38.0582	47.1358	37.0185	19.4331	26.0168	55.5833	34.3191	33.5563	77.2774	11.0323	28.9895	28.3568	14.5282	25.9708	26.1236	17.1818	13.4289	133.825	20.1433	14.2439	1.99537	13.3484	19.6393	7.89367	9.20217	2.67394	3.11763	0
ENST00000313386	5.52342	1.55475	0	0	13.6624	3.17381	9.46511	0.629566	4.5496	0	0	3.68554	0	0	0	0	8.41443	0	0	0	0	24.9731	3.21134	0	4.69279	21.7101	25.7616	19.6025	2.28147	8.19682	3.61287	6.52975	2.44367	2.63535	0	5.8676	1.39085	0	0	5.03101	4.41784	0	4.34305	0	0	0	0	0	0
ENST00000313421	0	0	0	0	13.3743	1.8016	3.29615	0	0	0	0	0	0	0	9.24246	0	0	10.3082	0	0	0	0	40.4281	16.8903	0	6.91898	0	0	0	3.50062	3.78532	8.54173	28.7938	0	0	0	0	15.7322	0	136.666	2.87787	0	0	0	0	0	0	115.068	0
ENST00000313486	0.077986	2.60663	2.01162	0	8.24886	3.4664	0.500614	0.992665	0	1.01352	0	9.95575	1.48778	0.803616	0.391415	2.07698	0	0.800285	0.292809	0	1.44157	2.35094	11.136	1.44657	12.9748	8.63019	1.80052	5.93965	2.32789	2.48685	0.294466	4.30955	1.70347	0.87564	1.40498	1.82827	3.24879	0.968673	5.02165	1.89409	12.9321	0.308541	0.152272	0.30539	0.141861	1.01605	1.53618	0	0
ENST00000313956	0	11.6904	20.9597	0	0	67.0399	30.1579	153.895	0	0	0	26.6518	8.45537	0	0	264.915	0	0	0	15.2031	0	28.8589	37.2643	24.9566	0	75.3329	52.6617	57.4277	72.6194	52.9364	0	42.6383	198.572	0	0	0	143.527	204.553	174.671	154.533	146.934	0	0	299.749	0	43.3402	0	0	0
ENST00000313961	0	0	1.22322	0	0	0	0	0	0	0	0	0	1.07761	0	1.24674	0	0	0	0	0	0	0	0	2.24789	0	0	0	0	1.5067	0	0	0	0	2.96869	0	1.0881	0	0	0	0	0.537711	0	1.0133	2.20059	0	0	0	0	0
ENST00000314228	0	1.21435	1.20424	0	2.10511	2.59912	2.90072	0.412486	0	3.75456	2.02812	3.05327	9.63884	0	0	0	5.59474	0	0	7.42812	4.44656	10.6184	3.953	3.29178	2.98073	8.62559	11.1889	3.16376	7.72496	8.52522	28.4545	2.35553	10.01	4.49812	13.6957	1.39835	4.98017	4.7616	4.62569	2.10884	4.15236	0	0	0	0	0.902955	0.82608	3.31347	0
ENST00000314235	0	0.566352	0	0	14.1384	1.72558	0.726093	1.33671	0	2.87133	0.635591	37.3259	13.7029	18.9217	0.753335	0.886701	0.564598	0.848573	1.14669	0.390592	17.0747	3.48032	3.55422	17.5827	0.822732	2.55479	6.37627	16.9997	1.08831	3.29187	0	4.78049	6.21385	73.5254	0	2.63816	2.34412	0.449703	2.29431	2.43853	0.153846	0.376019	0	0	0	0	1.5716	1.01972	0
ENST00000314276	0	0	0	0	0	0	0	2.65071	0	0	0	0	1.48287	5.88485	16.5703	0	0	0	0	0	1.50222	1.50252	4.45366	1.46914	0	0	2.80385	18.8195	1.70531	0	0	0	0	0	3.31767	1.54613	0	2.72293	0.973563	3.13763	0	0	0	0	0	0	0	0	0
ENST00000314393	0	1.4667	2.30125	0	2.66911	1.48061	1.85441	0.857946	0	10.7144	0	1.32332	1.65979	4.41168	0	0	0	0	0	1.1568	7.08841	4.79467	8.31415	11.5302	4.24475	13.5638	12.5799	1.9757	5.61587	4.20392	5.61531	8.39865	9.36575	4.50642	1.2465	6.96084	8.84479	0.656015	0.634941	3.77222	3.23985	0	0.463078	2.5757	2.23125	4.08951	0	1.48926	0
ENST00000314397	6.18615	10.323	1.6916	0	5.41505	6.41091	15.0366	3.04533	0	10.7769	0	12.77	30.8261	10.6226	7.08732	6.98579	4.0598	8.31824	21.803	0	14.395	33.3509	15.3879	22.9904	9.24847	12.9998	9.07198	14.9757	28.1336	17.5158	11.9355	12.4467	14.9693	5.6277	18.5323	16.0448	14.2581	20.5229	16.084	24.9816	6.55152	0	8.61801	0	3.36851	2.43293	0	6.26006	0
ENST00000314594	0	3.22524	41.6667	0	98.0374	249.288	36.8965	237.105	4.79183	5.96294	4.04001	53.6489	474.912	345.978	0	10.83	0	31.5286	0	2.47154	2.05789	62.6176	259.594	155.019	404.389	254.599	232.032	123.883	65.9648	289.192	0	87.0756	117.456	54.6867	1.29737	133.738	61.4516	53.4806	308.493	249.748	208.39	5.65958	15.884	0	0	0	87.3359	3.17072	1270.44
ENST00000314672	0.657609	0	0	0	0.619159	0	0.440379	0	0	4.96452	0	0	3.36299	0	0	2.66994	0	0	0	0	0.866472	0	7.54897	1.34035	0.859321	0	0	14.2237	7.09983	0	0.642668	1.70379	4.32908	2.57441	0	0.878104	4.13045	0	0	3.17632	10.7636	0	0	0	0	0	0	0	0
ENST00000314888	0	0	6.15548	0	2.36369	0	7.68403	1.18149	0	2.20342	2.51823	7.01266	4.97094	2.30175	1.46781	33.6076	20.741	0	21.9962	3.20757	13.0032	5.75615	12.3829	13.2399	4.08522	15.3466	17.9104	9.26351	17.7058	7.96328	1.17966	12.3787	8.98607	11.3555	1.86215	4.0369	10.9261	3.60439	4.49206	3.13858	4.21609	8.24687	4.27642	0	8.16224	3.91283	2.018	3.92252	0
ENST00000314992	0	43.7187	0	0	16.5563	3.45645	2.81695	8.47165	0	0	0	0	0	0	26.0039	0	0	0	0	0	25.8247	92.0337	20.753	0	7.2728	10.1075	38.0268	0	62.8865	22.5917	0	62.1494	40.0238	19.012	0	38.8341	44.2366	10.6649	14.1155	0	11.8531	39.1053	49.8306	0	0	103.004	0	0	0
ENST00000315323	15.3966	0	53.5786	0	0	24.1612	6.46239	0	0	0	0	0	0	38.6079	0	0	0	0	0	0	18.3461	68.5326	0	0	0	14.9031	17.4161	76.4655	17.0479	37.9237	26.1574	36.1001	32.8123	0	0	9.5923	24.1715	17.2083	0	39.1223	49.1187	0	13.8951	0	119.484	0	0	47.8776	0
ENST00000315453	1.0447	2.36749	0	0	22.039	0	44.8344	18.2755	9.22978	9.37137	0	10.6656	13.7808	0	18.6272	0	0	0	19.4297	0	0	19.4886	8.55776	23.1914	47.5701	19.5408	30.7097	18.1354	32.9862	17.8373	37.3125	27.2751	32.1929	1.36218	8.36248	14.9971	23.0865	13.91	9.52867	10.1131	3.36547	1.92892	0	0	0	0	0	0	2.45051
ENST00000315480	1164.66	931.95	568.886	0	755.357	678.321	931.916	924.041	0	70.2454	0	475.652	39.0061	344.732	0	3011.93	0	261.816	0	0	852.896	137.127	734.306	193.872	188.65	255.897	280.023	481.727	0	505.68	117.522	346.881	134.341	90.5939	665.412	0	0	449.425	782.1	319.723	1797.52	0	0	2942.1	0	0	0	0	0
ENST00000315543	1535.81	829.514	343.07	0	1005.47	985.773	952.421	777.985	0	0	222.607	999.556	523.473	1936.69	767.116	0	0	0	0	217.598	1689.95	858.743	457.838	1267.74	638.511	830.945	674.915	411.259	513.608	744.571	0	953.746	210.988	0	2878.91	1235.27	617.559	1029.3	2937.16	1628.17	920.672	25.2312	0	3629.57	103.264	0	0	0	0
ENST00000315596	0	2.05488	33.3564	0	32.9976	19.4981	8.08603	1.74306	0	3.8629	0	5.60107	6.4716	2.24042	2.13359	39.4981	0	0	26.4641	0	0	32.1545	55.5551	8.22537	5.04748	7.50719	7.92676	5.59767	18.0854	6.29638	2.53855	7.78832	19.9692	9.77584	1.68179	11.1065	16.7302	3.9131	1.91817	4.44865	1.99828	1.92872	1.1769	1.19011	2.38039	1.66859	0	0	0
ENST00000315691	0	0	21.2183	0	0	3.73466	6.61035	19.5186	0	0	0	0	0	0	0	0	0	3.5992	1.28645	0	0	39.3007	36.2937	1.29975	11.3174	20.3207	15.3081	11.1552	0.747539	0	0	2.11008	20.726	0	0	3.23961	0	14.0521	0	0	6.15013	0	2.84734	0	17.1929	0	0	0	0
ENST00000315796	57.3771	88.986	14.5543	0	68.1207	122.122	107.878	75.1805	0	25.5897	0	22.0192	36.0548	21.4748	0	0	0	18.8499	0	0	54.5191	25.1595	67.9746	18.2057	37.4309	14.5413	65.6447	65.1602	9.13993	61.286	87.0677	90.23	66.0099	99.2524	0	40.0672	67.9983	126.37	46.184	97.97	79.5855	0	72.3715	0	3.25557	0	0	0	0
ENST00000315870	576.877	495.429	187.334	0	699.062	850.01	1032.15	316.559	0	808.429	99.2693	250.608	568.84	1026.62	436.242	0	0	0	0	0	718.354	369.302	410.33	215.339	445.454	415.896	356.391	281.731	0	200.663	661.315	0	414.956	597.141	1331.72	358.346	524.564	919.899	356.391	406.215	681.381	9.23635	545.184	17.5677	0	509.194	0	509.172	0
ENST00000315877	309.808	249.92	40.6769	1203.73	341.748	245.691	235.227	432.387	0	0	0	0	156.915	0	0	536.277	0	0	0	0	11.9757	39.9413	244.822	192.003	722.191	301.828	275.547	316.977	197.722	64.9324	24.3827	56.8973	157.615	126.738	731.169	0	0	512.17	0	523.874	225.247	0	100.656	0	0	0	0	0	0
ENST00000315927	911.454	1000.44	269.565	0	1087.34	1239.67	1458.9	1254.4	0	90.7286	0	250.606	343.082	202.445	0	0	0	223.814	0	0	749.888	573.947	873.546	378.79	529.622	698.715	412.603	695.002	374.675	629.184	1440.7	1537.42	1019.2	777.52	0	1111.31	824.012	633.06	868.393	1038.51	944.628	0	563.981	0	144.604	285.25	0	320.166	0
ENST00000315970	0	1.6405	0	0	2.50031	0	2.18237	2.18515	0	0	0	2.69938	9.1876	4.89691	2.78253	0	5.21403	0	0	1.20755	0	5.69724	1.95866	13.8893	5.12917	4.39668	8.59442	11.6125	16.566	6.10264	3.70713	0	6.30133	2.30993	5.01927	3.90737	4.80369	12.1039	6.09389	0	1.41026	0	2.21688	4.23984	0.93413	5.58997	13.8206	3.07794	0
ENST00000316218	0	262.802	16.6758	139.316	250.557	126.075	203.661	331.158	0	30.7315	0	0	0	0	0	0	0	0	0	0	0	0	0	0	0	0	0	0	0	0	0	0	0	0	0	0	0	28.9448	0	0	0	45.375	0	0	2.79227	0	0	0	0
ENST00000316649	0	0.651795	0	0	6.79878	6.06916	0	0	0	0	0	0	0	0	0	0	0	0	4.87516	1.06764	0	17.9327	1.91095	8.213	28.6001	10.7059	0	24.99	0	2.16347	0	0	0	0.558887	0	39.9706	1.22365	0	9.25916	0	0	9.75846	0	0	0	0	0	0	0
ENST00000316770	0	7.22766	10.4559	0	0	21.7184	27.2422	17.8327	0	0	0	0	0	26.4779	0	0	0	0	0	10.5008	33.2614	41.5452	5.86621	44.9073	56.8966	73.2542	0	44.5227	66.0686	53.6064	103.303	27.3718	68.5024	54.5164	125.616	21.0251	18.6536	0	37.4777	13.1471	28.6071	0	0	7.86794	0	15.7548	14.6585	53.0957	0
ENST00000317058	0	46.1295	3.26633	0	27.952	24.582	22.8705	8.28096	0	0	0	0.760971	0	1.01206	7.78174	0	0	4.40098	2.08037	2.73347	0	47.4508	13.3122	4.34427	0	14.4083	22.8695	16.9301	1.24548	13.0083	0	3.54671	9.18209	1.51206	0.727256	1.89706	66.2062	1.2009	1.54584	10.4914	7.82298	176.282	1.6208	0.504762	0.479664	0	0.476394	0	0
ENST00000317060	0	8.09105	325.2	0	122.73	8.16516	16.2387	19.4227	0	439.792	28.3776	56.3984	0	0	0	0	0	5.27278	0	2.48003	0	1.61115	28.2822	39.691	11.6894	117.382	13.9007	25.7301	0	31.4584	0	27.4618	21.2155	0	0	336.574	28.6818	0	61.657	0	137.448	0	0	0	0	116.642	0	0	0
ENST00000317078	0	694.692	305.262	0	98.8386	71.5939	37.9751	0	0	323.129	7.16423	481.889	130.754	92.9915	847.008	0	0	0	0	17.4692	248.747	180.096	285.391	208.145	109.604	321.751	292.832	268.635	618.547	354.459	0	341.921	385.629	0	2.31263	128.882	276.088	140.908	242.782	364.922	178.592	842.471	0	3.15783	9.30815	3.09973	0	5.60122	0
ENST00000317216	0	0.779017	2.5673	0	3.76804	2.71591	2.73589	2.16479	0	0	4.23702	0	6.84023	0	6.83879	0	0	0	0	0	10.7366	13.3358	12.4792	8.11319	5.96097	6.35989	5.8944	1.61602	8.31203	9.929	0	11.8202	6.05283	7.56425	3.2764	6.75884	0	1.70552	6.39357	9.05678	6.43267	6.4573	2.02059	0	0	5.6311	15.3863	0	0
ENST00000317368	0	0	0	0	2.33767	1.88928	4.09481	0	0	4.79463	0	0	4.3845	0	0	0	0	4.28389	0	0	5.164	3.88068	0	3.21186	4.08627	0	33.5012	9.081	144.423	8.17886	0	18.6071	3.0987	3.66886	0	27.0935	4.26103	0	0	35.358	1.17922	0	7.27941	0	5.4054	2.5365	0	0	0
ENST00000317371	737.507	1747.2	1550.8	0	748.302	752.693	869.054	1717.6	0	111.929	0	0	244.691	62.2787	0	0	86.9128	113.057	0	129.505	65.0679	833.575	1340.74	701.215	502.387	1739.91	677.138	863.783	401.265	401.864	2077.1	637.709	1088.61	778.634	644.396	1119.83	1129.8	751.354	253.51	156.395	2042.14	4395.22	2.98619	105.468	3094.74	1628.53	0	2536.84	0
ENST00000317398	0	188.754	0	0	100.901	116.527	132.537	120.665	0	0	0	0	0	587.089	0	0	0	28.4965	0	0	0	53.2622	28.7399	189.876	211.511	201.674	191.392	169.502	0	186.759	10.7672	204.022	137.044	0	0	446.009	492.934	219.681	14.3141	225.472	73.8811	5.16033	0	0	0	9.6683	0	0	0
ENST00000317620	0	0	0	0	0.831173	0.503207	0.185994	0.173849	0	0	0	0.657206	0	0	0	0	0	0	0	0	0	0	17.8931	23.0173	0	0	0	0.427625	37.2718	0.360746	0.536523	11.8046	0.33654	0	0	1.81968	1.6642	1.56582	0.370875	0.902147	0	1.56401	39.4777	0	0	0	0	0	0
ENST00000318124	0	0	0	0	4.57914	8.52453	0	5.49256	0	0	0	45.141	7.47867	0	0	0	13.0952	0	0	0	0	7.6155	0	0	52.442	9.11358	15.3419	11.8161	9.20651	16.3335	7.49922	20.0265	4.69916	3.75165	0	5.53943	0	4.98418	4.94551	277.607	27.7017	0	12.0786	0	12.8212	0	0	0	0
ENST00000318157	0	34.3395	1.34621	0	27.9541	9.00535	1.75145	9.73523	0	1.9548	0	2.56895	3.49614	3.91174	0	0	0	8.96062	0	21.3746	4.64592	67.8883	66.7143	68.785	220.629	62.1037	3.90873	73.6449	1.24836	57.0196	0	57.084	82.395	5.13732	0	5.97816	0	0	1.99321	6.8959	14.5262	712.197	3.02072	0.985301	0	10.3252	0	0	0
ENST00000318203	3.41582	1.13691	0	0	0.460041	0	0	2.0031	0	10.1752	0	0	0.914433	0	1.05806	0	0	0	0	0	0	1.6654	0	5.14903	0.936293	35.1499	0	0	0	1.12049	2.31141	4.35742	2.71018	0	0	3.21501	0.642214	10.9002	0	1.42046	65.999	0	6.26858	0	0	0	0	31.4886	0
ENST00000318240	0	2.5191	0	0	37.1125	39.9701	31.8086	0	0	0	0	3.99114	0	0	0	0	0	0	0	0	0	0	1.15838	35.0202	0	0	0	2.33088	0	1.97034	18.0705	19.0275	0	0	0	0	0	0	0	0	0	0	0	0	0	0	0	0	0
ENST00000318336	4.51156	48.2836	0	0	46.1684	40.3598	5.79392	47.1506	0	6.71322	0	21.3504	8.33684	6.02498	0	0	0	0	0	5.77756	6.45099	13.7452	4.46352	15.5625	44.6166	28.8089	14.2612	0	11.2891	18.0062	5.10845	15.3876	19.5125	8.54311	6.77742	21.3896	8.96143	23.0455	8.67881	19.3589	3.60967	28.5703	9.61018	0	29.565	6.81309	0	18.5397	0
ENST00000318724	0	0	0	0	120.211	0	8.25121	0	0	0	0	0	0	0	0	0	0	0	0	0	0	0	0	0	0	27.4859	28.2482	23.8314	0	217.83	0	0	0	0	0	0	39.5427	0	0	0	250.674	0	0	0	0	0	0	0	0
ENST00000318749	0	0	0	0	0	14.2418	0	0	0	0	0	0	67.4786	0	0	0	0	0	0	0	0	0	32.4543	40.6967	16.9161	0	122.599	193.329	173.292	49.8082	0	34.9597	0	3.31752	485.948	257.51	78.0227	6.84248	144.607	4.05995	0	0	426.875	0	13.2868	0	0	0	0
ENST00000318837	0	1.18993	0	0	0.353493	0	0.731612	0.220013	0	1.08432	0	0	0	0.559409	0	0	0	0	0	1.54076	0	1.34544	0	0.790468	2.50435	1.21745	1.08007	0.646647	0	4.58217	0	1.18259	1.7348	0	0	0.913462	1.07382	0	1.56883	0.856106	0	2.19651	0	0	0	1.25785	1.68242	0	0
ENST00000318974	0	0	0	0	1.48113	0	0.790413	0	3.13354	0	0	0	0	0	0	0	0	0	0	0	0	6.1013	1.91957	1.24501	0	1.78062	0	0.970672	0	2.459	0	3.03222	1.70944	0	0	1.48455	0	1.88622	2.49341	0	0	0	0	1.1599	0	0	0	0	0
ENST00000318978	0	0	0	0	1.23455	0.84632	0.756569	2.35308	0	0	0	0	4.07131	0	0	10.8171	0	0	0	0	0	0	8.84518	7.81994	4.87143	29.7313	0	4.89969	0	1.36871	0	5.47593	0	2.78937	4.79843	6.57898	0	5.4335	2.55133	3.17914	1.96951	1.91803	1.04116	3.55239	0	1.72722	7.715	0	0
ENST00000318981	11.8525	0.186248	0	0	0.676497	0.372493	1.52191	0.468694	0	0.734882	1.81879	0	0.965827	1.55362	0	0	0	0	0.858376	2.2333	0.495449	30.1357	4.55215	2.8761	0.400443	1.40777	16.3485	5.9303	2.04643	0.586701	1.30689	13.4611	5.7341	0.668381	0.32046	1.7898	0.746076	11.9103	0	0	0.926874	55.279	0	0	0	0	0.37013	2.71991	0
ENST00000319223	0	0	0	0	7.63068	7.30419	0	5.31825	0	0	0	0	0	0	0	0	0	0	0	2.49151	2.31461	21.8613	2.49001	0	3.6978	0	10.4479	8.54883	16.3601	2.18323	2.55885	10.703	7.12349	3.74557	15.2146	5.09512	1.55607	7.82617	5.36336	1.69177	0	0	8.38326	0	1.75926	7.52339	0	0	0
ENST00000319273	0.335279	2.84822	8.95579	0	14.8929	6.47594	4.97458	3.89978	0	1.81511	0	17.1597	5.35649	9.64701	9.47708	2.62823	8.51479	2.35955	7.79951	0	10.0725	18.0533	11.5645	8.42844	5.49972	10.8682	9.62757	7.87824	12.2971	10.6955	11.7173	15.4576	17.3746	21.661	6.86263	9.27768	10.2598	8.73229	6.09536	10.5404	4.97584	5.63642	10.4743	2.67854	4.98265	1.34792	0.576602	0	0
ENST00000319460	0	3.39403	0	0	8.12273	3.04365	1.49966	1.0393	0	0	0	2.06595	3.25959	1.0901	3.05535	0.8615	0	0	54.9947	0.692066	1.36795	3.39586	6.34072	5.06085	3.36392	2.65341	3.81556	2.70021	2.81813	5.33116	0.896387	2.7678	17.2812	2.36969	2.77938	2.27608	2.14779	22.3128	2.53514	2.89471	0.637936	0	0.267075	0	0.838205	1.22396	0	0	0
ENST00000319688	36.2117	14.3036	11.8529	0	15.9402	15.0154	5.15859	10.349	0	0.78139	0	13.5427	0	19.7187	1.21135	0	3.41907	0	0	0	0.60922	3.59381	28.0858	1.55793	1.01103	5.67448	7.86063	8.27139	1.20144	24.9689	0.495343	5.08185	23.1669	0	1.09523	1.13354	20.3201	13.3028	0.751491	17.5304	0.544578	0	0.478898	0.465362	5.45651	1.16659	1.99047	0	0
ENST00000320031	0	10.6961	2.92602	0	21.5316	24.1425	5.25457	0	0	9.47523	5.44815	0	0	0	0	0	0	0	0	0	0	27.0979	0	4.00917	2.40135	0	0	40.3127	0	45.255	0	9.02796	73.4453	0	0	0	4.43166	3.73791	0	0	0	0	0	42.0378	0	0	0	0	0
ENST00000320295	0	0.544071	1.77677	0	12.28	0	0	0	0	0	10.2125	0	1.44084	0	0	0	0	0	0	0	7.19491	0	0	2.7411	0	1.59704	6.48542	16.8966	0	8.06546	0	0.887234	8.67841	52.6996	0	0.742032	32.5816	2.90739	3.65003	0	0.699988	0	0	0	0	0	0	0	0
ENST00000320339	0	1.32697	0	0	10.8292	0	3.75369	0	0	0	0	0	0	0	4.14233	0	0	0	0	0	0	0	0.651495	0	0	25.2121	4.20549	5.28368	2.47684	26.001	0	10.4305	0	0	0	47.5582	0	0	40.4261	0	2.16608	0	23.7285	0	0	0	0	0	0
ENST00000320474	1.50883	1.08534	1.12798	0	1.47187	0	0.365722	2.39863	0	0	0	0	0	2.32094	1.15498	4.16985	0	0	9.12542	1.21169	4.03846	5.86411	0	4.81303	4.11905	2.93631	5.96961	3.29154	4.03952	2.09191	0.957091	2.53422	4.82767	0	0.633008	5.41898	1.55574	1.44495	1.26297	2.82339	0.622168	0	1.66075	0	0.850624	1.83118	3.37275	5.02401	0
ENST00000320477	0	0	93.0839	0	0.457395	2.46884	0.680937	2.28556	0	0	0	0	0	0	1.41436	0	0	1.50224	1.15893	0	0	1.07843	0.421358	0.542096	0.472077	0	0	0	0.623627	3.03282	0	1.06962	0	0	0	4.8155	24.6189	0	0	0	0.276176	0	0	0	6.00999	0	0	0	0
ENST00000320634	11.8571	36.971	75.4842	0	25.1995	22.1428	16.2838	25.2197	0	0	62.6942	24.9471	70.7041	30.6726	0	0	0	0	0	0	0	37.6753	99.0067	223.108	14.6487	0	0	73.4877	14.7042	42.0355	63.9464	21.3656	48.9217	9.88275	0	0	0	55.7486	21.3562	33.1244	29.769	0	24.6337	0	2222.5	58.0169	25.3446	0	0
ENST00000320636	0	3.24856	7.76085	0	40.7692	0.51231	13.7792	4.02126	0	0	0	12.9595	0	0	0	0	0	23.2455	126.18	6.24452	191.464	68.2247	217.565	49.446	237.776	256.436	246.594	175.363	11.071	113.32	0	169.636	180.666	2.87601	0	461.321	277.038	198.772	223.433	110.199	264.567	0	9.85886	0	0	2.30562	204.867	0	0
ENST00000320640	0	24.0354	126.01	0	94.9302	37.0034	59.049	80.5749	0	0	0	0	0	0	0	0	0	0	797.72	0	819.622	205.181	272.929	0	0	297.059	321.973	285.559	0	138.7	0	142.846	156.589	0	0	534.256	693.054	212.796	202.02	171.972	442.285	0	260.471	0	0	38.9944	0	0	0
ENST00000320849	0	0	0	0	0.266612	1.31624	0.523729	0.591173	0	0.772998	0	3.62628	0.537743	4.20067	1.88681	0	0	0	0	0	1.20021	0	2.79216	1.09763	0.434244	0	2.7869	2.51197	11.5876	1.28348	0	3.02516	2.07994	0.587985	0.408887	0.586598	1.16246	3.17168	0.361649	1.62405	0.252902	0	3.49502	0	0	1.78082	0	0	0
ENST00000320936	0	0	7.19326	0	0	8.16454	5.70735	0	0	0	0	38.6489	0	11.1331	33.4039	14.4529	0	0	0	31.0428	0	0	109.143	38.113	37.3807	7.05525	11.7984	14.4005	30.329	25.4952	0	17.7448	17.0603	9.26614	0	9.70856	5.41774	5.63377	15.5876	40.4141	18.2182	0	7.62871	0	0	0	10.4067	0	0
ENST00000321285	0	1.66127	0	0	0.377835	1.20295	0.486584	0.543989	0	1.08704	0	0	5.0391	3.93748	1.7214	1.09942	1.29407	0	0	0	1.51667	0	2.34368	2.22071	1.05836	0.845865	1.20282	3.66576	0	0	0	2.51787	2.97191	3.0731	0	2.16611	2.61976	2.20375	2.01683	0	0.718954	0	0	0	0	0	0	0	0
ENST00000321356	6.23282	0	0	0	1.45921	0	0.387352	0.662399	2.64265	0	0	1.65523	3.39794	2.24077	0	0	0	2.89325	8.23032	12.0133	1.55781	2.47545	0	1.08098	61.5911	0	1.7055	3.0991	118.451	1.37396	1.05506	3.7142	1.57575	0	0.73055	2.10429	0	1.68209	2.18869	4.59962	0	2.29561	0.566044	0	1128.15	0.948508	0.903706	0	0
ENST00000321420	0	5.36479	17.7285	0	3.37141	9.11563	10.5775	4.6254	0	42.0086	0	0	26.6441	26.5278	0	26.5482	0	0	22.9315	0	27.1187	16.1718	0	10.9824	27.1967	13.7083	13.9398	21.7047	0	49.0399	0	35.9716	31.6864	0	4.31843	3.59466	0	7.09759	17.2861	8.18116	15.1502	0	15.9055	0	0	14.563	0	55.2963	0
ENST00000321599	0	0.623527	0	0	0	0	0.50076	1.30218	0	0	0	0	0	0	0	0	0	0	0	0	0	0	10.3219	47.3374	0	10.6501	9.37331	0	23.804	0	0	35.5645	88.9516	0	0	22.1415	0	0	0	0	0	0	2.00058	0	0	0	0	0	0
ENST00000321792	0	0	0	0	2.07558	1.62613	0	1.21082	17.3291	0	0	4.87802	8.59783	10.8348	0	0	0	0	7.63422	0	0	9.07611	5.6695	38.6706	0	4.90986	14.8438	0	0	2.6072	0	10.9356	3.06356	5.73009	0	6.36185	30.6134	11.5859	0	3.44894	131.848	4.40678	0	0	0	0	0	0	0
ENST00000321797	0	0	1.64765	0	0	3.9401	2.47636	0.881141	0	8.15023	0	7.18014	4.66808	0	1.14935	0	5.18398	0	3.2026	0	0	4.16013	3.25139	3.33321	4.60148	3.90122	4.25221	1.67102	5.15209	3.78511	0	3.91004	6.12578	3.49855	0.666205	1.78216	5.90545	4.16155	3.6078	3.8688	0.952457	4.79526	0.629663	0.913306	1.70118	3.73568	0	0	0
ENST00000321805	0	0.540083	0	0	9.07511	1.57647	8.46428	0.809468	0	2.00031	0	0	29.3273	0	0	0	1.18594	0	0	0	0	0.664485	0	0.640093	1.67207	5.38876	0	4.87446	0	0	0	7.77878	1.96288	2.17796	0	1.41814	0.476648	0.446465	2.98784	0	0.537365	0	28.0442	0	0.583942	0	0	5.34452	0
ENST00000321998	0.568949	0	4.63098	0	1.77802	10.6007	4.6052	1.21621	0	13.1486	4.40671	9.51712	3.91607	0	7.96881	3.03165	4.50437	0	2.40362	0	58.7998	6.43889	55.7495	15.0824	10.1706	43.7709	19.8052	28.3525	29.6396	3.12113	0	30.5712	1.51865	8.76788	1.67835	2.19924	24.4632	5.18255	4.11736	2.16729	1.61024	1.5331	0.874989	1.22059	0	0	0	1.90824	0
ENST00000322019	0	0.765493	0	0	6.66336	4.61132	1.2812	2.88511	0	0	0	2.58487	7.10263	6.76873	0	0	0	0	0	12.4341	0	9.81492	2.15066	8.84336	6.13616	2.37978	7.81546	5.66908	4.78688	1.46017	2.02954	3.8462	4.32269	10.9027	3.40657	2.40415	0	2.50499	6.26806	6.63927	2.21761	3.31159	0	0	0	1.57801	0	0	0
ENST00000322263	0	1.57847	0	0	1.70202	6.79452	2.46988	7.39482	0	43.7161	1.98218	1.28746	4.1918	0	2.30734	116.88	0	7.75807	0	1.21548	3.44954	6.41053	11.1539	16.764	75.5697	44.3907	15.4451	25.9214	55.8733	48.3302	0	15.9785	111.164	0	0	2.31133	3.35564	12.9712	40.5854	0	79.9742	26.6478	0.744057	5.23372	0	5.92911	0	0	0
ENST00000322272	0	0	0	0	20.4457	16.1842	4.13577	0	0	5.29793	0	0	0	0	0	164.276	0	6.08928	0	0	163.918	46.8197	0.855213	0	1.91964	56.3427	77.7349	21.4245	0	43.5993	0	30.089	0	0	0	13.8134	0	25.3675	34.6025	0	0	0	0	0	0	0	0	0	0
ENST00000322340	0.814667	0	1.87978	0	7.18878	1.96238	3.75564	4.43603	0	0	0	6.1117	5.34101	0	1.91269	0	0	0	0	0	0	2.642	0	3.26836	4.40519	11.2633	64.1586	0	7.02383	6.4577	0	10.5155	0	103.629	1.29599	12.6751	2.14017	2.15766	2.17402	2.88127	5.49381	2.52831	0.951121	3.19558	0	0	0	0	0
ENST00000322602	1.19876	1.50697	0	0	0.591023	1.85884	2.01125	0	0	0	0	4.57291	2.93352	0	3.02107	0	0	3.11063	0	0	0	1.97436	5.34525	1.14322	5.11597	52.7756	6.67794	2.82824	3.19291	4.85755	3.45534	2.96407	0.866373	2.06339	0.764358	0	16.1586	0.846331	2.60173	0	0.654599	0	0	0	4.17533	1.00775	0	0	0
ENST00000322748	0	1.95987	211.147	0	20.5788	0	19.8209	0	0	0	0	0	709.379	0	14.4398	0	767.773	24.0188	0	0	0	0	182.062	407.264	0	110.568	140.505	188.006	3.36991	247.417	0	2.97325	0	343.493	0	26.0796	0	101.188	176.649	549.425	261.813	0	0	0	0	0	0	0	0
ENST00000322753	0	130.568	335.491	0	13.1352	95.7835	31.6424	151.063	0	0	0	0	145.297	0	0	0	33.1936	94.1928	45.4074	0	0	98.6383	239.92	0	1095.78	200.545	0	0	0	211.557	0	98.9678	24.1765	145.219	0	0	0	0	0	0	92.4945	0	0	0	0	0	0	0	0
ENST00000322805	0	20.8471	46.6345	0	24.572	43.5451	30.4231	8.94061	0	21.5965	0	75.2565	0	9.37542	1.6399	1.58989	0	13.1887	2.82559	3.18322	8.58087	63.8728	17.635	43.0787	181.576	61.7586	63.1212	75.5722	6.10083	46.4664	12.1969	37.2679	45.7758	39.3673	7.43818	22.5129	124.875	44.7825	11.5847	4.54458	8.20125	13.8981	9.60786	1.07129	0	46.7183	13.0664	1.81616	0
ENST00000322813	0.934847	1.48688	15.4644	0	4.62004	1.59869	4.25627	4.11245	0	1.42971	0	2.56646	3.00847	2.84105	4.8198	0	0	4.69613	0	0	3.62431	16.6791	6.33446	10.1176	4.69516	5.95683	7.06171	2.46709	111.515	9.81851	1.37917	7.16269	5.77589	48.5832	1.92443	1.70376	3.43022	7.41496	3.41142	5.03986	1.14012	0.846662	0	0	1.55181	2.33288	0	1.50737	0
ENST00000322985	0	0	7.36766	0	1.78293	0	8.74076	0	0	29.4635	0	10.064	0	0	0	0	0	0	0	0	0	3.03685	2.79826	31.6473	21.9802	4.52452	0	8.04629	9.42107	22.1074	0	8.34318	16.3175	5.50985	0	11.2073	0	0	8.46935	2.94658	2.12933	0	5.16053	0	0	0	0	17.567	0
ENST00000323013	0.606288	0	0	0	0.579123	4.87722	1.21439	0	0	0	0	2.24365	0	0	0	0	0	4.91538	0	0	0	10.0911	3.58696	0.576308	0	0	0	1.93634	0.682765	0.702471	1.71469	0.85674	1.06115	0	0	3.70366	37.7212	0	0	0.65439	1.08136	3.78813	0	1.21379	0	0.442364	0	0	0
ENST00000323776	27.59	0	0	0	20.9752	13.5138	22.1407	0	0	0	0	0	9.22054	10.2096	0	0	17.4132	0	18.5121	0	42.3924	80.1391	30.4083	55.5239	19.6512	43.87	8.51657	27.3279	90.9763	37.2342	0	35.0139	27.6169	13.6769	0	14.1226	17.3756	14.8004	20.3982	17.0048	4.87134	5.98141	0	0	0	5.8696	68.1087	0	0
ENST00000323929	0	0	12.7278	0	24.1795	12.6335	33.9752	0	0	0	50.7578	0	48.4195	40.8256	0	72.2215	0	0	0	0	0	12.1338	20.444	80.5847	13.2866	43.6954	21.4829	20.0514	26.8581	50.867	0	0	16.3988	0	0	38.0426	35.2473	43.6796	43.5369	34.2696	0	15.3286	31.5825	0	26.5317	22.935	0	0	0
ENST00000323944	0	0	0	0	0.906019	4.7354	2.04178	0.493484	0	0	1.43905	0	2.1625	1.38803	0.381895	0	0	0	2.18703	0.392024	0	1.47111	2.40363	8.56674	2.25868	4.21332	1.69757	3.04035	2.88325	8.80394	0.927489	5.20194	1.81301	1.45972	0.643525	1.98084	0.906083	1.5721	2.42683	0.811959	0.888836	0.614834	0	0.280145	0.273412	0.281734	0.2611	0	0
ENST00000324048	0	0	0	0	0	13.6952	2.48829	9.85005	0	0	0	280.11	0	55.7888	0	0	454.101	12.1735	0	0	0	14.3291	34.2545	21.6178	65.6012	100.712	47.2908	0	111.492	0	29.0054	45.8764	0	0	7.83845	65.1341	227.783	15.3133	13.414	2.23023	1.13647	0	0	0	0	0	0	0	0
ENST00000324106	0	0	2.17798	0	0	12.1198	0	0	0	0	0	0	0	0	0	0	0	0	0	0	0	1.51086	38.1548	46.2632	0	6.47645	4.88836	22.0246	0	0	0	0	0	7.09711	0	0	2.68865	0	10.0855	1.48686	64.4645	0	0	0	0	0	0	0	0
ENST00000324219	0	1.06422	0	0	2.33633	0.711357	0	0.961987	0	2.13038	3.31058	0	3.12346	0	4.63803	6.53585	0	0	4.94116	0	0	15.9781	2.37469	7.10917	0	5.10939	3.4098	5.12764	6.4999	9.45347	6.88614	6.91748	3.55494	7.15734	3.94953	3.23488	1.98836	5.55588	3.76653	3.0284	0.816825	0	0	0	0	1.54289	0	0	0
ENST00000324432	0	4.21809	4.1853	0	2.1158	2.06911	1.47851	0.653262	0	0	0	0	6.92347	0	0	0	0	0	0	0	0	1.876	4.28438	2.17815	0	0	0	1.74444	2.50259	2.87749	0	2.84593	4.88582	0	1.48255	8.60518	0	1.40764	2.91573	3.73096	0	0	5.81107	3.78745	0	0	15.0111	0	0
ENST00000324453	0.763432	1.60522	0	0	0.490846	0	11.6079	0	0	2.97144	0	1.27177	0	0	0	0	0	2.62961	0	0	0	0	0.737946	0.951547	0.828274	5.71711	0	5.19647	4.33	0	0	7.4166	0	0	0	1.58164	0	15.3471	0	0	0.970538	0	0	0	0	0	0	0	0
ENST00000324677	3.45831	2.42543	7.25113	0	13.5578	19.5013	4.26499	15.1812	0	0	0	5.38475	3.65288	1.46589	16.644	11.7341	0	21.405	0	0	5.56122	14.2016	12.7927	14.4196	11.3608	23.6376	27.5893	17.8746	10.8225	24.0504	0	13.4697	6.61665	1.39875	4.19349	5.43246	3.58844	3.98785	3.94727	2.26428	1.59472	0	3.00562	2.76199	27.6088	26.861	0	6.159	0
ENST00000324953	0	0.106785	0.321521	0	0	2.15068	0.259341	0.519699	2.06269	1.19236	0	0.344859	0.280284	1.39355	0.638047	0	16.977	2.10457	0	0	0.263501	6.49873	1.76617	10.3352	1.7911	0.310554	2.08799	1.06713	1.68101	1.29567	2.65513	5.86229	1.02931	20.1976	0	0.602533	0.597647	1.60931	0.185189	0	0.136788	0	0.257842	0	0	0.697982	1.09548	0.434468	0
ENST00000325017	0	0	0	0	0	0	1.69029	0	2.09969	2.59518	0	0	46.9152	0	1.03461	434.136	11.9311	0	0	2.15991	0.895326	0	0.644365	29.788	5.24187	6.99079	9.61206	20.0941	34.3986	4.60957	0.836409	7.56068	0.509603	0	0	0.473083	0	13.9113	0	2.73738	0.424449	0	0	0	291.671	0	0	1.38576	0
ENST00000325139	0.458377	0.317333	0	0	0.312252	3.04685	1.06297	0	0	1.89448	6.42777	1.63215	0	1.71494	1.49487	0	0	1.67891	0	0	0	8.19276	3.29078	1.21611	3.14056	2.91702	2.24806	1.00237	0.726682	0	0	2.78458	2.37522	1.76726	1.99837	2.97212	1.39603	0.852983	0.470165	1.49691	2.10329	0.600664	0.600589	4.29462	0.552961	0	9.4183	1.01237	0
ENST00000325307	0	0	2.03634	0	56.6371	5.49357	5.22538	11.0462	0	0	0	0	7.6214	0	28.2594	0	0	8.16794	16.1779	0	33.7083	16.4161	23.1009	22.2991	74.0237	10.8653	16.375	13.3752	15.899	26.7061	0	38.0976	15.1894	25.3388	22.5636	8.1447	8.63157	5.39982	32.6309	17.3202	9.12488	0	17.9948	0	45.0568	0	1.31216	42.3246	0
ENST00000325617	0	18.0306	0	0	0	0	3.11723	36.3392	0	0	0	0	0	0	0	0	0	0	0	7.67733	0	0	0	0	43.0924	33.2568	4.91851	26.2829	0	54.9482	0	29.6379	0	0	0	1.09955	0	0	58.3515	0	0	0	0	0	218.487	0	0	0	0
ENST00000325945	0	0	0	0	0.847785	0	3.14486	0	0	8.8039	0	2.4838	0	1.36218	0	9.44266	0	0	0	0	0	3.54101	0	1.35404	6.8768	1.73023	0	1.06093	0	3.25052	0	5.24022	2.98606	0	0	0	1.38722	1.19969	1.8427	0	0	0	0	0	10.7534	0	0	13.0481	0
ENST00000326053	0	0	2.44683	0	36.9886	9.56586	20.7603	2.30128	11.7209	3.08284	172.539	7.77306	18.3576	8.25413	28.5608	3.31001	0	0	4.2047	0	21.5129	12.0628	11.968	57.9568	20.7709	22.6639	16.842	24.2991	18.4798	20.4249	2.21571	19.121	13.3867	14.0597	12.1005	9.12721	5.72083	8.77117	0	1.86313	12.9475	0	8.31504	1.79858	8.03835	7.25476	22.1973	0	0
ENST00000326306	15.2854	0	9.56758	0	0	0	5.05691	9.3221	0	0	0	0	0	9.07782	0	0	0	0	0	4.85364	0	14.816	0	17.7883	0	0	0	0	0	2.82844	3.84578	7.05291	9.46475	0	0	3.4762	6.08927	10.1271	0	0	2.65242	0	0	0	0	0	0	0	0
ENST00000326652	0	0.996218	1.35783	0	2.32277	7.44696	9.37385	4.96822	0	0.924438	0	3.29635	0.638902	1.9589	0.653363	1.79697	1.88043	2.8107	1.16928	0	2.41629	3.8675	18.6355	22.4815	2.20696	13.2408	12.5226	6.50722	2.60319	2.76253	0.951171	9.57021	39.094	1.99471	1.49481	4.31655	3.34268	2.40876	3.08006	2.24732	1.1499	0.507629	2.53594	0	2.08828	0.962139	19.9892	0	0
ENST00000326674	0	102.586	0	0	223.086	95.478	182.243	130.915	0	0	0	0	0	0	0	0	0	72.3066	0	0	0	0	187.467	101.984	858.2	269.509	48.9608	254.089	0	70.0689	0	53.2163	154.782	0	0	0	0	33.4525	340.459	0	513.733	0	0	0	0	0	0	0	0
ENST00000326853	1.14669	1.2976	0	0	0.790753	0	3.14019	0	0	0	0	0	2.64185	1.14128	0	1.40549	6.22711	0	0	0	1.47028	0	0	15.4557	0	0	2.58739	0	10.3114	0	0	9.82725	6.38116	0	0	0	0	0	1.18372	3.19927	2.20357	0	0	0	1.02714	0	0	0	0
ENST00000327031	0.451332	0	0	76.1948	3.18528	0.785379	1.52169	0.510065	0	0	0.892329	3.44247	3.99538	0.437748	1.72629	0.622758	0	1.34976	0	0	0	3.8108	4.05039	3.24011	0.785263	0.577163	5.35379	3.65124	1.36017	2.9782	1.46531	2.85032	1.22649	5.84461	0.763185	1.08342	0.333518	0.972137	0.327251	0.739018	0.485755	3.99876	0	0	1.28389	0	0	0	0
ENST00000327042	0	0.546011	12.2985	0	0	0	0	0	0	0	0	0	4.52781	2.64214	3.30079	1.81007	0	0	0	0	0	4.27077	0	0	1.16894	0	0	3.75417	2.86676	2.77431	0	1.90457	2.07087	0	1.08612	5.86205	3.10624	0	1.0276	3.51944	1.35905	0	0	0	0	1.13889	0	2.76654	0
ENST00000327087	0	0	0	0	13.8503	5.39123	0	0	0	0	0	8.23249	20.101	0	24.1027	0	0	0	20.1064	0	0	41.6641	6.09274	26.2795	10.0998	0	41.5151	0	10.3121	0	0	4.0101	48.9675	16.2248	0	3.04997	22.3419	15.414	9.16597	0	0	16.5433	7.67428	0	0	5.64998	0	100.431	0
ENST00000327201	2.82261	130.273	8.75783	0	33.3021	40.0496	23.825	102.474	0	2.73253	0	9.19579	2.2502	7.70991	0	26.2164	0	4.81519	0	4.8271	2.6369	10.1082	45.8241	4.67629	3.19638	30.4631	8.91503	17.6527	4.82509	29.6381	0	24.7146	92.8305	5.87146	152.096	2.10986	33.8509	53.4076	8.80877	7.50429	22.9405	0	0.889312	0	1.6031	0	0	0	0
ENST00000327761	0	41.7972	30.989	0	93.4108	52.2669	51.8477	162.969	0	0	0	0	0	0	0	0	0	0	0	0	0	0	0	0	0	0	21.1732	0	0	10.9209	0	0	0	0	2.64876	4.34413	0	16.4237	13.1329	9.73285	10.0401	0	30.669	0	0	0	0	0	0
ENST00000327987	0	0	0	0	39.581	19.4992	69.3579	31.6156	0	60.967	0	46.5903	29.5909	0	35.5817	0	0	0	30.6529	0	81.806	149.488	50.1569	115.414	73.5223	69.9429	86.5583	109.024	96.5049	106.954	107.931	121.9	79.6077	49.3137	0	134.664	45.0264	50.0095	77.529	24.4361	63.8584	26.7028	54.6334	15.3444	0	35.6164	0	88.5453	0
ENST00000328188	4.19846	2.53598	34.2118	0	90.3819	31.1348	38.5414	38.8156	0	27.4248	0	46.7091	77.9169	49.7051	40.779	92.0286	0	0	43.0673	0	65.3233	150.868	62.5613	76.64	30.0699	10.0423	26.743	71.303	57.2632	61.9943	15.1181	76.2831	0	8.09771	9.0637	124.17	5.74188	13.6466	54.4181	30.2768	62.0233	23.0309	60.3855	13.6475	91.4796	0	0	11.8961	0
ENST00000328194	0	0	9.32476	0	9.13853	8.94431	10.4041	0	0	0	27.109	20.0448	68.149	0	0	0	0	20.2154	0	0	0	57.939	8.78378	71.5761	6.49354	39.4264	44.243	65.9217	0	51.8585	89.0429	58.2627	0	9.8437	48.1665	31.9367	25.4047	7.94737	32.7302	40.6165	0	14.8915	0	0	0	9.28559	0	0	0
ENST00000328249	0	0.617554	0	0	4.81887	5.10824	5.95547	0.231412	0	0	0	0	0	28.9904	0	0	0	0	0	0	0	14.1395	7.38061	0	0	1.76022	0.663104	7.99542	0	0	0	3.80289	35.0184	0	0	32.4375	0	0	2.44107	0	0	0	0	0	0	0	0	0	0
ENST00000328270	0	4.73153	0	0	0.467159	0	1.97873	3.40255	0	2.45954	0	10.7844	0	2.44386	0	0	0	0	1.7045	0	10.0908	3.82383	4.10557	1.04506	2.60238	4.03418	2.28117	2.43551	3.3376	4.87166	0	4.10686	5.95076	0	12.0317	7.29476	2.44237	0	4.4852	2.13538	0.527398	0	1.61464	0	0	0	0	0	0
ENST00000328599	4.62816	13.615	10.3665	0	42.5189	14.1699	23.4519	12.5591	0	0	0	29.9026	16.0831	9.19234	19.5813	89.1879	0	7.22225	18.9286	0	7.47488	31.5672	44.9153	43.847	26.8778	28.4935	19.3389	28.4985	47.8153	42.9172	35.1446	30.6053	64.2902	40.988	0	27.0778	61.027	37.9068	26.0784	42.9367	20.5297	35.242	4.11651	0	14.363	6.86349	0	14.1685	0
ENST00000328611	13.2523	183.359	0	0	630.228	437.451	280.368	1048.72	0	11.2718	2472.71	471.494	0	0	0	0	0	0	0	0	0	6.84912	249.093	381.902	395.966	141.533	262.156	242.839	0	0	0	85.2634	224.627	0	0	0	0	1304.82	0	0	15.218	185.677	0	0	0	0	0	0	0
ENST00000328656	0.180366	0.856292	4.29688	0	6.43194	5.16314	0.904096	6.4654	0	0	0	0.614354	3.48208	0.307975	0	0	0	0	1.48202	0.848613	0.35981	1.98103	9.63969	4.44172	0.881977	1.98369	15.959	13.4092	6.76768	0.303528	0	5.84973	0.490101	5.0572	1.14377	1.39701	0.539277	0.462504	2.65869	1.34624	0.345127	0	0.482858	0.647014	0.296672	0.302585	15.4614	0	0
ENST00000328766	0	4.87464	0	0	0	0	8.44157	34.8487	0	17.9366	217.669	7.71601	302.722	0	0	72.998	0	0	0	29.3231	55.7817	165.1	75.5094	203.317	470.027	115.675	160.99	0	379.04	0	58.9774	104.706	61.4727	359.361	15.7436	31.781	91.8753	595.454	90.0578	776.413	82.4119	0	752.546	0	15.8025	637.365	1681.62	0	0
ENST00000328834	0	0	5.41827	0	9.45723	0	0	9.34225	0	7.52069	9.16828	9.67844	0	0	16.3842	0	0	0	0	0	7.04005	5.07766	10.909	0	15.1692	10.4852	18.4425	5.77843	25.235	28.2267	8.89528	26.8947	25.1552	22.5318	0	15.5196	12.5006	0	0	47.3374	7.10837	0	0	6.69257	0	4.39947	0	0	0
ENST00000328853	0	1.16093	0	0	0	0	5.23912	0	0	0	0	0	0	0	0	0	0	0	0	0	0	0	0	0	0	23.8294	6.51283	22.3429	0	13.1565	0	19.1331	40.8107	0	0	0	0	2.87358	0	21.3531	44.4626	0	0	0	0	10.7111	0	0	0
ENST00000328957	0	0	0	0	0	4.56993	2.85408	4.01919	0	12.4796	0	0	0	0	0	0	35.118	0	0	0	51.1889	22.8319	9.90029	111.429	12.2651	47.8863	21.8451	12.649	60.2653	15.6692	0	103.243	17.9341	0	0	19.2396	11.5795	0	0	6.80427	28.6785	0	0	40.0227	11.4092	0	5.48122	17.8832	0
ENST00000328963	0	0	0	0	1.23149	0	2.13401	0	0	0	0	1.67877	10.7452	1.1802	0	0	0	0	2.51016	0	26.7822	6.28934	2.02709	15.0287	0	0	4.68076	2.81866	0	4.95415	0	10.6896	1.64959	1.76178	0	0.702985	0	2.28065	5.03486	1.03433	0	0	0.895334	0	0	0	5.0867	0	0
ENST00000329106	0	0	0	0	0	0	2.10477	1.52446	0	10.2447	0	0	7.14955	0	0	0	0	0	3.46779	0	22.2288	6.96744	4.80194	6.06457	0	3.312	4.03639	14.1866	22.1452	26.9949	5.59385	1.13236	0	4.9127	0	5.78536	0	5.20114	7.5478	2.33513	0	0	6.88417	0	0	0	0	0	0
ENST00000329478	1.07535	0	0	0	5.26593	1.52262	0	8.24051	0	3.9619	0	3.90898	6.53871	0	0	0	0	0	0	0	0	9.47637	3.45466	7.02513	1.63701	4.50558	0	4.56875	0	0	0	2.87757	2.63174	0	5.92029	0	0	1.34661	8.70473	0	0	0	0	0	0	0	0	0	4.9693
ENST00000329673	0	0.901862	0	118.441	6.40819	1.00367	0.357952	0.610683	0	4.28768	0	5.89	3.53087	0	3.09878	0	0	0	5.36786	0	0	4.77964	4.24736	2.40063	5.08257	14.4404	4.28557	0.701266	4.79432	3.24889	0	2.59543	7.92705	3.86656	0.572911	2.63116	4.96327	0.658994	0.84789	0	1.54337	2.82872	0.877626	0	0.810161	5.67207	0	0	0
ENST00000329705	0	1.45106	2.00868	0	0	5.64618	4.07166	0	0	0	11.3881	0	12.3157	4.22938	29.4286	2.74411	8.4621	0	0	0	0	17.0469	12.7815	7.42627	11.9127	0	12.3054	9.32509	30.4379	19.8304	13.6027	45.6572	8.4848	0	6.6033	3.98723	0	9.88163	6.80887	1.36733	3.29144	7.41343	0	0	10.4321	0	3.26803	0	0
ENST00000329734	13.0351	8.64918	18.9078	0	6.67056	10.1129	0	7.67563	0	41.9001	0	0	5.22183	5.81629	49.8711	0	0	208.306	6.57725	67.426	0	6.41436	12.3542	15.2253	0	0	28.7239	29.918	0	11.0219	11.8848	0	27.9787	4.34398	0	10.9421	11.222	3.98249	0	5.18402	14.4603	7.99087	0	38.049	35.5746	60.1428	9.24375	0	0
ENST00000329758	401.292	331.179	211.191	720.776	261.636	462.437	24.4849	410.958	0	0	0	164.537	584.242	1348.51	439.005	0	0	0	0	99.3841	290.465	722.624	1597.84	814.128	689.435	819.541	1082.89	1502.95	1308.16	820.455	824.039	1176.93	2293.34	233.008	0	487.828	628.298	77.1949	269.35	518.983	1036.01	776.384	0	2088.96	80.4196	0	0	0	0
ENST00000329759	323.885	507.255	237.139	0	320.555	525.623	50.3302	476.958	0	120.64	0	0	2028.28	1156.12	1604.75	0	202.756	0	0	0	685.743	872.573	1215.52	1662.14	1306.15	1505.59	1287.38	2783.01	1649.02	1590.67	787.751	705.894	5143.99	475.443	1232.53	1310.19	2146.63	344.667	1004.47	492.155	1984.35	670.501	0	2344.75	0	0	23.9926	0	0
ENST00000329783	0	493.305	483.136	0	267.137	414.227	97.834	322.884	0	1547.67	994.012	0	2068.05	2020.09	3661.07	2848.9	3286.84	283.81	1451.09	95.8001	1459.7	2932.47	3993.63	4005.62	3391.12	2542.43	3334.01	3267.88	4131.61	1190.72	1587.55	3027.06	5926.87	770.429	2504.02	2543.08	1312.48	309.836	602.425	1622.95	1836.96	724.544	77.7037	3072.06	105.624	283.799	6913.42	1573.72	11.3021
ENST00000329798	662.213	410.883	0	0	216.892	420.591	0	450.335	0	0	0	572.702	897.693	1532.16	1315.37	0	0	0	0	209.723	580.993	737.958	2418.22	1156.88	1538.79	618.762	1646.87	1221.76	1543.07	542.491	1909.04	1420.67	2432.29	321.144	0	955.114	819.147	118.27	566.091	971.928	1629.13	1027.22	0	1741.56	495.098	133.724	0	0	0
ENST00000329819	0	3.0244	0	0	22.598	8.08476	9.97123	7.77808	0	22.41	0	27.7663	7.502	6.54721	0	0	0	0	0	0	5.62673	15.2283	22.6082	19.3802	18.083	23.1076	6.48379	31.5783	52.8149	24.6466	21.4329	26.5836	20.783	18.5119	11.5943	22.4364	18.6577	9.30105	14.6593	28.9573	4.31261	0	1.51265	50.6363	9.31027	10.2229	0	0	2.89664
ENST00000330155	0	1.24238	2.59524	0	3.47535	1.46203	5.44527	1.22909	0	3.66882	0	8.15035	2.80509	3.45116	107.645	0	0	9.59045	10.515	3.24676	2.1982	13.9984	19.3171	33.3552	6.51776	71.7849	34.2693	12.0221	37.9659	46.8327	9.39355	16.2385	31.619	17.9263	34.0604	15.3705	60.5151	94.5562	6.63847	38.4458	6.28036	4.46126	6.22187	3.24641	7.59051	1.88854	3.17714	0	1.03102
ENST00000330276	0	0	1.45584	0	0.304788	0	0	0	0	0	0	0	0	0	0	3.44522	0	1.71289	0	0	0	0	14.9417	3.00981	12.8272	1.45714	3.27236	3.07137	2.08919	0.396265	0	12.974	0.370913	0	0	0	13.4465	10.8843	0	1.48942	0	0	0	0	0	0	0	0	0
ENST00000330436	14.1366	7.7983	22.5923	0	9.96539	35.885	18.2051	22.4457	101.663	0	0	11.494	41.3007	12.9966	0	0	0	0	0	10.7871	28.1149	30.3212	60.319	0	27.6105	0	44.1462	13.5009	39.3199	73.6124	29.9728	26.1712	47.2928	0	0	6.05702	0	0	24.8687	31.9454	28.6488	48.5906	0	7.95981	40.5124	0	0	16.408	0
ENST00000330579	0	4.20665	0	0	0	0	0.886542	0	0	0	0	0	6.1208	0	0	0	0	15.7797	0	12.3698	5.38661	70.7153	2.15716	0	44.9765	2.72345	2.48317	22.4107	0	15.4315	674.315	0	2.35144	0	0	0	0	0	4.10839	0	0	1.88838	0	0	0	187.553	1.64947	0	0
ENST00000330636	0	77.2212	261.625	0	5.96525	56.6177	32.5738	7.42929	0	3.65871	0	3.13646	115.156	2.2123	0	0	0	0	0	0	0	76.8886	10.9305	18.8076	0	151.968	57.4049	56.8292	4.17185	65.2057	0	67.2559	0	474.418	0	3.91328	21.0864	60.8018	37.7774	0	0	0	0	0	0	0	0	0	0
ENST00000330687	0	1.27314	1531.81	0	51.4249	2.48857	0	59.2662	0	0	0	0	0	0	0	0	0	0	0	0	0	2.53554	21.0915	0	5.25517	68.684	34.0616	0	0	24.0046	0	1.96804	70.2773	0	0	20.1579	0	0	0	0	0	0	0	0	0	0	0	0	0
ENST00000331056	19.5296	6.7558	58.676	0	93.1715	23.5303	4.75608	1.21076	0	0	0	0	0	2.40626	0	0	0	3.52063	50.4641	18.2068	0	60.3555	71.0669	11.054	22.2194	66.4818	55.4388	20.9151	8.8072	39.5509	0	3.31793	3.91713	1.7375	0	282.929	4.76036	36.5413	26.2109	57.9	33.2343	6.30915	163.078	0	0	0	0	295.188	0
ENST00000331129	0	0	0	0	11.2815	1.82868	0	0	0	0	0	0	0	0	0	0	0	0	0	0	0	17.7593	10.8461	0	0	5.0487	3.76426	1.73703	0	0	0	13.741	12.6837	72.677	0.873351	0	0.947858	0	20.8105	1.0783	0	20.0941	0	0	0	0	0	0	0
ENST00000331267	2.11106	148.662	6.8922	0	109.326	69.9374	44.245	19.0706	0	42.8114	0	33.7167	33.1948	2.19815	20.365	10.0178	7.58253	0	45.3326	0	18.7556	71.7795	87.9718	43.6544	70.855	42.3445	26.8053	34.7333	59.684	35.1244	3.07228	114.207	94.6176	28.3928	33.8686	76.0238	64.6435	13.588	26.2458	5.34434	4.43792	23.5479	57.8471	27.3983	68.4036	8.74222	4.80682	421.565	0
ENST00000331327	0	19.2469	0	0	1.18054	13.3958	0.531579	1.43793	0	0	0	7.71825	0	0	0	1.51507	0	0	4.22304	0	0	70.9059	3.33912	16.611	9.87753	6.76098	0	27.7519	7.14762	4.41472	0	2.74582	42.9532	1.64669	0	0	0.94999	1.54861	2.90889	0	4.64167	0	0.520354	1.02744	0	1.93371	0.974015	0	0
ENST00000331340	2.70734	0	0	0	0	0	0	0	0	4.3729	0	0	0	0	5.16704	0	0	0	3.12725	0	0	0	2.35356	12.8398	0	4.40657	1.8202	14.6104	5.00953	0	0	5.3001	5.53672	1.1704	0	0.802651	26.1689	1.0385	1.47655	0	0.767687	0	0	0	0	0	0	0	0
ENST00000332131	10.4751	0	0	0	0	6.73816	0	9.20654	0	13.7528	0	20.415	12.0687	7.12852	0	10.7482	0	0	15.0791	0	8.22621	6.76535	0	23.7174	0	9.1291	25.086	0	30.9716	7.79785	0	0	15.1906	6.45906	6.08466	17.9157	25.7536	7.19399	20.7934	6.48256	0	0	0	0	20.591	13.943	14.6803	15.2409	0
ENST00000332217	0	1.6885	6.3928	0	1.58842	15.8839	1.34576	5.01302	0	0	0	5.50135	4.16741	0	2.40359	0	0	0	0	0	0	0	0	0	36.1093	19.4806	45.7017	4.75765	0	5.04208	0	0	11.8846	2.3883	21.41	1.17836	10.2626	9.74422	0	9.12339	1.01202	7.42347	36.9089	0	0	1.77694	30.1348	12.5773	0
ENST00000332307	0	0	0	0	2.09427	1.52181	0.684297	1.98348	0	0	8.13634	0	1.86619	0	0	0	0	0	0	0	3.36742	2.07781	1.82582	1.89592	5.30012	0	8.64585	1.43716	2.18937	5.54251	0	1.15148	2.76501	9.59957	0	0	1.59134	4.98769	2.39448	0	1.85212	0	0	0	0	0	0	0	0
ENST00000332345	0	0	0	0	1.43285	0.320567	0.757759	0.220417	0	1.07827	1.54532	2.17103	3.61587	0.913021	0	0.96942	4.01201	0	1.35706	0	0	1.1342	0	0	2.27406	2.48685	2.14125	1.64342	3.01452	0.945513	0	1.56779	1.3675	0.565053	0	1.97634	0.515609	1.05822	0.95013	0.560177	0.348856	0	1.03441	0	0	0	0	0	0
ENST00000332374	0.874346	0.330134	0.947209	0	2.06464	1.16639	3.11088	1.50989	0	1.39002	3.32406	0.593167	5.62517	1.19415	0.830991	0.908571	0.91535	1.09462	3.40227	0	2.91575	18.1109	12.7574	22.0454	2.02147	12.8829	23.1156	20.6518	5.67188	15.9549	3.94493	11.3863	21.3689	55.4496	1.37667	37.8718	4.53499	6.87262	8.18088	5.34746	1.85569	3.743	2.2912	0.50151	0	0	0.563816	0.843428	0
ENST00000332780	0	3.9798	0	0	2.41615	0	0	0	0	7.32941	0	0	13.2507	4.44293	0	0	0	0	0	0	0	0	5.98728	0	0	6.85792	8.46785	26.4927	16.2798	3.73454	0	6.06965	0	0	0	2.9877	10.6748	0	3.18891	0	0	9.23208	0	0	4.45186	0	0	0	0
ENST00000332793	0	0	0	0	0	3.73448	5.62	0	0	0	0	0	29.4044	0	0	6.58066	32.7992	12.1658	0	0	0	4.92504	0	10.2762	0	0	4.37944	7.7188	15.8971	0	0	0	12.6381	40.9188	0	8.66831	5.2994	0	3.19445	8.2511	81.8752	13.8802	2.68907	0	0	0	0	0	0
ENST00000332968	0	1.30641	1.53229	0	0.654361	1.86584	1.55671	1.23902	0	2.18007	2.58165	0.780034	2.3087	4.85304	4.48764	0	0	0	0	0	1.62697	9.81033	16.1237	6.16156	7.65803	7.00699	0.60345	3.28559	0.735142	5.71706	6.82609	5.63783	6.25602	4.81592	6.56661	3.32949	2.97101	4.15095	4.47745	5.06487	1.67107	0	2.58897	0	0	0.626354	0	1.09428	0
ENST00000333206	0	1.00765	0	0	0	1.33576	2.82838	4.72957	0	0	0	2.01422	1.55703	1.12247	15.2083	0	3.06529	0	0	0	3.05934	1.72828	4.6305	11.8127	0	8.52774	13.7304	28.5889	0	0	1.43215	4.81439	8.02059	8.9515	5.70832	1.57558	0	0.999662	18.0393	0	0	0	10.1298	0	0	1.49941	0	16.083	0
ENST00000333213	10.1647	54.8034	502.119	0	224.807	254.279	265.124	142.087	0	178.259	120.17	264.153	273.576	220.592	445.542	651.44	409.132	84.3059	319.659	96.0966	215.996	430.445	212.342	469.544	416.071	276.719	397.867	372.607	762.765	534.911	574.465	668.965	460.622	350.638	130.826	381.035	340.155	316.825	424.942	31.2596	86.2998	31.9228	288.749	0	36.4802	320.448	60.8767	253.765	20.2956
ENST00000333625	0	0.395572	2.26854	0	27.0812	2.69568	2.22487	9.4883	0	0	0	0	0	0	0	0	0	0	0	0	0	0	2.1822	30.952	7.34798	11.2712	0.849499	3.6587	0	10.5028	0	0	0	0	0	1.03933	1.39779	0	0	0	0	0	0	0	0	0	0	0	0
ENST00000333646	0	0.65466	0	0	3.25592	7.2512	3.57364	0	0	0	0	0	6.60028	0	5.06729	0	0	0	17.7319	0	0	1.72635	5.75079	14.8179	0	10.5644	5.64387	4.0486	8.22447	10.3835	0	8.5006	2.43912	5.5509	1.30906	3.06194	0	5.52829	1.15165	3.10126	2.47755	0	0.96084	7.05587	0	0	0	0	0
ENST00000333732	0	0.153237	0	0	0.155932	0.126736	2.13117	0	0	0.505057	0	0.391846	0	0	0	0.39945	0	0	0.556369	0	0.303017	0.941305	4.43531	1.93783	1.85659	1.04149	4.6144	1.10024	0	0.389811	0	0.208693	0.75785	0.394812	0.200485	22.6505	0	0.404782	0.206453	0.70759	3.42215	0	0	2.48446	0	0	0	0	0
ENST00000333990	0	0.845473	9.8072	0	1.45092	0.826184	7.60567	2.24142	0	6.41378	0	2.66083	6.4987	1.69238	0	3.19354	0	11.5722	7.55246	0	0	17.5278	0	11.5146	3.51274	5.25039	22.0731	12.7924	8.75982	8.88708	15.1786	2.87939	9.92643	4.42995	3.51327	6.91324	3.40134	4.36282	5.96482	3.57953	0.990921	0	0	3.50981	0	3.43407	0	0	0
ENST00000334011	0	2.20774	0	0	1.45324	1.14061	1.79822	1.52434	0	0	0	0	4.94968	0.773155	0	5.83471	0	6.92006	3.58418	0	0	1.33238	6.64888	5.13545	2.50595	5.30149	6.67762	2.2756	3.72429	11.2585	0	5.17408	4.40926	4.55768	0	6.86684	2.87192	1.14061	1.1132	0	0.514639	0	0.41516	3.36668	0	0	0	0	0
ENST00000334109	0	2.23025	40.1266	0	2.49154	6.86099	3.99172	5.85288	0	0	0	0	0	0	0	0	0	7.29168	2.61343	0	45.5722	0	67.7861	9.25805	0	30.5586	66.0418	14.6341	0	0	0	23.4082	0.811444	0.899915	69.6607	6.59757	113.024	0	3.92509	0	210.635	0	70.932	0	0	8.38541	0	0	0
ENST00000334118	0	3.69333	0	0	122.037	0	71.5147	0	0	0	0	268.755	0	0	0	0	109.41	0	58.9914	0	9.36564	47.3787	0	81.1004	0	93.4924	21.3651	87.1487	0	99.8689	27.035	0	0	713.968	0	49.3264	0	130.675	0	0	0	0	0	0	0	0	0	0	0
ENST00000334187	19.2485	44.6499	119.178	0	92.8086	121.877	88.2718	29.3942	0	41.7295	59.1606	26.5542	155.793	21.1837	66.959	0	0	0	50.8439	0	47.2619	196.473	196.998	111.462	142.079	191.224	137.756	176.374	249.219	168.59	50.2791	309.317	168.744	48.2101	13.9924	223.111	113.967	222.548	203.371	76.6378	106.693	68.4833	128.173	27.1077	79.9391	0	33.4755	239.332	0
ENST00000334352	0	60.7235	0	0	2.69596	1.09071	3.93129	0	0	0	0	1.65643	68.5115	1.20096	0	0	69.8626	0	0	0	0	5.44248	55.9792	2.34534	0	10.7876	5.89225	1.04886	40.3055	2.92635	0	3.87179	2.47685	0	0	1.56854	104.805	4.55796	1.70364	0	4.79101	2.71203	0	1.18452	0	1.1486	0	0	0
ENST00000334529	2.88026	0.165084	7.61669	0	0.322126	0.6735	0.978457	0.520801	0	1.24043	0.871137	1.72423	0.700371	0	1.57475	0	0	0	1.62814	0	0.982723	2.29024	1.6688	1.28548	0.448554	1.05786	1.52742	1.83337	2.24139	1.17146	1.00459	1.40887	3.75754	0.545527	8.15411	2.54668	1.05664	2.48949	0.27456	0.338902	0.413994	0.346286	0.432137	0.374377	0.418106	0	0	0	0
ENST00000334571	0	17.1459	0	0	3.2651	2.74275	0	26.7577	15.6292	0	0	7.66248	43.852	0	0	3.50723	0	0	4.51522	0	0	0	12.826	5.41589	34.1833	23.5851	8.55064	1.62396	0	15.497	4.64344	6.61143	5.65716	1.33688	0	1.70546	2.43575	31.7635	0	0	3.44951	0	0	0	0	0	0	0	0
ENST00000334574	0	110.488	12.5702	0	12.7127	37.8253	13.9635	195.783	0	0	0	541.608	445.464	4.86922	0	0	0	0	0	0	16.6432	13.0311	125.369	135.447	341.974	59.2155	117.558	84.8607	0	143.421	0	0	0	0	0	0	0	202.294	0	0	0	0	0	0	0	0	0	0	0
ENST00000334651	0	3.00079	21.7997	0	8.76699	8.95404	7.30076	1.74424	0	4.07526	11.6666	9.90127	2.38642	0	11.6354	0	0	0	3.48766	0	14.9804	7.06897	8.25733	14.5078	4.94533	15.3354	11.824	17.1492	30.8847	22.9603	0	15.9566	7.46832	20.9718	1.59768	70.4388	7.2494	13.1736	7.63589	3.56926	2.37946	8.27561	14.6846	0	0	7.21089	0	0	0
ENST00000334679	0	0	0	0	35.8723	0	2.00055	0	0	359.074	12.4027	0	6.33942	193.448	0	0	0	79.6787	0	15.0321	395.185	0	41.3393	56.3743	0	63.4988	61.1606	59.8092	0	0	526.675	167.093	0	0	0	9.95951	22.4554	202.646	16.1031	0	0	0	0	0	0	0	0	0	0
ENST00000334849	0	0	2.09734	0	0	0	1.22234	1.48071	0	0	0	1.10763	0	1.58576	0	0	1.22818	1.93516	0	0	0.756228	0.615219	3.63825	0	1.42569	2.17352	4.4657	2.49298	3.40081	1.66677	1.52916	1.81695	0	0	1.41037	0.409127	1.16027	0.513868	0.514489	1.14644	0	1.77691	0	0.740079	0	0.805308	0.687286	0	0
ENST00000334897	0.302541	0.124077	0	0	1.62722	0.699026	0.715389	0.353953	0	1.33906	0	0.791079	11.1905	0.288292	0	0.344312	0	1.58549	4.00723	0.37224	1.00472	1.53089	4.42608	1.54255	5.58896	0.53465	1.44759	0.23037	2.04336	0.957592	0.603944	2.70035	1.13398	2.289	0.26503	0.470624	2.06217	0.885248	6.20264	0.950558	1.95851	1.73066	1.82959	20.5542	0	0.824863	0	0.963612	0
ENST00000334962	0.55393	0.505584	1.12667	0	4.64232	1.39042	1.25578	0.556776	0	0	0	2.51596	3.18394	1.77352	0	0	1.32715	0	4.50039	1.33064	0	5.23169	0	1.21719	0.877546	3.97305	2.79992	1.20544	2.38714	2.22762	0.58566	3.47224	3.70797	2.54553	1.40126	2.3325	1.65801	3.28277	0	1.54774	1.47121	0	8.64883	0	0	1.55615	0	0	0
ENST00000335135	54.0854	5.42217	143.547	0	31.9796	35.7026	2.90351	30.8959	0	1.91809	0	182.819	0	0	0	0	0	7.94036	2.43024	1.65573	7.5211	54.2846	88.3828	16.3587	0	27.4323	73.9637	50.4923	68.1851	36.8599	0	44.1271	0	0	0.277805	0.844333	0.333048	9.72551	0.81828	0	71.4701	0.750428	0.223243	0	0.373192	169.711	0	0	0
ENST00000335183	0	18.282	0	0	136.424	43.5743	0	80.8264	15.6138	0	0	0	0	0	240.154	0	0	0	0	0	0	0	198.215	0	0	87.74	135.743	102.533	414.562	92.7294	0	220.267	1.93514	398.655	0	9.22843	16.2945	0	0	2.61064	0	0	312.983	0	0	1354.17	0	0	0
ENST00000335251	0	0	0	0	5.36224	4.32313	6.59943	1.3551	0	0	0	3.22086	13.3567	3.16903	6.628	0	0	0	5.133	0	1.13712	0	4.73829	13.618	14.5921	2.5432	7.83079	3.75175	0	4.19104	0	0	0	0	7.66816	4.51359	3.16602	1.70929	0	2.21899	2.70255	0	7.44758	0	0.911402	3.40294	0	1.65333	0
ENST00000335286	936.547	271.618	8.82026	0	1012.13	856.946	707.228	1772.82	0	784.643	3997.94	444.301	2292.08	327.001	249.463	1690.33	0	212.397	765.319	54.6895	0	1100.76	1632.6	1238.5	1555.73	1506.45	1029.06	1903.53	1157.63	1074.01	0	1582.94	2102.15	1515.04	2798.16	1917.64	2779.87	1658.12	1423.37	4687.35	2906.81	744.961	3622.22	0	0	738.659	0	0	0
ENST00000335475	0	0	0	0	0.666234	0.242006	1.04742	0	1.45245	3.68131	0	3.5551	0.653688	1.07755	0.761517	0.707466	0	0	8.02576	0	0	0.503574	0.49928	2.00351	0	1.50229	0.591444	0.910193	2.05239	0.808911	0	2.29626	3.29012	0.308878	0.398785	2.00155	0.805776	0.81621	1.74923	1.25487	1.19865	0	0.355433	0	0.551921	0	0	0	0
ENST00000335486	0	41.5145	3.45503	0	11.1226	30.2674	2.65462	98.2112	0	0	0	0	0	0	3.41683	0	0	0	0	0	0	0	0	0	0	63.4912	0	0	0	1.83948	0	0	0	0	0	0	0	0	0	3.24191	0	0	0	0	0	11.8377	0	0	0
ENST00000335585	0	0.549923	25.9953	0	4.29025	1.70557	0.326866	6.86916	0	2.03622	0	10.822	3.59682	0.614228	0.603962	0	0	0	0	0.847517	0	16.7997	2.55667	1.30652	1.70254	0	3.90051	1.04079	5.22239	9.0951	0	11.8546	0.835248	31.4468	0	0.849022	2.48332	0.463357	0	0	0	2.35606	0.751608	0	0	0	0	0	0
ENST00000336097	0	0	0	0	0	5.02001	0.351073	0.276105	0	70.9242	1.85064	19.8461	0	198.481	0	0	0	10.5811	0	3.40496	0	16.1353	0	34.2176	36.4944	0	0	0	25.1106	0	0	0	0	102.223	69.2815	21.774	0.650699	14.6247	0.710111	17.987	25.3832	38.9065	5.10472	0	0	0	0	0	0
ENST00000336216	0	2.22424	2.88932	0	1.3303	0.847418	2.41866	1.75557	0	0	0	4.89977	1.98762	1.54618	0	1.08403	0	2.15924	1.60779	0.991242	1.30517	3.96703	2.56756	5.52526	3.15141	1.92891	4.40721	1.86524	11.5128	6.80429	0	3.24608	2.86479	3.79225	4.23424	1.80037	1.23615	0	0.595733	3.02333	5.93771	4.40765	1.35568	0	4.52982	0	0	4.2282	0
ENST00000336452	0	115.758	192.549	0	56.3187	0	22.4605	0	0	828.659	20.422	302.882	0	0	0	0	0	0	0	0	13.9947	0	0	26.4461	0	95.1579	5.91379	64.6568	75.135	0	0	10.7159	0	209.826	0	0	14.8651	0	0	0	153.365	0	0	0	0	0	0	10.5774	0
ENST00000336564	9.09109	1.29475	2.92242	0	2.77613	0	0	0	0	0	0	0	15.4773	10.5	0	0	0	6.31158	0	0	0	5.44045	6.8571	6.03641	2.3695	13.2559	5.12314	0	7.17446	32.0605	0	4.53575	2.17255	56.2586	0	0	7.75772	3.05164	0	2.26776	7.23352	0	48.1271	0	2.1072	6.35417	0	0	0
ENST00000336614	0	0	0	0	4.79369	5.54627	5.40292	0	0	0	0	11.3692	2.9029	0	0	19.7016	0	0	0	0	0	3.0652	6.37338	0	0	0	0	11.0789	4.25247	2.73999	0	4.73339	14.131	4.45009	2.46467	2.09297	10.1291	0	2.47553	0	1.82272	6.45622	2.01929	0	0	0	0	0	0
ENST00000336617	0	0	0	0	0	5.54337	2.89613	4.09541	0	534.637	16.5986	14.4439	15.2699	0	13.1085	3.01101	0	15.2348	0	25.2118	4.82358	11.538	14.3647	3.73283	22.1665	0	3.87084	4.365	12.2903	13.2135	6.58893	5.83227	7.29306	7.85309	7.74676	2.53105	26.1647	2.58491	6.20482	4.15465	16.0722	0	0	0	1.97253	0	0	0	0
ENST00000336751	1.35442	2.26512	2.14994	0	7.98154	4.47059	4.861	2.1606	0	3.94641	0	3.73505	4.92369	0	8.77415	2.88181	11.3925	0	10.737	0	8.49951	9.41106	12.2835	5.08103	11.3188	3.81514	4.27108	11.1263	5.80993	8.18178	1.84558	16.5435	13.0967	13.9764	1.02442	4.98105	9.27956	18.7946	2.24118	0	3.69209	1.73705	8.31618	0	27.8355	0	0	0	0
ENST00000336824	0	0.876556	0	0	0.815077	0.437411	2.38287	0.256604	0	4.21588	0	1.91993	0	1.10257	0	0	1.3125	0	0	0	0	1.0995	5.22245	6.055	5.44778	1.15799	2.99953	4.49068	4.30222	1.65441	0	1.22578	0.879146	0.474729	9.31913	0.818395	5.33711	94.661	0	3.15224	0	0	0	0	0	0	0	0	0
ENST00000336990	0.834254	0	91.653	0	0	10.4476	10.0523	8.95714	0	0	0	0	0	0	0	0	0	0	0	2.04806	0	17.3322	77.5601	53.9376	0	5.76109	12.8943	28.1502	75.0735	37.6016	0	60.8793	36.173	2.47493	15.3119	5.23373	2.49413	0	8.83156	0	47.5262	1.61489	2.98656	0	0	183.992	6.48725	2.6276	0
ENST00000337147	1.74978	1.05985	0	0	0.559503	0.38838	1.81825	0	0	1.38224	5.61125	1.18359	4.83677	0	2.32782	0	0	0	1.80788	0	0	6.10327	7.54832	3.94643	3.25261	4.84631	3.10322	7.05554	8.7818	3.16779	0	1.86465	4.78852	1.93077	3.25156	3.97155	3.78442	5.25964	5.74061	6.31398	2.78788	0	6.69324	0	0	1.6701	0	0	0
ENST00000337425	0	4.3572	0	0	3.12751	0	1.38979	0	0	0	0	0	0	0	0	0	3.777	11.2746	0	0	55.4266	1.72386	9.55651	0	0	2.67973	0	3.20532	11.8041	1.35641	0	0	10.0908	0	0	1.13992	0	0	35.7499	5.09386	9.44843	0	11.5023	0	0	0	0	0	0
ENST00000337432	0	3.31633	0	0	17.4281	5.24678	0	22.8007	0	1.53466	0	0	0	0	10.9043	0	1.81764	0	0	0	0	7.42823	2.28689	0	0	28.3458	14.2438	5.36799	57.6471	1.29504	0	2.55389	0	0	285.487	0	11.7203	0	4.59203	0	51.2847	0	0.478886	0	0	2.66966	0	0	0
ENST00000337620	1.05103	1.44506	2.85765	0	6.0092	2.25278	2.31165	1.53411	0	6.23335	2.63864	3.57693	9.68305	9.89317	3.62147	1.8213	0	4.12869	0	10.3896	8.67836	5.19659	3.71363	3.71689	5.10033	9.03906	10.3961	2.468	12.0761	7.01186	0	13.3662	4.14226	9.75394	7.33258	9.64603	2.47607	13.6963	3.57083	5.84614	0.467999	1.23257	12.4631	0	0	1.14821	11.1021	2.25224	0
ENST00000338005	0	2.31262	3.3761	0	22.8146	4.26372	6.43581	0	0	7.255	0	0	1.83511	0	0	3.01666	0	0	0	0	0	19.4301	7.51795	24.2406	3.7634	4.40725	20.5754	4.44848	0	31.4532	0	19.0578	0	0	0	0	4.23885	0	0	4.40086	0	0	3.50102	0	1.73613	0	0	0	0
ENST00000338008	2.57846	0	221.704	0	0	93.5026	54.3117	136.279	0	0	0	235.376	0	0	0	0	0	6.7047	0	0	128.984	0	38.8798	0	0	49.0623	0	38.1625	0	88.3655	0	33.6836	0	0	0	0	0	25.6984	213.448	0	0	0	0	0	0	0	0	0	0
ENST00000338134	0	0	7.1815	0	1.21484	1.31969	15.7205	0	0	0	0	0	0	0	5.47216	126.138	0	6.16341	0	2.8996	0	47.1711	3.29577	9.15496	4.24088	9.17982	3.78044	2.61216	13.2883	25.3098	0	51.7061	0	2.48427	1.54337	6.94091	0	0	8.3566	0	1.16811	0	1.17957	0	21.33	0	0	0	8.96849
ENST00000338165	0	3.33174	0	0	4.64569	1.69507	5.20914	12.0853	0	0	0	0	0	0	0	0	0	0	0	1.70714	0	2.89704	11.4397	34.2483	0	0	7.155	11.2241	0	0	0	26.0747	3.82277	7.67213	0	19.6536	3.57162	99.4723	0	9.17294	4.72373	0	0	0	0	0	0	0	0
ENST00000338446	1.13982	2.78154	2.67958	0	5.54438	3.40513	4.60561	1.6489	0	3.43078	7.8341	15.0365	10.888	2.20155	4.95776	17.552	1.56576	7.61936	16.9375	0	4.27686	24.6853	8.08999	17.9533	10.6721	9.63022	11.0886	9.21775	16.7437	22.1572	3.07722	16.9741	22.3865	11.2394	3.12533	5.05253	14.371	3.84701	6.34269	9.79503	13.4208	5.06498	5.71073	0.874878	0	10.383	0	7.95866	0
ENST00000338447	0	0	0	0	0	0	0	0	0	0	0	0	0	0	0	3.82021	4.65953	0	0	0	1.13517	1.57279	1.35167	0.694216	0	3.04992	2.28618	0.502108	0	1.16967	0	0	0	2.28405	2.78742	0.478211	1.1128	0	0	0.965166	0	0	1.71537	0	0	0.840569	0	8.55503	0
ENST00000338560	0	13.4861	0	0	11.5154	0	39.5986	20.5967	0	0	34.7089	45.1288	0	0	39.7868	24.8486	0	0	0	0	33.0243	94.5619	54.1625	0	62.1446	38.0192	31.8174	68.3657	201.385	39.6221	0	88.2776	75.8696	20.3022	7.41374	83.8067	69.1356	29.8591	0	0	16.6066	16.879	0	0	0	0	7.59813	175.893	0
ENST00000338581	1.34732	0	0	0	3.68631	4.2105	1.55777	1.56068	0	1.87505	2.52194	6.19649	8.03626	2.27096	0	3.10138	0	0	3.22912	8.29419	0	5.03685	2.00697	3.27103	9.0191	3.2717	6.83883	4.82178	5.74638	5.57873	4.67627	5.68289	3.80575	6.90327	0	3.75544	3.48497	3.17068	7.80457	4.12496	3.07466	4.97177	0	0	0	0	0	10.8265	15.7368
ENST00000338637	1.34036	0.928757	3.57677	0	4.48992	4.13246	7.17308	4.30395	3.10336	5.52428	0	5.16261	5.98955	2.38749	5.70819	4.97247	1.24064	0	2.59247	2.26844	2.57285	8.3444	15.8089	11.6633	7.62022	5.77511	5.35703	6.38761	7.10348	9.43757	15.2553	11.8182	7.99597	5.78356	3.21895	3.34069	3.52207	4.70682	2.35765	3.29262	1.95921	0	2.99391	1.56451	6.0162	0.751873	0.277556	0.852829	0
ENST00000338825	0.386621	0.815234	2.39395	0	3.09466	1.66515	2.26264	1.87688	7.46902	3.7605	0	2.87736	0	4.98574	6.90321	1.05099	1.35547	2.02584	0	1.10099	11.8087	8.78628	4.8324	14.8485	1.36921	11.4934	7.58461	11.1033	1.89066	14.1021	0.794054	10.4843	7.19758	8.82003	2.39534	8.96483	9.27617	2.20676	15.7202	0.812668	1.50428	0	4.92419	0	0	0	6.63161	0	0
ENST00000338859	2.70088	2.92422	21.075	0	13.0342	5.55549	6.92237	2.87734	2.29087	9.1675	1.41037	7.11935	20.2644	4.08791	17.4057	106.165	0	6.4167	13.5498	0	7.13295	60.3995	17.3258	48.1446	11.9243	21.6826	24.7477	19.3949	52.1852	24.3791	8.95022	20.9127	12.7962	11.7988	7.94762	12.5297	61.1453	3.97086	12.2894	5.29687	2.85419	4.14906	6.77273	0.887535	5.52985	9.5805	0	0.78828	0
ENST00000338862	0	0	6.38931	0	2.51627	7.89074	5.3546	2.38242	0	2.76775	0	3.69231	6.77332	4.70926	9.86373	1.51634	0	0	0	0	4.01767	7.24136	1.2292	2.27109	9.27792	2.20139	8.12832	5.64146	19.3335	15.5626	0	4.95821	22.2596	8.17442	0.994234	1.00626	7.50206	5.51185	14.3511	0	6.71175	0	3.04555	0	3.04555	0	6.84667	4.05585	7.87649
ENST00000339020	0	0	0	0	3.59588	17.8951	10.3496	7.3909	0	0	0	0	0	0	16.1631	0	0	0	0	0	9.59017	6.35188	9.54284	12.3397	6.79852	0	7.64248	0	0	33.796	0	7.90499	0	21.557	0	0.827033	0	6.31869	0	7.3152	0	0	0	0	0	0	0	0	0
ENST00000339121	3.63613	36.1256	0	0	89.3813	95.3006	18.306	12.0383	0	107.543	0	0	0	0	0	0	0	9.41361	0	0	7.38775	3.10325	34.8743	55.2817	105.251	26.4998	6.82212	21.6014	12.4869	0	0	2.25414	28.0142	2.35611	6.09103	4.10703	33.8092	0	0	0	0	0	0	0	9.44922	0	0	0	14.9146
ENST00000339144	0.67967	0.521792	1.66815	0	1.21868	0.206775	0.959595	0.755449	0	6.62566	4.05207	1.1981	0	2.01688	1.7533	0.734766	3.34568	2.53142	0	0.585131	0	2.34879	1.64566	1.96494	1.26134	1.10745	0.479548	1.52464	2.32213	1.75612	0	2.62367	2.22565	1.61366	0.313313	0.264184	1.36933	0.316883	1.92131	3.69498	0	0.888268	2.17401	2.13686	1.32194	0	1.82249	0	0
ENST00000339157	0.715671	2.0144	2.02867	0	3.17673	4.76494	5.42253	1.76146	0.519029	2.84865	0.479053	4.93811	9.48589	2.64436	2.67299	4.69317	1.69137	3.48732	2.25853	0.267801	57.3342	13.2498	14.3263	25.3705	5.82239	15.6826	16.4039	6.64497	10.9775	22.1634	1.23284	6.33342	8.88647	7.19465	3.31792	6.14743	4.21788	6.29396	11.098	8.38855	5.69904	3.54605	6.21433	1.86541	0.56977	2.68244	3.80405	6.05209	0
ENST00000339266	0	0	19.0747	0	59.3395	32.5413	30.7435	26.2514	0	0	0	0	0	0	0	0	0	0	0	0	0	0	0	0	11.6857	26.5026	14.4476	21.9262	0	43.678	0	0	0	0	0	2.02165	0	17.3219	0	0	76.5861	0	7.51929	0	0	0	0	0	0
ENST00000339269	0	3.83389	200.069	0	89.4439	117.05	0	0	0	0	0	0	0	0	0	0	0	0	0	0	0	8.90351	0	0	117.108	174.242	72.6059	38.8922	0	0	0	0	0	0	370.402	0	0	149.005	10.5439	91.0479	240.773	0	232.236	0	20.0163	0	0	0	0
ENST00000339275	0	10.8265	95.1554	0	65.1552	79.0343	28.3904	67.3678	0	0	0	4.70303	10.1672	12.2349	0	0	0	0	0	0	10.6381	58.5891	17.19	13.3713	200.728	25.6283	56.4434	110.263	0	101.717	0	7.62142	7.35469	28.9869	6.9652	13.4571	18.551	18.0326	29.5813	0	0	0	88.3989	0	5.54349	0	28.9995	7.18701	0
ENST00000339313	635.525	865.554	842.186	0	454.354	509.338	529.368	1310.19	0	1572.36	786.109	0	246.473	747.206	0	8.36957	0	48.092	35.1232	22.683	780.468	84.7682	46.3838	125.96	690.155	281.74	383.667	932.925	168.341	171.464	24.3666	168.133	250.853	322.113	0	502.153	700.49	395.909	97.2261	240.256	334.582	0	1977.43	0	3773.77	38.2818	0	0	0
ENST00000339480	0	0.552901	0	0	0	0.985281	0.164933	0	0	0	0	0	0	0	0.590226	0	0	0	0	1.31359	0	1.23019	1.94357	0	1.32448	1.02364	1.02333	1.20255	0.723309	0.462059	0	1.3527	1.64792	1.83796	2.03341	2.79642	2.37843	0	0.954939	0.858073	0	0	0.532185	0.938591	0	0	0	0	0
ENST00000339530	0.831237	0	0	0	1.26496	1.66216	2.77343	0.738694	0	4.84911	1.63761	0	2.81464	3.02016	0	1.23419	0	0	0	0	7.98919	4.78672	1.97484	4.36168	2.1911	0	2.17932	2.55647	3.58899	1.09466	0	1.01653	2.67435	2.45805	0.519169	3.34028	1.42868	2.28045	1.72415	0	0.881624	2.22405	0	0	0	1.81732	0	0	0
ENST00000339594	4.23161	2.08952	2.33225	0	6.82392	13.2585	9.03049	11.1122	1.59258	1.89597	1.05129	1.15469	14.1492	2.28783	2.16631	1.94605	3.73114	1.81865	2.71629	0	6.38932	11.0241	24.3024	19.288	14.164	19.6898	10.4482	4.32275	5.24997	9.05132	2.10349	12.4762	4.87934	4.68733	2.92904	7.5328	14.3646	4.27106	64.7243	3.50534	2.70338	0.579627	4.26558	0.304613	0.329064	7.93947	1.17179	1.30824	0
ENST00000339750	0	0	0	0	31.8468	0	12.3846	0	0	775.465	0	0	0	0	0	0	0	48.068	0	0	0	0	78.974	0	0	0	0	32.7842	0	0	0	0	247.794	0	0	0	117.666	367.236	0	0	0	0	0	0	0	0	0	0	0
ENST00000340083	0	0	0	0	4.55407	0	0	0.603829	0	5.36644	0	2.44183	0	331.566	2.50909	2.30049	0	0	11.3837	4.1964	0	3.90538	16.0324	13.3524	0	4.93649	0	1.61349	1.97234	6.53272	0	29.6588	1.28959	0	3.48153	2.88946	0	6.51	0	0	0	1.93217	2.89633	0	158.932	1.51122	8.33742	0	0
ENST00000340107	0	0.869876	0	0	0	0.655854	0.893385	0.497203	0	0	0	0.684927	0.620673	0.754614	0	0	0	4.71682	0	0	0.573908	31.6999	3.91679	4.36976	2.02313	11.5949	4.00849	2.26953	0.636199	1.39338	0	8.07494	1.54605	0.979504	0	0.846538	18.0665	0	2.91845	13.148	13.3066	0.697337	2.01453	3.22887	0	0	0	5.77808	0
ENST00000340134	0	0	0	0	0	0	9.31908	0	0	4.51909	0	50.3144	0	2.72995	0	0	0	0	0	0	0	0	23.589	0	0	3.47724	17.0497	6.7807	1.66532	2.86565	0	13.1795	0	0	0	0	30.2621	0	75.5026	1.19525	0	0	0	0	0	0	0	0	0
ENST00000340139	5.67322	10.1629	22.6251	0	64.191	46.608	62.153	31.0721	9.47092	116.317	0	82.2691	54.4799	70.7953	12.476	23.9191	51.3905	34.4626	19.2554	0	12.0918	104.822	103.664	49.4967	52.9554	36.2873	51.2663	72.4805	108.349	191.455	37.9096	170.958	99.506	50.1923	28.3034	30.9577	75.2794	67.6676	19.8406	64.7112	40.8723	14.8127	80.4941	9.55199	27.5397	4.7201	18.4221	61.7243	0
ENST00000340149	0	8.82334	3.33512	0	62.488	4.75223	6.06984	7.79416	0	2.15502	100.534	0	4.89655	0	0	1.99042	0	0	0	0	1.86046	16.5987	6.95998	28.5445	2.98983	0	0	41.0133	24.6548	13.9782	0	23.6426	3.17051	4.64752	0	13.1343	0	31.4656	0	24.761	1.47588	1.39402	2.70843	0	7.89949	0	0	0	0
ENST00000340465	0	12.4538	32.8065	0	116.487	81.0698	22.4867	13.0904	0	98.5588	99.2035	30.3105	43.323	0	25.8828	171.156	0	0	45.6974	0	0	126.511	28.8689	39.2748	0	19.4056	37.1998	53.5563	90.4692	93.8714	0	45.2401	29.7792	41.0237	50.5387	19.6991	59.0862	81.4686	58.4929	39.1385	29.2104	0	38.2093	13.9244	0	0	0	15.9976	0
ENST00000340545	0	0	0	0	1.98705	1.34424	1.42904	1.39813	0	0	0	1.77986	2.63198	1.82658	2.69706	1.34174	0	0	0	0	3.14271	6.20314	4.75213	1.39478	19.7443	3.39424	2.87311	7.79122	1.65841	1.81059	0	3.07266	3.69283	4.03362	0.469985	1.51019	2.16556	1.54466	2.42436	0	1.85495	0.7742	1.67104	0	0	0.699207	4.22301	3.81026	0
ENST00000340553	0	0	0	0	0.441211	0	0	0	0	1.35093	0	1.23483	0	0.931633	3.06378	0	0	0	0	0	6.39519	0	1.3989	0.975031	0.745183	0	0.776417	1.95141	0	1.21492	0	0.556909	0.636897	4.12509	2.35506	1.99899	0	1.9048	3.08557	1.4104	0.873169	0	0	0	0	0	0	0	0
ENST00000340589	0	0.419614	0	0	0.755194	6.32657	0	2.20094	0	0	0	0	0	0	0	0	0	0	0	0	0	0	0	0	0	0	3.60451	1.16396	0	4.25447	0	0	7.62352	40.9451	0	1.10149	0	3.81441	0	0	3.03955	0.985988	0	0	0	0	0	0	0
ENST00000340717	0	1.7919	0	0	20.9594	17.3621	5.26215	7.69098	0	21.6595	6.76373	18.6303	10.7246	0	2.72232	23.0392	0	15.8576	0	0	4.41744	7.16441	10.9656	35.2227	19.7376	14.7126	31.8493	18.0815	15.4788	18.7373	8.0134	25.5377	9.31168	15.9353	10.9319	6.21807	8.42233	2.66643	10.8095	18.2482	3.71599	10.4954	7.31378	6.54948	8.63397	48.0398	8.01272	0	0
ENST00000341029	0	54.6253	12.0678	0	91.6287	0	14.0388	23.4991	0	0	0	0	316.702	4.67611	0	0	0	0	0	0	20.8439	20.8552	57.473	44.8734	0	93.3221	0	71.9792	0	16.5423	0	62.0533	97.2739	162.725	0	0	156.616	94.0435	0	0	0	0	0	0	0	0	0	0	0
ENST00000341041	0	1.17388	2.01051	0	1.47692	2.0427	0.822874	0.409304	0	0	0	0	2.49739	0	0	0	0	0	0	0	0	3.29947	0	7.47687	1.41751	6.89565	2.71398	4.4536	1.68326	8.84699	0	0	26.7569	0	1.70045	3.96575	1.90499	2.492	12.9479	0	2.51935	0	4.08636	0	2.90797	0	0	0	0
ENST00000341105	2546.2	1813.93	998.6	0	1687.27	1420.39	928.408	2628.8	0	378.264	0	832.775	0	1214.45	0	0	30.1471	245.923	807.793	10.562	45.1106	333.168	1962.84	1249.69	1049.68	1154.71	1189.48	1336.14	766.872	663.794	1151.87	1615.67	1850.54	1345.85	1248.1	1267.41	528.13	1754.51	275.837	1577.81	1316.8	0	1567.31	7.74999	30.7377	396.705	0	13.5337	422.784
ENST00000341115	0	3.60201	1.14895	172.274	30.5621	43.1433	5.93367	18.671	0	2.98385	0	7.45838	80.9269	0.907889	9.79078	0	0	26.2257	7.66362	16.0247	9.51584	217.334	366.907	241.982	274.406	180.332	106.08	196.172	107.934	175.785	0	62.3713	36.9734	660.94	187.273	385.912	120.901	200.626	228.414	3.19083	252.58	502.674	1030.68	0	36.3664	117.469	672.187	0	0
ENST00000341119	0	3.51186	0	0	11.3702	0	11.2729	5.63276	0	0	0	34.0327	0	0	0	0	0	0	0	0	0	61.7893	25.5501	31.8442	24.2744	51.8212	16.1934	41.2216	10.3408	16.7889	50.9798	64.5881	43.9114	7.16198	15.7164	6.29746	20.8403	0	42.547	0	8.72416	0	0	0	31.2058	13.7949	0	0	0
ENST00000341369	6.6006	5.76023	0	0	27.0953	8.89116	0	10.1018	0	0	0	0	13.6243	0	0	80.53	0	0	0	22.9787	0	33.1732	20.8861	13.9069	0	0	29.1209	38.5328	21.5043	26.0516	0	26.832	31.6545	25.407	122.543	47.0768	0	41.097	0	29.8878	20.591	0	33.6568	0	0	11.8024	0	0	17.1915
ENST00000341376	1.62168	0.424957	0	0	1.94535	1.68979	2.31613	0.643116	1.65693	3.31099	1.01268	3.17061	2.65158	0.6325	1.94967	0	0	0	12.4373	0.404496	3.51313	5.02294	4.69715	6.12566	12.4088	3.87103	3.38444	2.83756	5.40514	6.30233	0	4.42172	4.61913	6.58827	3.1825	2.65438	3.80474	4.95111	1.99084	4.49803	0.966979	0	0.359344	1.96381	3.56383	0	0.338458	1.06372	0
ENST00000341408	0	4.82214	2.55178	0	12.326	5.77166	5.48008	4.00699	0	20.4055	1.7808	8.07231	13.6453	0	1.30027	0	32.2273	7.77651	18.992	1.95954	6.93726	33.6552	47.1321	22.4002	4.80554	7.85978	50.4154	15.5796	8.34409	44.2154	13.9637	21.9317	9.55734	21.369	5.05007	33.4204	6.87542	7.28996	1.31111	8.13693	3.87707	1.29751	0	0	0	4.51175	2.74537	2.15283	0
ENST00000341413	0	0	0	0	17.7848	15.4843	0	0	0	0	0	37.4538	0	0	0	0	0	0	0	33.5882	0	0	0	114.752	0	51.859	0	51.0437	0	195.026	74.6025	13.1534	20.8946	0	0	0	0	0	3.53681	0	6.87237	0	0	0	0	7.60721	1036.65	0	0
ENST00000341418	84.9449	223.756	17.9152	0	422.592	449.61	207.585	177.269	16.2848	369.885	1042.47	139.168	439.178	952.06	0	0	0	100.352	1159.96	3296.42	200.543	550.432	644.737	590.774	530.41	647.52	709.528	945.42	226.029	266.084	0	875.694	782.41	684.767	616.31	427.242	1274.65	423.053	1091.79	710.592	123.591	0	99.6436	0	2075.08	408.016	0	0	0
ENST00000341420	3126.79	536.202	1121.74	0	1093.92	962.337	537.24	1020.14	0	159.181	0	237.239	590.357	872.967	0	0	0	0	244.904	0	0	324.925	248.273	246.991	398.555	306.455	28.8543	271.382	489.832	63.5099	1726.41	243.762	426.504	0	0	157.443	66.9196	343.402	109.382	1160.68	181.062	0	768.027	0	21.0412	0	0	0	0
ENST00000341435	0	0.835758	0	0	16.8776	0	11.2348	0	0	1.35568	0	0	0	2.45471	0	0	0	0	13.7394	0	0	1.50389	0.676787	0	0.994783	4.17352	20.7079	0	0	6.28905	0	6.76456	0.551245	2.55088	0	0.91791	1.32111	21.0323	1.15515	1.43042	0	1.88486	0	0	0	3.14305	0	0	0
ENST00000341685	821.347	8.11529	0	0	82.1713	5.84457	21.1197	50.3411	0	0	0	0	0	0	0	0	0	26.017	0	0	72.2921	4.04148	160.724	31.4698	0	17.2302	144.741	0	298.863	60.882	0	3.14631	99.9808	0	0	0	0	0	403.412	4.01891	69.1693	0	0	0	0	0	0	0	0
ENST00000341752	0	0.845718	5.44986	0	3.69483	0	1.77004	6.61784	0	1.16272	0.750655	0.475849	0.364535	5.34779	0	0.533323	0	0	0	0	0	1.52143	0	4.54442	0	0	1.67674	1.80713	0.435846	0.955557	0	1.1725	0.271869	0.241127	0	0.417106	0	0.246652	0.235018	0	3.93979	0	0.172292	0	0	0	0	0	0
ENST00000341853	2.20976	2.49323	0	0	2.46862	8.45726	2.98323	1.21301	0	7.06952	2.7801	1.92792	4.90385	7.56723	8.75331	1.88043	0	0	0	0	2.11366	27.3486	5.25287	18.1569	6.00324	8.93976	17.2254	15.2132	20.9374	6.04885	6.91498	14.6387	16.2604	14.8401	6.84873	6.72854	6.4344	2.39496	9.15082	5.92548	2.91944	0	4.12488	0	0	0	1.15664	8.82847	0
ENST00000341861	0	0	8.38657	0	12.9577	4.40304	18.8352	8.15788	0	0	11.8415	11.212	15.9052	10.6345	5.16038	0	27.0566	9.48063	0	9.22505	0	23.3132	14.5401	15.8733	14.0919	12.5527	28.6166	23.7216	13.4877	24.1025	2.14582	12.0647	26.8138	4.69156	3.33408	3.79785	75.1345	6.73042	14.3806	16.9571	13.1488	7.05369	16.8699	0	41.6179	14.6115	2.07488	31.7658	0
ENST00000342056	0	16.403	4.09873	0	0.91048	0	1.15735	0.710287	0	7.87461	0	17.9886	5.41401	1.58603	8.51271	0	0	4.63083	6.38802	0	0	7.03268	1.32807	5.87952	5.01396	2.1701	17.735	30.9177	5.08194	3.75185	0	17.7081	67.8922	3.20361	9.2466	5.09299	0	5.88066	2.40664	4.30989	0.860368	0	0.82534	0	0	4.37062	0	0	0
ENST00000342190	0	0	0	0	48.5839	7.56839	29.6496	20.4347	0	0	32.9825	0	21.0875	0	0	0	0	0	0	0	0	29.2802	36.5638	48.1394	32.1818	67.4	12.3668	60.6312	0	7.71525	36.5532	37.1735	53.4423	120.836	0	59.6884	22.7817	19.733	63.0967	9.69976	0	29.1735	60.5607	0	0	18.7991	21.2325	0	15.0199
ENST00000342234	0	0	1.20175	0	1.46277	2.82669	1.35788	0	0	0	4.23904	7.02046	4.53018	2.33463	6.93439	0	25.368	0	12.564	0	1.99656	5.28872	4.72646	3.48996	1.29583	6.09951	15.1812	6.72678	14.6198	25.7049	4.3752	4.07651	2.63071	7.03561	3.13421	5.02569	4.26137	1.85895	2.31187	3.31087	0	0	9.38735	0.921125	0.919129	0	0	2.93573	0
ENST00000342494	0	0	0	0	57.8393	43.483	99.207	72.2727	0	0	0	0	0	0	21.6891	0	0	0	0	0	0	2.95744	0	95.3233	6.12912	66.8894	0	52.2849	0	44.3929	0	0	6.50578	0	0	0	5.29136	2.47143	167.033	0	126.948	0	0	0	0	0	1289.63	0	0
ENST00000342782	0	0	0	0	1.09063	0	5.51369	0.233751	0	2.19537	0	0	0	136.448	0	0	524.428	5.83484	0	0	46.9558	13.6366	12.4548	20.4166	44.5684	0	1.45295	5.04527	0	2.35021	0	2.33671	1.82819	1.4344	34.7266	4.35332	0.523823	1.02048	0	0	0.725646	0	0	0.811761	0	0.873042	0	0	0
ENST00000342932	338.742	0	0	0	0	0	27.9588	0	0	0	0	200.898	0	27.0483	0	0	0	0	0	0	23.0795	150.911	0	108.462	0	0	69.4759	66.741	504.253	9.63575	0	49.2445	29.4415	4.91415	0	212.023	27.3147	0	475.848	0	0	0	568.759	0	0	0	0	23.1968	0
ENST00000342951	1.98665	55.3515	27.0163	0	47.8461	58.3654	61.5694	42.3445	0	27.7495	0	153.082	31.9231	42.3222	9.86205	0	4.32315	29.3806	349.953	0	11.9029	99.0814	90.5349	132.586	172.999	125.499	97.7602	127.978	53.9853	135.822	0	133.272	82.941	0	16.4878	13.8385	0	11.6765	222.234	16.7312	81.0066	0	63.3608	7.6319	10.8073	0	0	0	0
ENST00000342970	0	178.371	428.304	0	243.379	128.928	92.0086	414.057	0	0	0	253.807	0	0	0	0	0	0	0	0	9.87386	0	0	0	0	0	131.822	0	21.4218	223.79	0	92.0791	0	0	0	0	0	0	131.491	0	0	0	0	24.4253	0	0	5.92845	0	0
ENST00000342983	0	0	0	0	0	4.3104	3.54094	5.34058	0	0	0	0	17.7685	0	0	13.6836	0	0	0	0	0	105.76	47.9579	10.9818	32.1264	0	10.0898	27.473	24.6311	28.5564	0	34.6518	84.5017	0	55.8399	0	0	7.37422	28.0468	27.886	0	28.6846	0	9.06704	0	40.4065	54.3489	28.4349	0
ENST00000342988	0	1.46535	2.32855	0	2.56937	11.5107	6.88289	4.69975	0	13.1494	0	9.26441	16.8267	4.26185	8.05447	25.2473	0	0	19.6163	2.86239	10.723	50.368	23.2514	17.6678	5.37596	25.9046	31.0885	17.6235	37.3837	13.4532	32.7387	19.6193	15.7788	25.5857	12.2227	20.964	14.8146	23.0067	29.9264	5.30273	4.71689	14.9873	4.69393	2.05056	30.027	13.8702	0	3.25473	0
ENST00000343505	0.664484	0	0	0	0.610906	2.48508	0	0.981648	0	1.89304	0	0	2.23647	0	2.97137	1.76467	0	0	0	0	0	4.4559	0	27.873	0.838028	1.57425	20.3316	2.06548	2.7742	24.9517	0	15.5392	0.726924	0	0	0	0.898935	0	5.7001	0	0	0	9.93958	0	0	0	0	0	0
ENST00000343727	0	1.70915	3.41905	0	0.734611	0.896713	1.34252	1.568	7.92272	5.53456	0	48.4115	1.6518	3.89402	0	0	0	0	0	0	1.6702	2.67019	4.39655	8.28688	46.3882	2.60347	5.61766	3.69647	28.8289	3.95494	10.6509	3.51278	3.6622	5.48571	0	2.4283	2.29169	1.00074	6.72337	6.21787	1.08335	0	1.24269	4.10807	0	0	47.6772	0	0
ENST00000343776	0	3.06233	0	0	2.57094	3.95755	7.27057	14.1449	0	0	0	0	10.4113	0	0	0	0	0	0	0	0	1.22768	2.63838	3.06561	0	0	0	6.88387	0	8.46377	0	0	0	0	0	12.7294	0	16.2215	0	2.07885	33.6085	0	70.7918	0	0	0	0	0	0
ENST00000343789	0	137.053	81.6312	0	119.18	173.997	118.329	407.339	0	17.6235	0	0	474.873	0	6.99225	0	0	0	0	0	0	41.6735	182.277	174.429	0	135.378	139.485	214.471	0	330.93	0	14.4025	0	0	0	326.541	206.238	386.78	0	0	1030.07	0	2833.54	0	0	0	0	0	0
ENST00000343815	197.433	1.92899	3.93921	0	7.20208	2.89716	5.62384	4.2322	6.04082	4.16022	110.351	0.965318	1.64872	0	3.88015	3.18033	0	12.4977	1.27811	1.47026	0	42.555	151.144	133.885	173	28.2197	67.5479	76.5057	1.68653	129.2	1.28853	71.0214	186.436	0	1.77945	4.09051	120.962	4.31158	7.87648	2.93489	1.90326	0	22.6219	1.36362	0	0.604841	0	1.06462	0
ENST00000343938	0	0	0	0	1.02129	0	0	0.367328	0	0	2.43299	0	0	0	0	0	0	0	2.27219	0	0	3.1194	0.903579	0	0	0	0	0	1.33434	0	0	0	0.716185	0.800302	0	1.42315	5.74997	0.974018	3.10247	0	0.58644	0	0	0	0	2.70047	0	0	0
ENST00000343941	0.441511	0	0	0	2.00863	14.8564	4.57583	5.92474	0	0	0	3.3167	0	0	0	0	0	0	0	0	38.3382	1.41759	1.32791	5.30574	2.17271	17.9272	1.70573	0.80761	0	6.56867	0	0	0.556535	0.590612	1.23411	0.554448	0	0	1.38804	3.57055	0	1.03667	44.2596	0.781696	0.795183	0.779959	0.71396	0	0
ENST00000343969	0	0	0	0	1.02575	0	0.662016	0.145388	4.51661	0.724412	0	0.828211	1.5233	0	0	1.18061	0	0	0	0	0	0	1.00427	0.611482	0	0.556649	2.41203	1.41071	0.524245	2.73347	0.43345	1.42731	2.84573	0	0	1.48726	0	0.327283	0	2.58878	0.220124	0	0	0	0	0	0	0	0
ENST00000344087	3.55092	2.25388	0	0	10.458	4.47871	1.26056	2.06252	0	1.35537	0	1.05989	0	0	4.34899	1.37048	0	0	1.97745	0.964447	10.3987	9.95617	3.72451	14.5606	1.47307	2.00816	4.64694	5.33785	13.0481	6.03959	14.8027	4.65948	8.29551	0.700838	1.62932	5.2153	5.46625	2.20661	6.6225	40.6468	12.7753	4.2763	0.410047	3.50936	0	5.62406	1.16253	0	0
ENST00000344113	8.55896	4.79179	7.49245	0	4.23698	26.7923	17.6696	8.56141	3.08483	66.6687	4.62089	74.9038	137.98	21.1639	39.944	5.87208	0	12.9288	0	0	26.027	4.71562	71.8407	32.7887	257.05	68.6955	34.8469	130.156	81.3421	29.6858	0	16.7131	30.2072	35.7587	21.0807	6.37627	54.7913	86.2485	14.1182	18.6807	6.7045	1.76969	5.53112	0.81538	9.53819	47.9092	0.853109	0	2.6778
ENST00000344304	1.12933	0.802845	1.23687	0	1.14007	1.07146	4.36078	0.519861	0	0.908489	0	2.63363	5.44242	0.950447	0	0.677077	0	0	4.20461	0	2.79901	3.65094	2.47074	10.3241	2.60026	10.5745	4.68659	4.01151	5.40671	3.22759	15.6078	5.24751	11.6382	7.64445	3.59134	3.49887	1.28075	1.45003	4.04618	1.34568	1.22531	0.601427	1.45458	0	0	3.17448	1.40293	0	0
ENST00000344604	1333.59	3.67673	0	0	0	63.9111	32.0223	0	0	0	362.151	11.6326	0	0	0	0	77.8123	16.3176	17.0345	58.043	157.581	79.608	35.1042	105.489	212.468	248.207	45.5303	98.0079	0	58.8586	0	52.2531	135.367	0	592.093	0	0	118.865	0	0	0	0	0	0	0	0	4407.27	2857.62	0
ENST00000344622	0	8.16853	0	0	20.6506	56.4002	10.0491	35.9146	0	10.4053	0	0	4.61348	5.04251	5.076	0	0	10.6106	7.97285	0	60.6121	17.3835	4.11506	68.3829	8.05826	69.0865	0	0	4.97734	0	0	59.578	0	3.95976	2.89731	7.12089	4.28833	0	0	0	11.1455	0	0	0	0	0	0	0	0
ENST00000344624	0	13.9716	68.4203	0	70.2696	31.4761	77.7228	28.1207	5.06791	0	8.76268	82.7948	29.2327	9.34062	18.5559	0	0	5.92974	48.9253	0	35.3125	134.573	124.916	28.4382	45.9231	79.9401	101.616	87.36	283.333	99.2783	6.89534	92.4025	84.8623	11.9082	22.7755	20.6774	20.2771	33.6782	34.0187	32.6319	5.96899	12.1538	53.9676	0	8.1765	4.28496	0	24.9313	0
ENST00000344733	0	73.5824	0	0	4.72898	6.7033	10.8868	40.4636	0	0	0	0	0	0	0	0	0	0	0	0	72.5871	0	27.0798	0	45.5931	43.1494	25.7281	50.8665	0	1.53844	0	21.206	0	0	9.47529	1.29262	3.48251	37.4535	28.2271	127.129	0	0	0	0	0	0	0	0	0
ENST00000344799	0	0.209284	0.630059	0	17.8295	1.90525	2.55205	0.225671	0	4.9974	1.66645	2.06568	2.43027	1.56605	0	0	4.05458	1.7072	0	3.50808	6.12031	0	5.38869	4.77621	39.5726	3.87775	34.3053	6.95526	8.71443	25.3752	1.2283	4.88212	5.07223	9.7901	3.42523	6.11743	2.09319	3.32084	8.60057	0.937946	9.53894	1.17008	0.340134	1.36129	1.26083	1.87902	0	0	0
ENST00000344803	0	8.84865	1.97819	0	0	27.1148	14.2099	0	0	52.7052	0	0	5.07955	0	0	0	0	13.4976	0	0	0	76.5553	2.77516	9.22398	0	15.9927	8.14868	30.0817	5.98148	0	0	14.2759	16.5191	0	0	5.32509	19.3877	7.22569	3.27971	0	36.4957	0	0	0	0	0	0	0	0
ENST00000344877	0	0	11.0998	0	5.77679	1.39931	1.54609	1.07857	0	0	0	4.77742	4.84026	108.809	0	25.779	0	0	0	1.47376	0	18.3238	1.76815	4.58434	1.97704	25.9223	31.3529	0	1.31283	8.28587	0	9.64964	6.53296	1.92254	0	20.3105	4.24212	0	18.2032	0	1.73861	3.36968	0.55357	0	2.07124	0	0	0	0
ENST00000345496	0	1.40758	4.72299	0	5.9684	1.95055	2.88833	8.22282	0	3.61443	36.5919	6.18116	8.27596	7.516	1.98888	0	0	6.43093	0	0	8.6046	30.6425	3.61659	4.92033	4.82352	6.37334	7.56895	16.8066	10.6607	14.5076	0	2.48701	5.97904	7.15433	3.73569	3.98321	8.63955	16.0089	3.36374	7.89814	6.30315	0	0.877568	0	105.997	0	0	6.27429	0
ENST00000345540	0.97389	0	0	0	0	0.978925	1.13391	0.312667	0	6.75495	0	0	9.78499	2.87351	0	0	0	0	2.16654	0	0	2.93664	3.82866	1.28241	0.774576	1.17135	4.46883	0.690951	4.23915	5.18391	0	2.21215	7.24485	0	1.80273	2.6137	0.69226	0.636122	3.17984	0	0.547075	0	0	0	0	0	0	0	0
ENST00000345589	0	1.01556	1.27766	0	3.85655	0	0	1.05044	0	0	0	0	2.26625	0	1.29974	1.609	0	0	0	0	1.9695	5.70383	1.42441	2.39843	0	1.4089	6.57416	1.77509	7.99984	33.8663	0	7.01482	4.54198	6.68338	1.93111	4.68351	0	1.48691	1.55528	0	0	1.04511	0	0	0	1.91343	0	4.27705	0
ENST00000345865	0	0	1.79919	0	0	5.07803	12.2877	0	0	2.24978	0	0	0	0	0	128.217	0	3.82129	0	0	0	96.5954	5.2101	48.6815	0	27.0887	29.6389	44.454	0	18.3143	4.54754	0	67.3831	61.08	0	4.73217	6.42074	15.5549	73.2925	0	0	0	0	0	0	0	0	0	0
ENST00000345985	0	0	0	0	1.49799	0	1.50056	4.2034	3.71493	0	0	4.858	1.57392	1.39202	0	12.9983	0	4.06893	5.83711	0	0	0	0	1.4776	3.85634	1.773	1.44752	3.45763	0	1.94846	0	1.8351	13.0268	0	0	0	1.10231	1.05527	11.8472	1.21906	0.754535	0	0	0	0	10.8576	0	10.1114	8.61468
ENST00000346322	0	0	0	0	0	0.815223	1.32862	0	0	0	0	0	1.95331	0	0	0	0	15.115	0	0	2.33374	153.396	0	2.34629	0	2.19656	1.65951	0	8.91224	0	0	0	2.90129	0	6.25642	1.50942	0	3.50677	1.22644	6.06018	0	0	4.11604	0	73.7658	0	0	0	0
ENST00000346401	0	38.955	14.5889	0	23.4531	34.6955	11.5565	26.0481	0	93.9295	0	13.4155	55.6626	242.141	17.3224	0	0	33.0957	0	23.3511	0	79.2572	87.2505	170.871	333.833	120.431	287.346	148.933	302.532	344.017	0	105.843	104.873	73.8527	0	12.265	138.131	106.746	252.833	74.7327	104.846	0	422.012	0	0	18.2254	1730.52	0	0
ENST00000346786	6.46396	11.6948	4.84792	0	21.4269	8.96136	26.926	9.30523	5.91418	15.3263	5.1581	17.9203	16.5573	7.5205	8.78928	10.2078	11.5871	0	0	4.2193	7.7558	49.8274	56.1616	37.1636	22.7901	16.2256	43.4771	27.527	46.5593	45.7862	3.68583	38.1375	46.9273	31.8235	15.6815	27.5164	23.9297	22.1297	12.5537	33.0691	21.2564	9.17188	12.0029	0	9.60369	6.45864	2.69792	28.3062	0
ENST00000347302	81.1391	33.644	3.33408	0	92.3603	44.3451	10.2374	0	0	0	0	0	2.93438	0	0	0	0	0	0	0	0	0	0	0	126.902	0	3.35672	27.9348	0	256.82	0	16.1325	13.5379	0	0	4.5896	4.12373	5.78242	0	2.28116	135.544	0	0	0	0	0	0	0	0
ENST00000348039	0	0	0	0	54.5064	67.2046	14.0445	0	0	0	0	0	0	155.386	0	0	0	18.1095	4.46574	0	0	44.1963	69.9492	0	0	0	12.3465	2.62091	0	17.9104	0	0	1.39072	0	0	11.6833	51.4279	37.3688	0	0	0	0	0	0	0	0	0	0	0
ENST00000348066	0	0.357258	3.25634	0	0.453221	1.80699	0.387885	0.259539	0	1.28002	0	0	7.4483	0	0	0	0	2.34879	0	0	110.735	0	14.5738	0	52.2573	11.6748	16.8502	5.11969	4.37064	12.0764	0	1.82844	11.0905	1.12784	2.12803	2.11384	0.643451	1.4596	0.523441	70.4414	0.403104	0	0	0	0	0.710945	0	0	0
ENST00000348108	1.39091	0	0	0	5.97047	1.38705	2.07506	0	17.1521	0	0	0	1.62129	1.3075	1.61633	0	0	0	0	6.27742	3.16898	1.3057	4.70713	1.39084	1.1853	3.46505	5.11984	2.53408	4.9184	4.19549	2.64074	2.69388	0	7.18893	0	3.72068	3.65615	0	3.12574	5.27379	3.41471	0	0.675154	4.27335	1.19629	0	0	0	0
ENST00000348160	245.681	1.39607	0	0	37.0057	16.3821	19.0296	19.6324	0	5.15296	0	225.517	36.8962	28.0709	0	0	0	0	0	46.7483	10.675	19.4633	35.982	9.95573	0	39.6206	32.9797	58.9241	38.0777	41.7122	3.35498	43.5269	0	0	0	7.37259	0	0	2.22705	22.0047	156.626	0	0	0	950.643	0	176.626	0	0
ENST00000348264	955.927	701.087	1297.36	0	749.806	674.807	729.027	1063.09	0	899.694	92.2423	1421.98	213.909	546.27	155.302	0	34.1383	219.859	1397.6	143.615	2115.24	747.142	1716.44	593.939	450.068	1111.12	841.803	768.665	1356.96	729.871	522.031	737.118	405.734	1323.08	1225.49	744.808	785.349	622.816	921.403	2187.51	1170.84	264.07	3373.2	1658.35	5.74728	264.856	5.40964	20.4546	0
ENST00000348459	0	0	0	0	31.6239	0	9.71911	0	0	0	0	27.2806	2.93074	1.13658	1.79608	3.54733	0	6.62727	6.02602	0	76.1353	8.70237	6.61743	13.9869	0	3.6375	5.2597	4.39027	13.6848	3.80044	0	64.1459	20.4169	0.834123	4.3685	8.41959	1.4718	7.05213	45.5499	4.03541	0.687585	23.7936	2.25901	0	1.3372	2.62839	73.786	9.71318	0
ENST00000348997	0.28838	0.230302	13.201	0	1.38177	6.49713	0.555329	0	0	0	0	0	0	0	0	0	0	0	0	0	0	3.20956	1.69365	0.545842	0	0	5.93492	0.425901	0	0	5.4925	9.9241	0	2.97168	0	0	0	0.761361	0	0	8.06452	0	0	0	0	0	0	0	0
ENST00000349112	0	1.39866	0	0	4.13193	0	0	0	0	0	0	8.13308	9.90689	3.35533	0	0	0	0	0	28.4118	0	0	0	2.95386	0	9.07303	0	0	0	21.054	2.85309	17.2636	11.285	2.17439	2.71569	0	0	0	25.4458	0	0	0	1.45132	0	5.14018	0	0	0	0
ENST00000349114	0	0.822404	0	0	5.92711	26.4226	27.0917	0	0	0	0	0	0	43.2006	0	0	0	0	0	0	0	54.8536	8.31771	51.6771	38.1916	15.2305	31.7904	5.32472	97.547	25.0494	0	4.43325	18.5414	0	0	0	13.8054	0	5.85633	0	25.3613	0	0	0	1.77831	70.6162	0	0	0
ENST00000349311	0	4.32906	0	0	132.925	36.7787	61.5617	78.728	0	0	0	0	0	0	0	0	0	0	0	0	0	0	47.9839	51.8363	0	121.462	0	36.6971	0	87.6017	0	78.9011	0	0	0	39.677	0	0	0	8.74408	0	0	0	0	0	0	0	0	0
ENST00000349995	0.783672	2.07989	1.48447	0	3.5611	1.2518	5.75621	0.90925	0	0	0	6.55558	4.78617	6.78336	1.63963	2.26952	0	0	5.443	0	3.67378	6.83707	5.42279	12.6609	5.88506	14.6784	5.75984	11.292	5.50976	10.7369	2.77163	10.3657	9.96972	4.75103	7.80075	14.4672	9.29896	0.899575	9.78838	1.04721	2.04237	0	0.603318	2.54904	1.43936	10.482	0	4.18915	0
ENST00000350034	0	1.31453	2.30927	0	1.6241	0.367794	0.099775	0.09622	0	0.453131	0	0	0	0.221949	1.05758	1.18504	0.515514	0.770832	0	0.362136	0.339307	6.57223	0	0.555329	0.502586	7.38375	2.19971	1.29985	0	18.1637	0	6.19011	0.661422	0.567339	0	0.625888	0	3.67808	0.656899	1.02486	9.10789	0	0	0	1.01366	0.251288	3.69204	0	0
ENST00000350459	0	0	2.16941	0	5.7438	5.10985	2.71892	2.62692	0	0	0	7.08458	8.36294	0	0	0	0	0	0	0	2.46816	4.21469	0	6.1976	22.6194	0	8.16962	4.38632	9.68498	12.6544	0	9.40695	11.1186	9.38646	1.27865	2.50026	4.74731	3.85583	1.51364	5.91119	0	0	0	1.64563	1.62484	4.64436	0	0	0
ENST00000350490	0	119.267	0	0	125.599	266.889	387.132	122.42	0	0	0	0	0	0	0	0	0	55.026	0	152.076	0	53.6305	0	0	0	0	0	0	0	0	0	72.7189	0	30.3952	0	0	0	43.7849	0	0	0	0	0	0	0	0	0	0	0
ENST00000350494	0	11.1701	2.81298	0	1.48328	5.13809	16.8543	4.82268	0	0	0	0	27.2397	0	28.616	0	0	0	0	12.5531	0	2.16874	14.5517	11.6276	0	19.4878	8.41268	1.81339	0	3.07131	0	3.14896	0	0	0	12.9029	1.7381	39.4251	9.34164	0	2.38009	0	28.4103	0	0	0	432.26	0	0
ENST00000350623	9.49595	0.770141	3.63266	0	11.8167	1.56376	4.9571	2.53616	0	3.46755	0	0	7.82001	0	0	0	0	9.52947	3.72603	8.4163	13.5714	14.5144	12.6645	0	9.71542	10.0598	5.47365	8.1632	22.1208	7.93746	26.0808	20.4604	20.9715	0	9.78578	1.51474	3.56868	0	4.66562	3.1846	2.07371	0	13.681	17.4737	1.57452	7.94142	0	20.7969	0
ENST00000350667	5.94653	2.71718	6.00381	0	9.84371	6.10135	9.16365	0.782105	0	0	16.4764	10.5592	16.5207	7.12676	47.3513	0	0	0	0	0	2.93508	25.7475	17.0008	47.037	7.10966	17.4822	19.3965	25.8531	29.9848	40.7619	23.8907	33.2241	29.0055	37.7629	45.9726	40.1547	38.0402	13.0438	9.75443	24.1798	13.5791	6.9465	13.7603	4.47193	0	17.1531	0	0	0
ENST00000351747	0	1.16027	0	0	6.97501	1.86888	4.16784	0.574257	0	49.2651	0	0	0	36.3064	0	0	0	0	0	5.34898	0	13.8614	9.60308	4.15463	0	13.2142	10.7965	4.29393	3.16387	0	0	10.7297	14.3542	14.0458	0	0	7.18506	1.52827	17.4665	30.648	0.702574	0	2.01317	0	201.955	0	0	0	0
ENST00000351933	1.43626	0	1.25987	73.5621	28.8677	0	1.26336	0.257965	0	45.1642	1.98723	0.583904	1.44982	0	0	0	0	0	0	1.0049	1.59106	1.76764	0	6.61117	0.697809	0	0	2.13934	13.2644	0	72.6878	0	24.5798	10.9612	0	1.55434	28.3217	7.97796	16.4241	1.95909	4.65417	0	0.658733	0	0	1.12341	4.20784	0.688991	0
ENST00000352222	0	1.46982	0	0	2.48603	1.21024	3.56207	1.02247	0	0	0	1.27433	1.09402	1.74402	4.13542	0.69576	0	0	0	0	0	3.49331	2.06219	8.62223	2.1105	10.8052	7.75226	1.87197	5.9918	4.00436	0	1.56251	0.606318	3.93369	1.05978	0	0.462778	2.70152	3.11442	0.879309	1.61684	0	0.264204	0	10.7837	0	0.96926	0	0
ENST00000352312	0	0	1.32094	0	0	2.3705	0.800172	0	0	1.71044	0	3.57564	0	0	0	0	2.0186	0	0	0	0	7.52657	0.879987	0	0.982602	2.67012	1.18677	1.7266	0	0	0	0	3.41268	0	0	0	0	0	1.56349	0	0.577092	0	0	3.38898	0	0	0	1.97879	0
ENST00000352508	0	89.0756	741.593	0	104.772	203.232	66.6514	282.507	0	302.287	0	298.588	753.001	69.2793	155.817	0	425.218	33.7997	1322.08	7.56495	60.0851	66.6919	171.219	419.725	97.2713	498.418	556.688	271.114	426.221	453.956	5.95509	256.875	97.7231	224.521	21.9729	354.874	588.701	313.353	86.9442	551.532	457.675	0	187.388	8.1935	0	436.098	7.59577	1164.38	0
ENST00000352632	0	0	0	0	9.64038	2.16629	1.11078	5.33246	0	4.23279	8.07708	3.74945	0	5.17558	0	4.32043	6.45763	0	5.37041	0	2.93593	5.24575	0	2.725	16.1383	12.9071	0	2.29489	3.15107	2.03722	0	2.23782	8.85237	2.66085	2.08448	4.69204	15.3011	3.87474	12.3978	4.56097	0	0	1.65301	0	2.47816	0	0	0	0
ENST00000352645	0.316979	0	3.90615	0	7.70528	2.6424	6.477	5.11397	0	17.7372	0	18.9005	5.02297	107.768	9.12965	3.88802	0	7.31194	4.64379	5.24905	4.90578	12.788	14.2483	7.97447	21.4243	18.5205	9.89527	14.5143	11.4905	26.2925	6.73765	11.0682	8.25408	7.10554	4.33134	8.172	9.00392	7.19344	9.67275	2.6921	7.4826	3.46718	3.78218	6.49897	2.12504	1.43158	0	3.89116	0
ENST00000352684	61.6072	31.7824	54.1891	0	74.6914	51.4723	102.38	52.188	0	48.5487	0	63.86	60.4418	86.5478	76.1344	279.998	0	114.08	29.6873	68.2762	92.3142	71.7768	105.333	23.5993	116.969	167.53	194.723	69.8746	18.6083	134.717	283.91	138.621	179.432	55.5041	0	147.475	133.219	74.8638	82.043	256.732	105.594	0	0	85.9456	547.376	238.079	455.713	0	0
ENST00000352689	248.112	100.172	25.7684	184.361	30.7186	51.1824	10.8254	60.742	0	0	0	0	1.6912	0	3.83367	1.21091	0	2.35569	0	0	0	10.7732	11.905	2.19344	0.742704	13.1891	56.4079	5.61958	4.55043	35.4994	0	19.5439	39.8389	1.76486	4.11363	4.31149	0	24.3673	69.1479	0.73701	75.8104	3.3734	1.30974	0	0.779372	0	0	0	429.225
ENST00000353047	0	0.258185	1.45554	0	0.323846	0.446525	1.88921	1.54808	0	1.32015	1.41911	0	0	0.767219	8.51933	1.6962	0	0	0	0	0	1.50078	0.474865	0.656244	1.44949	3.81702	1.12898	1.96682	2.17341	0.876614	3.65202	2.16426	4.34134	0.422889	5.0471	1.16907	0.489533	0.579476	1.30092	0.827037	1.06952	1.34572	1.06208	0	0	3.92735	0	0	0
ENST00000353632	1.7344	2.03269	0	0	7.47552	3.82744	5.65475	21.8959	0	2.9537	14.2604	14.9517	0	1.61782	2.06012	3.40131	0	0	3.19886	0	11.0863	32.4673	54.091	16.7123	5.91177	41.0926	22.6864	14.3502	23.1814	17.9642	20.0543	43.5553	19.1157	3.58781	1.11184	13.701	91.9644	33.2755	15.423	4.00838	1.61129	1.68489	4.97968	1.5347	0	0	15.2046	0	0
ENST00000354071	1.8113	2.92728	0	0	18.0018	2.87768	7.11501	9.15842	0	5.35557	0	27.9966	3.69349	0	31.2213	0	0	0	0	0	0	0	21.8531	3.47071	3.00597	0	0	5.42259	3.9907	0	0	9.18876	8.58796	33.4254	14.2131	11.6775	10.5111	7.30464	23.6977	12.7077	28.9948	0	1.7147	16.0155	0	19.1215	0	22.4119	0
ENST00000354286	146.799	35.1872	1.13242	0	23.0062	4.85547	5.24146	14.832	0	0	0	29.4957	40.8918	0	0	0	0	0	0	11.2065	0	13.6029	13.7373	68.5486	0	12.4173	3.38564	13.2645	0	5.92475	324.136	25.9423	15.4654	0	0	1.612	78.5981	8.15157	0	79.969	0	0	1.25994	0	0	0	0	0	0
ENST00000354446	0.566428	0	0	0	0.497838	0.398133	2.29762	0	2.46024	0	0	0	2.06472	4.66816	0	0	0	0	0	0	0	3.65692	0.776731	4.02138	0	4.78416	1.92284	0.767749	1.26073	0.730887	0	0.74989	1.85957	2.10331	0.676072	1.20652	3.37664	0.80357	0.603659	0	1.69774	0	0	0	0	0	0	0	0
ENST00000354488	126.743	0	0	0	5.43422	5.03247	1.03669	2.90425	0	4.77566	0	120.668	174.537	0	0	0	0	0	0	0	3.29588	3.82284	0	45.9427	5.32865	33.0709	34.6531	0	7.04031	36.684	0	0	0	0	16.6205	0	0	0	1.02334	0	0	3.71557	0	0	0	0	0	0	0
ENST00000354599	0.775841	2.58383	3.45153	0	0	1.38501	0.83402	0.93583	0	7.81333	0	4.11988	1.51859	0	1.90863	0	0	0	0	0	0	0	7.91295	1.90698	2.73696	1.8194	23.5882	5.21398	0	1.94429	5.8575	7.0099	3.45557	2.69424	2.69974	0.802325	1.15673	3.06768	0	0	0	0	0	1.33152	0	1.31727	12.9509	0	0
ENST00000354791	2.70684	0.514184	0	0	3.2962	3.91952	3.66967	0.562112	0	4.03823	3.82519	4.4694	4.86165	3.91518	0	0.808866	2.20325	0	4.26303	0	4.56059	4.7221	3.06829	12.2482	2.82238	7.68128	9.52208	7.41362	2.91203	10.1428	6.89766	7.27301	3.73298	6.7592	0.811353	4.7719	10.34	3.28865	1.69609	1.62077	0	4.1192	1.5798	5.08922	12.7828	5.41979	2.0027	1.95163	0
ENST00000354855	1.29841	6.49999	1.16334	0	15.0213	11.5426	1.76345	25.6452	0.7881	1.91852	1.37152	0.410061	0.883387	1.2449	1.4593	0	0.633086	1.9585	1.7823	0	1.85326	4.22925	2.08708	2.39707	3.77004	2.66661	3.74425	4.31387	2.5181	6.99409	9.50281	2.55564	3.2793	4.7017	1.70786	2.29673	0.648262	4.08841	12.8642	1.26725	0.858109	0	0.892417	0	0.864858	2.04752	0.26419	2.56566	0
ENST00000354911	3.08059	9.76945	0.904504	0	3.42566	5.27692	2.08497	4.90395	0	3.50074	59.9531	10.0424	21.5075	1.41474	56.11	1.06094	1.38588	6.29672	6.25238	2.91431	56.7083	12.0452	156.011	118.414	127.66	47.1961	33.9759	56.2284	59.9032	29.1551	6.19574	39.907	48.6414	57.572	43.2764	7.9772	25.2722	18.8994	60.6932	64.2233	73.8992	2.96565	269.374	34.8394	0.684026	0	0	0	0
ENST00000354932	0	1.02876	16.23	0	13.6008	34.0697	6.19797	38.5653	0	0	0	0	0	0	0	0	0	0	0	4.74641	0	15.3626	29.3261	10.9801	0	48.3433	2.20929	6.66196	9.81828	3.21609	1.22903	7.9258	12.7241	0	0	14.8752	48.2109	50.243	0	14.0826	0	1.20602	0	0	0	40.8798	272.475	0	0
ENST00000354955	0	0	0	0	0	9.98951	0	37.478	0	2.50838	0	355.426	4.00348	99.8159	0	0	0	0	0	1.8737	58.3467	3.60223	1.10918	14.505	0	66.9573	5.18023	1.11592	9.86652	20.8161	54.7849	37.1818	5.26671	0	0	0	0	0	0.955775	12.0838	10.9569	0	0	0	0	0	0	0	0
ENST00000354968	0	0	0	0	8.74297	6.43248	2.11459	1.11036	0	4.35502	0	8.32218	8.39791	6.76907	12.5299	0	0	0	0	0	0	13.8353	5.64008	3.58754	10.4546	6.34878	0	3.99702	15.2012	11.256	0	8.28126	15.6438	5.78303	0	5.13084	3.99546	9.6816	0	9.64296	1.31417	6.9069	7.21289	0	19.4776	0	0	24.3262	12.393
ENST00000355081	0	0.46777	0	0	0.551808	2.42619	4.11782	1.47519	2.52869	0	0	0	3.62448	0.987232	1.30234	13.3819	0	2.76825	6.98355	0	10.2178	7.94851	1.7897	5.17684	2.22974	7.23258	3.62246	1.45018	4.08953	5.50137	1.01695	5.55208	2.81204	4.39874	3.15702	2.28492	1.64254	0.92665	2.27708	0.958839	1.75842	1.10723	4.48072	0	0	9.85702	1.78564	0	0
ENST00000355143	0	7.39144	6.62813	0	3.56493	2.37117	13.0644	4.48878	0	6.43752	0	0	21.5595	10.151	11.3568	2.94422	9.08738	0	22.2528	2.60603	0	24.9485	20.5697	34.2642	3.67514	17.2803	12.8766	9.33153	34.2339	17.9474	9.17517	20.3033	14.7992	6.84246	8.16398	22.6192	9.76603	9.06741	17.9207	6.47817	6.63999	2.56691	3.84473	11.7281	0	4.6929	8.91773	13.6194	0
ENST00000355147	4.52171	1.03331	0	0	0	1.20411	0.931391	0	0	0	0	3.22748	9.4769	0	4.61285	0	0	6.2312	0	0	6.15073	0	9.21029	2.55992	7.15956	2.73783	4.15207	11.6395	6.2366	2.21843	4.63603	3.49143	0	9.98018	12.976	0	6.85174	0	0	5.80272	2.71966	0	1.88736	0	0	0	0	0	0
ENST00000355299	0	1.05859	0.491891	0	1.2363	1.72861	4.46926	0.415723	0.697737	1.87732	4.32496	5.2045	0	6.98017	0.723402	3.46952	1.08467	2.3739	57.943	0	0.344387	4.41807	3.15404	4.29662	6.89994	13.9021	8.92845	6.35757	3.22643	5.35607	2.46541	7.08519	3.85005	6.89745	3.18481	3.13106	6.84137	2.16045	5.09406	0.34907	1.63023	0.278879	0.188908	0.847667	0	2.91667	0.759367	0.930714	0
ENST00000355612	0	0.99769	2.474	0	2.36717	0	6.67943	3.22627	0	0	0	14.9282	2.05754	1.81456	7.52354	0	0	0	5.65973	0	0	6.44019	15.8479	4.94308	5.73239	4.10621	5.52258	0	8.4528	10.0748	0	8.9582	5.48863	3.0848	0	8.59814	2.48907	1.3719	9.2625	1.59426	2.86533	27.9602	21.6112	1.98673	0	12.7741	0	16.1121	0
ENST00000355943	1.15231	2.30609	0	0	16.0065	1.76537	0.531527	1.77109	0	0	2.79148	2.5399	0	29.6126	1.59122	0	0	0	6.19138	0	0.736248	4.90777	5.88704	0.636173	6.02805	6.05125	10.3691	5.31242	2.2711	3.37879	2.90573	1.90395	6.25894	0.58072	0	2.30909	5.35407	1.67551	2.52532	0	1.21984	4.43569	36.2963	0	1.39772	1.12178	0	1.05141	0
ENST00000355969	0.380457	10.6116	0	0	9.65844	5.15521	9.48203	2.54302	0	0	1.58152	4.02487	8.27471	2.8487	2.10418	3.0002	0	0	7.21606	0	0.93913	64.5097	27.9429	62.1732	8.35534	23.789	10.5942	53.3413	10.4746	27.1329	2.70996	81.8245	23.3012	10.2911	2.82571	0.961599	15.7323	70.409	4.44378	2.1361	9.29086	4.92223	0.708579	2.86648	1.84266	1.58666	51.3598	1.11576	0
ENST00000356183	19.7823	12.2949	0	0	22.5728	75.4043	33.9197	23.9479	0	38.9912	13.1354	0	0	0	0	0	79.405	0	0	0	13.4755	261.536	0	56.8928	0	89.8343	57.2878	97.7318	260.384	91.9866	0	163.809	34.9965	0	184.159	21.1307	0	503.819	239.274	0	287.552	12.2432	505.025	0	0	0	0	0	0
ENST00000356221	1.57517	4.20624	0	0	4.89816	7.43353	10.228	2.37658	0	0	0	2.38753	0	3.37976	5.63678	0	0	2.33142	0	4.06198	0	19.0799	10.2054	0.800965	3.13457	22.1576	15.6075	12.6036	4.35345	4.02689	0	4.09767	2.93591	28.4518	15.0015	3.49801	5.44479	5.8378	3.82648	1.91799	0.392673	77.9092	22.43	6.20083	4.71497	0.688524	0	0	0
ENST00000356297	0	1.02243	0	0	0	0.448838	0	0	0	5.74617	0	0	10.066	1.13868	0	1.6192	2.01568	0	0	0	4.90287	1.92796	3.81878	3.78416	0	0	2.07849	4.5611	4.25851	1.81642	0	0.75847	7.02139	2.25851	0	0	32.1276	9.47676	0	0	0	1.13313	0	0	3.95627	0	0.944924	0	0
ENST00000356317	0	0.382113	0.871483	0	0.447216	7.30551	1.09698	0.455597	0	1.87583	0	0	0	25.4515	1.66401	0	0	0	0	0	0	0	1.36022	0.975746	3.0302	0.873246	0	2.85894	0	1.50489	0	0	0.897128	0.484562	0	0.788734	0.551893	1.18122	0	0	0	0	0	0	0	0	0.614561	0	0
ENST00000356347	0	0	8.34819	0	0	5.69037	0	6.53004	0	0	0	0	0	0	0	19.1864	12.3351	0	0	0	0	0	277.155	13.7917	153.845	106	24.8268	0	47.3157	0	0	4.49822	50.9176	0	0	34.5967	41.6481	4.84764	4.66746	0	0	0	0	0	0	55.5719	0	288.166	0
ENST00000356371	5.69556	1.35345	0	0	9.6975	2.72603	3.23076	0	0	0	20.2904	3.73442	2.88474	0	4.85015	2.45916	0	3.77749	0	0	3.21974	11.7913	5.26295	0	1.83793	4.37778	5.05459	1.64963	1.64695	3.95278	0	18.3922	1.38417	0	6.89235	8.31599	2.50244	2.0367	2.73422	5.34441	0	0	2.59358	0	0	0	0	2.28024	0
ENST00000356396	52.7997	141.741	110.38	0	81.329	54.6105	118.134	76.2361	0	5.23295	14.547	52.8793	9.89599	93.2054	0	33.1432	12.6056	12.4766	42.5904	0	27.8833	40.1418	18.8461	49.2538	20.5144	9.44475	57.5988	43.3248	49.5544	35.3622	19.2686	28.6431	4.58283	17.2261	34.0311	25.1808	18.9094	41.4717	25.1711	12.9786	31.9747	0	31.29	21.6323	144.915	20.3498	67.9564	14.0237	57.7561
ENST00000356532	61.5077	0	0	0	14.903	8.17223	50.2505	6.62827	0	36.3856	0	0	140.076	26.9496	40.2168	0	0	0	0	0	31.4679	60.007	64.7882	78.5914	10.9173	0	0	91.4383	46.3853	107.602	24.3205	0	98.9163	7.85653	90.5797	22.9465	51.8751	24.8965	61.8301	12.7635	49.8958	0	0	0	0	0	19.9147	37.1041	0
ENST00000356608	0	62.0208	83.848	0	82.9639	66.9072	26.8286	54.1656	0	0	0	0	12.2421	0	0	0	0	0	0	0	0	28.7861	160.127	23.0732	0	67.4009	61.9972	71.7308	13.1352	7.74696	0	90.6238	153.738	0	781.341	12.5161	518.017	179.385	70.0715	478.107	179.338	0	0	0	0	31.7953	0	1028.95	0
ENST00000356713	0	0	0	0	0.849631	0	1.13376	0.52949	0	0	0	0	0	1.57781	3.96561	0	4.24042	0	0	0	0	0	1.3853	5.28411	1.70587	8.24471	1.79825	0	1.92516	0	0	4.10789	3.27564	0	1.14524	2.75591	3.7413	0	1.16378	1.39859	1.02978	0	0	5.85894	1.80201	3.03618	0	0	0
ENST00000356842	0	0	0	0	1.68779	0.4133	0.723625	0	0	14.6255	0	1.68578	322.96	1.99908	0	0	0	4.95994	1.77461	0	3.41804	7.82713	51.4278	0	1.61802	11.8691	1.02035	8.61362	0	0	0.903203	0	0	0.671337	0	0.575485	0	1.6065	0	0	0.553331	0	0.436953	0	0	0	0.774083	0	0
ENST00000356859	0	0	2.65226	0	0.867233	1.52667	1.68566	1.14883	0	0	0	0	0	1.98766	0	9.58662	0	0	0	0	3.87277	6.05815	4.73918	0	2.9743	7.02079	1.7059	17.5728	5.26141	3.89451	5.63777	1.15054	0	10.5441	0	2.24053	0	1.22416	7.929	1.46708	1.25261	0	0.826044	0	0	11.6317	1.45855	0	0
ENST00000356937	3.4995	13.4692	0	0	20.1751	35.6486	28.2919	27.849	0	8.17372	25.6568	63.2711	37.4195	0	48.8073	14.6053	0	17.8075	17.7446	0	17.7567	96.9917	36.2198	45.8624	47.2054	38.9359	57.6243	61.0806	30.9216	119.887	136.5	66.1278	67.3966	109.594	51.4634	49.5493	19.1427	52.1122	72.5514	18.0806	34.032	30.7796	29.7105	41.1383	0	40.2201	25.0194	168.848	0
ENST00000356956	0.391193	0.40531	8.74756	0	2.01072	2.38095	2.7205	1.02023	2.13851	0	0	2.43504	8.49264	1.94735	0	1.4859	0	0	9.33859	1.34024	1.36035	5.47897	5.90112	9.99789	3.00106	3.19468	18.1893	3.07393	11.7002	7.53559	5.23609	6.12278	4.66053	8.30784	3.59229	3.62689	3.62915	0.588926	2.15839	1.4019	3.85407	0	3.12975	0	5.51485	0.715126	2.68618	4.28545	0
ENST00000357048	0	10.5466	0	0	21.0765	5.78504	0	6.85105	0	19.7451	0	6.00069	4.11407	6.54195	0	0	0	0	66.2423	0	5.22746	4.85628	13.4912	9.25913	52.1402	36.6762	10.8219	8.34767	42.4006	13.4435	15.9694	23.4994	33.3411	66.4032	90.2872	6.67472	15.5683	6.76012	42.5387	28.2101	12.1684	0	0	4.40834	4.87409	3.13972	69.6234	7.06635	4.7246
ENST00000357063	0.771966	0	0	0	0	1.69128	0	1.1826	0	0	0	0	7.6603	1.3794	1.0953	0	0	4.03235	0	0	0	11.8115	3.2576	7.46988	5.03664	2.95475	4.58268	24.7966	0	0.967588	0	4.44719	61.3578	5.00315	0	0	1.09227	2.67981	1.96551	7.16346	0	0	1.55009	0	0	0	0	9.73234	0
ENST00000357083	0	1.38037	12.5793	0	4.37647	1.45527	7.84367	2.13963	0	12.6181	0	5.55082	11.7005	2.21811	5.92351	2.3861	0	0	0	0	0	24.0055	3.40877	25.0584	9.54279	2.97892	17.4342	13.1873	0	18.8219	0	24.8804	18.1004	5.75363	19.2667	4.06183	5.29467	5.02647	13.7744	10.6683	0	0	8.58723	8.13119	2.08694	1.48541	0	5.6967	0
ENST00000357121	30.6112	0	48.9654	0	53.279	58.9371	33.8694	19.0819	39.3148	48.4557	53.3737	90.9999	87.5787	24.2969	142.234	73.1207	35.678	0	45.8686	31.5834	29.6724	230.912	98.8897	174.105	112.095	89.0042	115.554	110.844	144.618	198.077	0	170.778	75.9763	269.666	44.6965	69.5852	58.5669	36.702	102.711	28.5705	63.4442	32.1536	122.511	39.3974	25.3644	46.5377	12.8976	0	0
ENST00000357137	3.4117	1.77289	5.18441	0	8.35418	10.1121	7.65509	2.29426	0	11.9686	13.1797	8.9564	10.8363	3.89123	10.8594	3.25979	0	1.73334	8.03791	14.268	8.97999	21.1312	19.0856	17.8376	5.59636	14.5548	20.422	16.5443	13.4494	20.1323	2.02371	21.5796	18.1027	12.5202	7.19798	6.70813	14.8536	11.6722	7.05054	9.21347	5.70922	5.97595	8.92586	8.25533	6.85115	2.84922	2.7812	0	2.75819
ENST00000357155	0	2.66603	0	0	0	0.772404	1.22303	107.834	0	2.79541	0	4.86383	6.35552	2.68976	4.24061	0	0	4.91861	0	0	0	3.34553	2.92043	1.44551	0	0	11.3381	2.08478	0	1.19512	0	3.44967	3.50241	4.91679	0	0.998275	1.769	6.71788	3.0486	0	0	0	0.878352	0	0	0	0	0	0
ENST00000357242	0	0.374611	0	0	2.91571	3.206	0.311601	1.19852	0	3.22418	0	0	0	1.83185	58.8091	0	0	0	0	0	0.978528	7.97614	1.5225	2.85085	2.08202	4.04718	1.762	5.01157	33.7968	2.45787	0	1.63881	3.3514	5.24204	76.9438	1.46377	1.8803	0	1.9664	3.71917	0	0.919083	0	1.07899	0	1.60804	0	0	0
ENST00000357260	1.89612	1.39846	0.99638	0	8.97268	3.45797	9.33946	4.21652	0	2.49104	3.33973	6.30966	8.07654	3.11514	7.68471	4.45844	4.9854	3.24497	2.54059	10.2598	1.82072	12.753	8.96816	9.53942	12.0935	29.2236	10.3943	9.96905	11.374	20.2709	5.11069	13.3038	12.4196	10.1633	4.74255	9.27522	8.79933	4.19548	6.48104	6.41034	1.38736	1.0072	2.79757	0	9.84898	5.52853	0	1.96502	0
ENST00000357271	0	2.19035	0	0	11.1639	21.454	2.82214	1.09423	0	0	0	0.774747	37.2788	16.242	0	0	0	8.93333	0	4.5058	0	9.26009	1.56948	42.2891	174.335	18.415	34.1676	38.2634	0.670806	23.8603	62.7719	46.38	48.3701	2.70641	43.822	1.5974	2.57692	39.7957	0	27.5408	37.4523	0	0	0	0	8.35069	40.8441	1.92731	0
ENST00000357339	0	0	1.53255	0	2.30566	2.01076	2.77366	2.42322	0	3.53106	0	5.31696	8.49733	1.82501	0	1.9437	0	4.51301	2.58968	0	0	8.3975	2.69995	8.05478	13.2228	39.0225	5.21489	1.81265	108.539	1.27097	0	4.73622	5.28218	5.03423	0.973075	2.10859	0	7.85525	2.3782	0	5.2887	0	3.32719	0	0	1.31425	0	0	0
ENST00000357428	10.1648	0	13.265	0	2.81149	9.0353	3.79623	5.41319	0	17.3661	0	0	0	24.4305	0	0	0	0	0	41.5736	6.00571	29.211	22.2862	31.0345	14.2408	0	25.2174	14.5612	32.0307	19.5246	11.1212	3.81694	14.4875	5.6921	0	21.353	4.13598	7.69102	3.69676	0	11.3067	0	25.6643	0	110.96	4.99318	0	0	0
ENST00000357481	0	0.77871	6.20397	0	0.513216	0.415969	1.62453	0	0	0	0	10.0223	0	0	0	0	0	0	38.2737	0	0	2.20042	0	5.06535	0.881768	0	1.83484	0	6.98626	0	0	1.31608	0	0	0	0.561335	0	4.6054	3.38072	0	0	0	0	0	0	10.451	0	0	0
ENST00000357501	0	0.932809	0.757016	0	7.36001	3.80329	5.39186	0.456356	0	2.17476	0	0.564656	0	1.39995	0.805905	9.35075	0	0	0	0	0.712687	2.97253	6.27671	8.12801	1.65326	1.97396	10.7439	8.3635	9.92977	6.05785	2.03602	11.6561	3.29359	1.05247	3.09851	4.72647	3.38392	5.28715	2.96505	1.71919	1.27365	0	2.39042	0.582565	1.53244	3.65711	2.32117	1.657	0
ENST00000357525	0.440591	0	0	0	0.456497	0	0	0	2.11489	3.74386	0	0	0	0	0	0	0	0	3.33274	0	0	6.13696	3.20295	7.94641	2.03308	7.39668	2.89966	2.13058	1.02663	8.68179	0.933285	6.61833	0	1.8514	0	0.985792	2.04464	0	0.650549	0	0.432168	0	0.936644	0	1.38881	0	0	6.16161	0
ENST00000357558	0	1.12934	0	0	1.61737	1.1361	1.67722	2.05427	5.67476	1.84277	0	13.3945	8.70196	5.67816	4.50748	0	0	0	3.87146	0.685003	11.2299	9.00272	5.75548	7.65557	12.256	7.71237	6.74778	5.47213	8.1701	7.26094	0	10.1406	3.5082	9.53787	6.41102	3.68056	5.11527	2.14696	3.3725	16.0178	3.87607	3.60428	3.82414	1.90313	6.68444	0.938153	0	1.04434	0
ENST00000357590	0.381293	0.308615	0.428696	0	5.73548	4.07801	1.84739	0	0.899691	1.16439	0	0.499007	0.377799	0.334499	0.875657	4.13509	0	1.96743	0.702385	0.924345	0	0.638342	4.67753	6.12819	0.926638	1.74547	2.73796	5.70075	32.226	7.11765	0.358197	9.65995	2.32664	2.48781	53.1351	32.9598	1.40895	0.494592	1.40406	0	0.618806	0	1.97557	0	0	43.0068	0	1.19197	0
ENST00000357720	2.52469	1.5767	0.922319	0	5.90913	1.75171	4.79177	2.7171	7.16531	1.44715	0	3.22278	6.78132	1.79123	1.09708	1.56661	0	0	1.24892	3.39541	0.633151	11.0631	8.28098	10.655	14.2353	7.56025	10.2994	4.80151	10.0386	13.7968	2.92462	9.95396	10.5814	6.42052	2.42069	4.22903	18.9429	14.6352	3.39536	1.82877	3.27798	4.14934	1.1246	1.16949	0.998633	5.08944	0.622439	0	0
ENST00000357922	0	0	0	0	2.74162	4.78388	1.13712	0.624024	0	0	0	9.19191	0	4.39825	0	0	0	0	0	0	8.37849	30.8449	13.3648	10.0802	3.13307	10.9945	14.7992	9.3346	0	5.62614	0	9.3766	6.54371	10.363	30.6783	0	7.85749	12.8838	3.1689	0	10.246	0	9.2485	4.05073	4.81785	4.34855	0	0	0
ENST00000357955	0	0	0	0	6.55023	16.133	10.1039	3.64166	0	0	0	19.8373	31.4102	6.12838	0	0	0	0	41.2323	0	0	46.4034	22.2494	57.6658	27.9685	0	24.9634	59.3819	46.8606	9.82574	0	35.7244	61.0332	7.25549	7.5638	25.4859	22.1393	52.007	22.3955	7.57015	18.8967	0	14.7724	0	0	0	74.0334	29.3865	0
ENST00000357977	0	73.7568	220.962	0	43.1574	105.919	42.6428	67.5701	0	8.01465	0	0	0	290.84	0	0	0	7.04247	0	6.62782	0	4.32008	3.99224	115.934	76.1127	0	30.2817	107.011	221.86	56.1672	961.165	107.222	33.2155	236.596	1.7463	136.562	32.7521	7.90435	379.988	0	38.2571	0	716.757	0	0	0	13.2907	0	0
ENST00000358008	0	54.7113	11.1853	0	20.8081	29.6468	6.60135	2.41696	0	0	0	0	0	25.6788	0	0	0	0	0	0	0	0	0	0	0	3.32048	35.2466	4.23154	0	3.55497	43.1223	0	15.5605	0	0	16.736	0	0	0	122.426	0	0	0	0	0	0	0	0	0
ENST00000358028	4.0137	18.4713	0	0	75.8384	52.5058	100.046	34.2	0	18.4352	0	97.6806	175.191	91.7292	89.1241	277.605	18.5145	51.9182	175.558	74.1473	0	271.765	240.825	203.756	118.77	258.319	206.486	200.582	334.87	219.601	17.0539	135.836	175.068	82.9438	98.1168	101.541	191.362	108.55	146.929	228.26	71.4003	77.1203	50.3137	8.53331	13.7171	24.0868	13.8845	58.0832	0
ENST00000358043	0	595.447	0	0	172.329	106.146	130.476	74.6152	0	0	0	0	0	243.843	0	0	0	0	0	0	0	82.3532	0	0	0	0	0	0	0	0	211.215	0	101.184	0	13.3968	590.427	0	0	0	0	0	0	0	0	0	0	0	0	0
ENST00000358273	0	151.591	0	0	232.945	323.548	231.568	342.375	0	0	0	0	0	0	0	0	0	0	0	0	0	110.183	83.3589	133.185	285.409	142.696	34.2698	69.141	14.5129	451.423	0	107.52	0	0	0	12.7822	396.916	212.9	0	0	0	0	0	0	17.2418	0	0	0	0
ENST00000358321	0	0	4.20052	0	4.42093	1.77314	4.41671	2.00103	0	10.0964	1.45938	1.63044	2.68968	0	0	1.69128	0	1.83868	5.24323	0	0	10.1358	2.3281	12.7364	1.87316	7.03163	9.10658	2.29807	2.0735	11.9732	0.919203	10.9445	6.59648	4.54732	2.1151	1.63318	10.0285	7.34456	3.81843	8.82123	0.789658	0	0	0	7.28052	0.731136	9.24241	0	0
ENST00000358380	0	21.7662	7.64536	0	0	46.8344	0	1.10182	0	0	0	26.1597	0	4.88416	13.0526	93.005	0	9.34204	6.90402	0	0	7.32158	5.55469	110.78	40.1665	34.7539	0	12.7411	95.7352	3.80752	0	6.25894	5.13743	13.8278	7.36217	0	16.4749	1.42167	37.462	4.1184	8.05438	0	3.90631	0	0	0	6.94812	0	0
ENST00000358536	0.723537	0	0	0	1.32608	3.59828	4.47679	0.763747	0	2.0323	0	0	251.998	8.0109	1.28669	0	3.8827	5.75648	0	2.7047	0	6.4929	25.397	4.88258	1.19466	11.717	11.9975	4.89244	21.4042	6.9169	115.519	1.5447	3.14215	38.1933	0	6.6637	86.9436	14.9832	5.25399	0	0.675013	1.1054	2.71656	0	0	2.56635	0	0	0
ENST00000358540	2.5181	1.061	0	0	13.6648	0.307185	2.12116	2.25414	0	4.08359	0	3.0253	2.22252	1.42921	0.915068	41.7971	4.76715	1.79127	2.00501	0	0	16.1433	3.95034	1.27367	3.61014	9.2884	16.591	2.97896	4.91725	10.6916	0.677912	7.55518	3.88435	2.6497	2.00803	5.21533	1.87201	2.74631	3.58463	1.7285	1.06487	3.21122	1.02283	2.07327	3.41221	1.32501	0	0	1.87787
ENST00000358543	0	2.53213	0	0	1.37202	0.842512	1.41315	0.47985	3.72191	26.4223	0	0	1.88248	0	0	0	0	0	0	0	7.92977	1.42032	4.66059	1.85815	2.38064	4.32111	2.53166	4.69524	3.40463	6.52716	0	5.00325	1.87387	3.15574	2.89945	1.03219	2.26869	0	1.97908	0	1.42278	0	3.95045	0	1.34973	0	0	0	0
ENST00000358607	0	26.713	3.52224	0	0	0	0	0	0	0	0	3.02135	113.012	2.15213	0	0	24.3748	0	4.15726	0	1.20016	10.6641	21.764	23.0282	0	0	0	35.6324	11.7033	27.0692	0	0	0	0	254.141	0	33.6878	0	3.7411	0	0	63.4124	104.87	2.08855	7.12262	0	131.575	1.85528	0
ENST00000358647	0	0	326.341	0	50.9749	59.7188	27.827	254.396	0	0	0	0	3.47009	0	0	0	0	8.87058	0	0	0	0	35.1989	58.2022	11.322	162.768	69.0409	22.6047	0	0	0	24.2235	4.00417	0	0	3.63808	0	0	74.3699	0	0	0	33.5241	0	0	0	0	0	0
ENST00000358662	154.45	0	0	0	0	36.8072	0	0	0	54.187	2.67743	0	0	0	0	0	2.32993	13.903	2.50388	3.27103	0	55.8482	0	0	0	0	109.331	0	0	0	0	0	15.6088	0	142.567	31.74	69.6726	0	0	147.224	0	0	3.10758	0	0	56.5162	0	0	0
ENST00000358835	0	0.784055	0	0	7.74047	0	1.13282	3.34877	0	0	0	9.81445	0	2.59138	0	11.6565	20.5778	0	0	3.0754	0	16.3016	0	0	3.78417	22.8948	25.7642	19.4005	9.93313	52.0887	0	3.38476	8.70732	0	27.8903	0	8.42169	4.26038	6.04858	0	8.9317	0	26.4389	0	0	1.43073	7.53596	0	0
ENST00000358913	0	0	0	0	0	2.58898	0.42898	0.620591	0	0	0	0	2.14206	0	0	1.59857	0	0	2.22799	0	1.2203	1.96252	0	0	0	2.72137	4.82913	1.8435	1.49562	0	3.40525	1.03205	0	8.22476	0	0.705959	3.94258	2.41155	0	0	0	0	0	3.6511	1.02752	0	28.9919	0	1.6471
ENST00000359158	45.9145	0.444462	0	0	0	0	1.51663	0.390676	0	0	0	1.47621	0	0	0	0	0	0	0	0	8.69843	0.911152	1.11684	1.08418	0	1.44926	0	0.968087	2.5156	1.49237	0	0	2.77116	0	0	0	0	2.06991	0.705922	0	2.12966	0	0	0	0	1.22117	0	0	0
ENST00000359193	0	2.14954	6.71813	0	0	6.2651	1.80878	1.17166	0	6.79848	6.45332	0	0	0	5.49689	0	0	0	0	2.06647	4.35431	13.6115	3.73683	27.1062	1.55913	0	18.638	10.2395	37.2734	9.48965	0	4.95661	2.02416	15.2802	11.913	13.7577	5.06165	3.35428	3.25726	0	6.09672	0	22.4091	0	0	6.30873	0	0	0
ENST00000359197	0	28.3167	95.8866	0	18.9097	13.173	72.7676	29.4029	0	0	0	113.688	107.72	0	0	0	0	0	249.139	0	0	0	24.0729	57.6258	34.407	0	48.4294	101.984	91.0576	119.435	0	144.274	43.1579	0	44.0187	146.452	83.3613	0	25.5092	31.6161	0	0	44.0486	0	0	111.346	50.161	0	0
ENST00000359273	3.55191	1.41413	0	0	0	9.58531	6.61163	1.25256	0	0	0	0	0	0	0	5.35319	6.29707	0	32.8063	0	11.164	5.38316	4.88394	0	8.65351	0	6.4206	5.45116	0	6.74974	0	22.4553	3.66712	0	0	0	8.46692	6.75021	0	5.83724	0	0	0	0	3.0553	0	0	10.1894	0
ENST00000359345	6.08085	7.07135	9.17407	0	20.474	21.293	10.4514	6.57741	10.6224	20.0777	3.11446	21.5774	29.8176	26.9364	38.8873	102.145	0	0	15.7936	39.8602	33.1543	67.8751	53.8678	61.3093	65.8145	35.0591	69.7473	80.2174	42.9553	57.9599	10.4286	88.7733	62.3554	64.7959	214.55	89.3668	30.3732	13.4573	35.9055	15.9281	67.0344	20.2245	28.3511	0	17.1689	90.5036	21.9834	7.46687	0
ENST00000359755	0	9.37418	0	0	0	0	1.11061	1.53677	0	14.1037	0	156.268	28.8561	0	256.016	0	6.18697	13.1212	0	0	5.23972	0.712479	4.3131	58.8942	39.9052	56.7823	40.8915	16.7958	14.3774	26.2622	0	40.135	0	0	0	70.7391	3.17376	0	0	0	0	0	0	0	0	0	0	8.4248	0
ENST00000359847	0	2.20013	5.52258	0	8.70318	7.98273	6.93818	1.10396	0	0	0	0	0	0	0	0	0	0	0	0	0	0.750988	0.818147	1.63196	0.944233	0.632941	2.39443	6.23222	2.6004	0.30462	0	13.4732	10.4404	25.4089	6.22437	0.267026	0	43.5657	0.302585	0.870049	0	0	0	0	0	0	0	0	0
ENST00000359856	2.21818	93.4146	251.681	0	99.7685	156.51	101.005	76.2015	0	0	0	0	0	0	0	0	0	0	0	0	28.6175	0	36.3452	38.4648	0	29.8181	31.6144	117.395	0	0	0	0	126.875	0	388.855	0	0	0	0	30.8954	50.065	4.13391	0	0	0	0	0	0	0
ENST00000359859	0	197.71	809.624	0	238.707	470.751	216.772	110.652	0	0	0	0	0	0	0	0	0	0	0	0	61.6339	0	28.243	194.3	21.3189	30.2133	116.228	361.344	0	46.268	0	43.0867	357.929	0	699.122	191.977	0	64.7225	0	28.4171	0	8.33766	0	0	31.4211	0	0	0	0
ENST00000359895	2.68176	2.39488	6.0744	0	0.777205	0	1.07771	0.455201	0	2.31433	0	0	1.53688	1.97516	0	0	0	0	0	1.53927	0	5.89581	5.82091	0	5.25989	2.68069	4.71403	6.06261	13.1636	1.02688	0	5.89379	7.45141	6.44008	0	4.00078	5.52184	11.0028	4.12636	2.97689	0	0	20.5339	0	6.88626	1.47679	0	0	0
ENST00000359999	1.03698	0.768227	0	0	0	0.817783	0	0	0	2.84025	9.72729	2.12553	0	0	9.06248	3.63123	3.36188	0	0	0	4.11038	6.97794	4.30356	0	0	5.04914	1.71385	1.4974	0	0	0	4.84257	0	4.12389	10.9952	0	2.21795	3.12655	2.84664	0	0	1.87578	0	7.46751	1.66058	9.84967	0	0	0
ENST00000360016	0	0	0	0	0.89724	0.716489	0.691112	0.520674	0	0	0	2.67177	0	0	0	0	0	10.2937	10.6849	1.93889	2.78452	34.3543	50.6848	0	0	5.18381	2.90872	22.7264	113.152	54.4225	0	1.21551	0.924066	0	0	1.44077	1.51637	0	2.29733	1.57719	0	0	0	0	1.52416	0	0	0	0
ENST00000360029	20.5048	4.27714	14.4223	0	15.7835	6.13466	1.85448	9.12627	0	9.25043	0	7.98809	0	0	0	0	0	13.0242	9.76849	0	0	14.113	9.16698	16.2885	12.9452	32.5329	25.9663	46.6664	6.34715	47.3158	0	52.2808	21.6565	31.3059	52.2534	0	18.1034	19.8937	11.2033	6.05188	19.9716	0	0	0	4.39042	0	0	51.8498	0
ENST00000360091	0	0	0	0	4.74086	1.98659	2.9695	2.54984	2.30235	0	2.92807	1.24871	6.62033	0	2.37923	1.29974	0	0	11.6902	0	2.35326	7.44346	7.72228	3.20214	4.01575	1.16546	1.82393	4.7375	3.02795	4.49563	0	2.02729	11.1072	5.09332	3.1666	4.53665	3.73114	13.2346	5.17433	4.55084	2.7382	0	0.947076	0	0	0	0	0	5.33882
ENST00000360135	0	2.68827	6.16097	0	4.74029	6.13396	8.07854	1.72882	0	1.96366	0	12.8	9.60008	4.38312	6.65561	30.2036	0	4.94392	7.65198	0	0	19.255	19.2766	20.6598	6.77201	12.9763	16.0803	8.55687	19.1362	18.6729	0	19.1057	15.5896	26.3959	17.1229	5.65722	6.71398	17.9245	14.3517	4.02078	3.09162	3.32711	19.184	1.95109	1.73438	1.31409	2.47764	6.7972	0
ENST00000360260	4.77231	0	0	0	2.31556	9.38968	0	2.73322	0	0	0	0	2.42966	2.14728	0	0	4.18802	12.4986	0	0	0	84.1944	19.4566	25.107	0	9.55193	25.4627	1.7792	7.75423	9.85646	0	5.9518	0	6.20881	1.57469	2.53177	0	0	0	1.91686	2.33493	13.6895	1.75227	0	0	0	0	3.77153	0
ENST00000360304	0.297834	0	0.663974	0	2.2383	1.58153	3.09456	1.17123	0	0.920913	0	0	5.36375	0.480003	0	3.47885	0	1.38472	1.94809	0	2.15531	6.62063	0.83077	17.4167	2.71405	2.68962	3.05014	2.78713	6.99797	3.98109	1.15333	11.9292	7.47746	2.9819	1.314	4.02424	4.96275	2.87142	4.9798	2.77927	1.70329	0	2.41731	2.18866	0	1.38292	0.527207	0	0
ENST00000360317	5.19051	34.4027	0	0	96.6878	43.7715	289.393	81.2675	0	62.7069	90.9632	0	22.7435	9.2656	0	16.3817	0	0	73.8515	0	0	108.368	109.894	115.641	127.805	120.91	124.442	165.691	171.568	171.72	70.8961	109.522	187.162	50.4643	87.3182	146.128	129.573	56.4881	60.632	47.3381	89.821	0	0	63.5703	26.5597	80.1384	273.181	0	0
ENST00000360351	0	24.1133	13.2264	0	19.4839	9.74879	11.2302	47.6198	0	16.3331	0	46.2607	28.1963	11.3855	54.5216	0	66.8562	26.8516	0	0	92.7914	69.2658	93.3909	80.4822	40.9607	40.3209	73.913	75.2337	39.0088	59.446	0	29.7647	35.9202	0	7.38811	68.8613	33.7247	0	23.8232	27.7253	40.846	0	10.6419	204.502	0	0	0	52.9406	0
ENST00000360541	0	0	0	0	0	0	0	0	14.0414	0	0	2.46006	102.781	0	0	0	0	10.124	0	0	0	7.80567	0	30.226	0	0	4.38229	8.62304	4.75738	28.8937	0	1.21778	0	0	0	9.15211	1.43933	67.9648	1.54142	0	0	0	0	0	0	1.67028	0	0	0
ENST00000360568	0	0	0	0	2.10179	0.734191	0.672029	0.188558	1.44283	0	1.23199	0	0	3.60493	1.44124	0	0	0	0	0	2.41716	2.64344	3.41834	3.05912	0	0.906857	1.75445	1.50992	2.08628	3.66929	0.577407	3.31803	1.51531	0.962164	0	0.336577	1.86862	1.23579	0.435672	1.02188	1.98904	2.19713	0.844522	0	0.463882	1.95395	0	0	0
ENST00000360642	0	3.74218	0	0	2.0589	2.22472	4.50949	1.39573	0	0	0	1.44775	0	2.24235	2.83002	3.26627	0	2.99134	0	0	0	3.66648	0	4.4324	1.10576	1.3029	6.67364	4.89846	1.57177	1.75881	1.1389	2.49409	2.40562	4.62954	0	0	0.869174	0.782403	0.723206	0	0	0	0	0	0	0	0	0	0
ENST00000360689	0	2.22158	19.13	0	1.78229	0	8.3241	0	0	0	0	0	12.2981	0	0	0	0	9.66064	0	0	0	13.6894	14.9658	0	0	19.6176	95.4187	142.547	125.467	0	31.8957	85.6599	0	2.77159	0	49.6173	17.7055	31.9148	0	10.2463	0	0	0	0	0	0	0	0	0
ENST00000360742	0	55.7327	6.66182	0	4.34484	0.444212	0	4.56115	3.86069	0	0	2.44442	0	8.32095	0	0	0	0	0	0	0	10.4413	18.0084	2.16385	4.94711	0	8.49161	0.998729	1.336	6.96942	0	0.70151	2.43007	0	0.680831	1.51894	0.508474	32.1653	1.52261	0	0.987287	0.568267	0.483247	0	0	0	1.87641	0	0.735518
ENST00000360798	972.224	5.50538	5.2844	0	113.324	176.209	63.2136	295.179	0	0	0	11.6224	0	163.957	0	0	0	0	0	0	4.67278	0	33.8016	183.418	337.073	93.5827	248.289	51.044	270.321	121.571	0	22.7486	0	0	0	2.42811	0	260.124	182.158	7.2584	0	63.9334	0	0	23.7993	0	0	0	0
ENST00000360806	0.557288	0	0.560489	0	0.235154	0.972995	0.679934	0.441721	0	0	0	1.30076	0.532743	0	0	0	0	1.27743	2.7374	0	1.50012	0.819924	1.8775	2.843	0	0.58257	1.31035	1.25718	0	1.90444	0.463528	5.46561	0.286303	3.38001	0.331279	1.33745	0	0.38206	0.617778	1.52805	0.491934	0.5334	0.229232	0	0.420478	0.890415	0	0	0
ENST00000360840	0	0	0.403512	0	0.17519	0.145721	0	0.743402	0	0.527149	7.79883	2.21774	1.92434	0.378244	0.836718	1.49587	0	0	0.722519	2.72283	1.43115	0.586716	1.60849	0.679959	0	0.774198	6.66024	1.47278	1.87317	1.05276	0.352488	0.941236	0.642241	1.46054	0.678542	0.576497	0.271109	1.2246	0.237445	0	0	0	1.25182	0	0	0.936754	0	2.22715	0
ENST00000360872	0	0	0	0	1.33091	0	9.74061	1.65685	0	0	0	0	0	0	0	0	0	7.16434	753.759	0	0	2.19799	0	68.1637	4.55585	100.351	68.7381	0	0	312.882	0	86.9502	24.8045	0	0	5.8202	0	7.33262	8.78229	0	2.68519	0	0	0	0	97.5363	0	0	0
ENST00000360958	0	0	0	0	1.59354	0	0.5422	1.27043	0	2.91608	0	0	4.35241	8.06946	0	0	5.09458	0	0	1.97834	11.1185	1.47226	16.1011	11.6348	4.91662	8.42362	5.04097	5.75048	16.8709	3.7569	4.25817	14.9305	10.5153	32.4475	0	0	1.46195	2.58854	6.56196	4.9372	1.81298	0	4.43526	2.84477	0	0	0	0	0
ENST00000360961	0	31.5392	0	0	5.58736	0.905204	7.4451	1.39205	0	6.85757	0	0	0	87.0638	192.45	0	368.045	0	0	0	0	33.2499	5.12045	48.4537	38.2904	26.3751	21.9133	13.7399	17.7082	2.90811	0	20.0457	12.167	73.4188	0	41.5427	37.8503	0	16.2152	3.64076	13.5206	0	0	0	0	0	0	0	0
ENST00000361110	0	0	0	0	72.1697	21.4969	32.0413	0	0	0	0	0	5.32856	181.401	0	0	0	0	7.39368	0	0	0	220.264	0	0	145.053	35.5333	51.5493	153.857	185.998	0	87.9643	0	0	1.44526	18.2261	34.755	235.388	17.1809	11.6069	145.188	0	0	0	0	23.0818	309.653	0	0
ENST00000361112	0	0	0	0	13.7098	0	1.79079	0	0	0	0	0	0	0	0	0	0	0	0	0	0	0	2.95556	0	15.8104	4.09505	2.93616	56.5972	0	0	0	0	5.951	0	0	0	13.1166	0	0	0	1.70467	0	0	0	0	0	0	0	1.53875
ENST00000361131	0	2.78592	0	0	0	12.8717	1.08929	62.873	0	373.966	9.24894	58.1567	0	257.766	0	0	0	51.0072	0	0	11.5113	80.8026	147.237	70.5439	249.136	37.4183	151.853	73.5816	322.547	21.7103	0	71.5163	194.397	54.0082	0	16.5544	160.169	0	139.221	0	127.748	0	0	0	0	0	0	0	0
ENST00000361138	0.617257	0	0	0	2.08017	0.569184	2.7263	1.05903	0	11.2228	0	3.09868	4.47853	0	0	0	0	0	0	0	0	18.6466	5.26673	7.46256	22.8693	2.73459	0	8.89628	5.06297	0	1.14815	0	0	6.16717	0	0.973763	0	0	9.59376	0	19.9886	0	3.70293	0	0	0	0	0	0
ENST00000361242	6.57101	14.1564	0	0	38.4751	7.68392	9.15554	3.94466	0	0	0	50.152	14.9596	8.17244	0	232.986	0	0	65.7944	0	0	10.9843	18.6668	73.886	86.8306	0	0	42.6702	24.8405	8.20732	0	27.4304	11.6805	54.1089	0	13.7608	0	39.0039	0	30.1309	12.152	0	0	0	0	0	0	9.96042	0
ENST00000361277	0	0	0	0	49.9005	98.5057	25.9588	57.2744	0	4.17012	0	75.0983	111.352	0	0	0	0	0	0	0	5.7581	0	89.1416	2.68163	0	0	82.427	171.447	175.489	240.986	0	57.5509	185.078	12.7692	0	13.3957	80.2328	54.3812	288.752	146.461	104.386	0	87.8698	0	0	0	0	0	0
ENST00000361303	2.52768	2.86276	6.21739	0	2.18919	3.5032	2.76005	1.77139	0	7.99344	0	5.9217	11.3283	5.31132	5.09704	4.84307	5.47181	1.2971	7.83202	0.617007	12.5216	12.757	10.6525	12.3721	8.18881	6.39115	7.77133	9.01658	14.4877	9.43978	9.04544	8.34289	10.0498	45.6933	245.185	7.17608	9.53824	6.55409	6.31743	9.85062	6.3174	4.49118	1.81581	0	6.5058	5.64947	20.8962	2.67909	0
ENST00000361377	12.1011	2.35046	0	0	14.5977	14.0991	19.5423	6.01335	0	4.43529	13.4686	40.7804	52.1671	9.68371	21.7022	9.76003	0	0	35.3098	7.25584	14.5031	63.3371	31.5848	61.5859	40.8794	2.89852	46.2889	49.7194	38.7294	53.0914	10.7577	32.4395	43.3461	26.1558	45.9556	35.1998	22.9579	23.3375	32.0309	45.3287	21.4479	12.409	7.05119	2.16672	12.8627	29.0465	5.22958	6.64065	0
ENST00000361521	0	0	307.065	0	33.8532	31.2756	28.8013	455.411	0	0	0	0	0	0	0	0	0	0	0	0	0	0	4.89215	93.297	80.3331	0	17.2626	21.228	0	2.79935	0	68.9203	0	0	0	0	0	32.5975	0	0	0	0	3.10706	0	0	0	0	0	0
ENST00000361560	0	0	1.8536	0	0	13.2207	21.7876	0.968849	0	0	3.23974	0	53.8717	112.611	0	0	0	4.21883	0	311.452	0	33.4416	7.12903	24.5217	10.6657	0	0	3.58627	0	12.1272	7.7237	0	8.46364	0	0	2.54897	43.4525	25.6844	36.8695	1.26462	0	0	0	0	0	0	1.32069	0	0
ENST00000361582	0	0	0.813929	0	1.33388	0.310141	1.77265	1.65092	0	0	0	1.85555	1.49524	2.75646	0	0	4.15722	7.11428	0	0.888049	0	4.52816	11.9413	1.77779	0.962529	0.911982	6.21659	4.30583	1.50988	7.12794	0	4.25327	4.82083	0	1.96296	2.95107	2.3545	1.79035	3.68566	0	0.704577	0	0.336248	2.97299	0	0.615266	0	0	0
ENST00000361600	1.93512	0	21.4098	0	33.7605	28.4592	3.13427	9.09403	7.15194	5.74177	2.6329	40.6893	55.5594	1.15169	0	0.867545	0	6.76415	0	0	1.5691	32.589	62.5558	135.884	31.7899	13.9517	36.6963	52.9357	171.98	85.2666	3.73268	4.90772	1.44014	0	0	2.37785	23.6398	0.427564	71.0461	3.51993	64.4584	0	0	0	0	0	0	0	0
ENST00000361660	0	4.61268	0	0	5.01778	1.17652	1.93352	2.92218	0	30.7288	16.7391	11.6104	7.62927	7.07673	3.04873	0	0	12.4835	0	0	0	23.2677	6.77184	14.5605	9.03866	13.6129	0	2.95262	0	10.393	4.69766	8.70865	3.04542	3.31543	1.8006	4.18969	19.7564	3.33025	9.73985	16.38	0	0	8.87437	0	4.90389	2.65858	5.35269	4.09364	0
ENST00000361677	0	0	1.03674	0	1.34821	2.19282	1.07838	1.21007	0	2.94297	0	2.52972	6.71412	0	5.3955	0	5.13078	2.36708	1.80802	1.27747	6.79204	2.76097	3.63894	19.5766	1.22191	2.60821	10.8345	5.91721	7.93177	5.40557	0	8.29942	6.03723	0.678294	3.38524	11.4194	8.44312	6.76783	9.46179	6.94661	7.73288	5.34647	2.20656	0	0	2.06623	0	0	0
ENST00000361726	0	0	0	81.6291	2.05801	0	2.18309	0.699753	0	2.3374	0	0	0	0	0	0	0	0	0	0	0	2.16118	0.383425	6.78989	0.875601	6.85357	3.9182	0	2.2743	0	0	4.7387	18.8148	5.2473	0	1.2195	0	19.3575	22.7857	0	0	0	0.301401	0	0	0	0	6.0238	0
ENST00000361763	0	0	0	0	7.07114	0	4.63708	0	0	0	0	6.47812	20.0665	0	0	9.5546	0	0	29.1959	0	7.26723	7.66186	25.139	5.25389	27.7266	7.1395	11.8705	8.1485	0	21.3704	4.01152	18.2473	20.7231	14.3746	0	4.45112	5.21941	5.18969	11.321	6.23219	0	0	2.58185	9.22279	0	0	0	0	6.90969
ENST00000361795	0	0	0	0	9.98198	0	4.74428	0.999857	0	0	0	0	0	2.26177	1.48007	0	0	3.30245	186.919	0	6.60054	4.2016	2.97311	17.6433	2.54048	5.09234	0	0.955066	5.12672	2.65312	1.25746	5.32596	0.754172	1.69067	0	0	1.20095	3.19576	0	0	1.22573	0	0	0	0	1.7695	3.12527	0	0
ENST00000361840	0	1.07822	0	0	36.3996	8.42291	9.51614	38.8441	0	0	0	0	0	0	0	0	0	21.0037	0	0	541.783	0	35.7165	53.7802	0	27.5747	23.1553	9.98409	0	0	0	1.66535	0	0	0	1.42126	78.5173	0	0	0	22.2921	0	0	0	0	0	0	0	0
ENST00000361953	0	0	501.307	0	52.9129	56.443	24.0487	0.803409	0	11.865	0	0	194.913	2.39193	0	0	0	0	0	0	0	31.9759	0	71.1888	0	54.7537	2.29884	0	0	41.9893	0	36.3724	0	0	481.008	0	0	15.9982	0	2.1032	132.78	0	0	0	0	0	0	0	0
ENST00000361971	0	0.594584	0.340707	0	2.0254	0.231251	1.62527	0	0	0	0	0	0	97.3037	0	0	0	0	0	0	0	0	2.62321	2.53591	1.7181	0	1.0215	1.09937	0	3.15141	0	0	6.56558	0	13.7558	0	0	0	0	0	0	0	0	0	0	0	0	0	0
ENST00000361980	6.49036	0.691817	58.1829	0	1.25947	17.9903	0.552065	2.91074	3.01965	6.03597	0	87.0163	216.502	1.90554	10.7194	0	0	0	1.90542	0	5.29345	14.0569	1.61261	4.48125	2.23289	5.38671	21.4961	15.2993	3.56828	20.0527	0	45.9216	1.80582	4.13607	11.703	4.87684	55.4583	29.6169	2.87565	0.844211	41.7807	8.13245	0	2.99053	0	1.85241	0	0	0
ENST00000362006	0	6.08299	6.21598	0	38.9698	51.386	19.6882	0	0	4.6763	0	12.3458	9.05351	4.41937	5.56216	9.14054	0	0	0	0	26.0797	67.6366	45.4294	27.7958	16.5835	39.7677	29.8123	55.1701	271.312	47.6736	11.0029	23.0943	25.7797	28.5654	5.52732	9.06739	12.3529	16.6969	14.1817	21.3882	3.0416	0	28.733	3.50365	48.8282	4.90349	7.62182	0	0
ENST00000362031	0	3.01984	0	0	18.5668	7.95876	34.0022	9.92901	0	51.5352	0	10.2063	54.2245	0	8.94616	72.5026	0	0	0	0	31.6737	112.685	16.9177	72.8842	96.8596	64.201	134.321	28.0622	62.5198	27.1436	23.763	93.753	172.923	48.9738	62.4318	69.4107	62.7388	73.5871	26.3498	65.2024	10.9016	14.5618	22.6992	47.8767	6.97318	88.1093	15.8347	0	0
ENST00000362034	0	0	0	0	1.17706	0.402587	0	0	0	3.92476	0	0	0	1.61346	4.58404	0	0	0	0	0	3.36857	2.13449	0	0.848533	0	0	0	1.99066	17.5006	2.22668	0	1.56232	1.04512	1.27385	0.771873	1.63644	0	0	1.14759	0	0	0	0.749459	0	0	0	0	0	0
ENST00000365779	39.4558	0	0	0	13.2891	0	3.06156	0	0	2.82041	0	140.153	1.92775	0	0	0	0	0	0	9.35566	7.78662	0	12.627	1.80999	1.57405	6.50961	11.2824	42.3494	0	34.6292	0	52.8479	24.6928	19.7032	0	4.01489	0	21.4934	2.42062	80.7052	0	0	197.011	0	14.8404	0	1134.82	3.00064	0
ENST00000366118	25.034	5.86675	10.1607	0	0	5.45103	40.1078	10.0199	0	0	0	22.2178	0	0	0	0	0	0	16.2763	0	0	61.887	17.0516	0	16.1588	0	35.9926	13.1475	62.4575	44.4824	8.55629	29.5943	52.368	0	0	25.4914	31.7549	9.97509	0	12.0744	0	0	0	0	0	0	0	0	0
ENST00000366466	5.42107	2.60291	18.397	0	15.0307	0	5.80609	3.80704	0	0	0	0	14.7692	41.9571	29.6885	0	0	0	27.5094	0	25.8073	0	0	20.3038	0	0	46.0392	60.2917	24.4492	39.5748	0	0	14.0514	4.52404	49.4031	3.74704	21.3714	57.8473	0	15.3309	12.0506	13.9751	26.044	0	0	5.30587	30.8758	10.6432	0
ENST00000366472	0	0	10.1105	0	0	2.6556	1.55579	0	0	0	3.37365	0	0	1.51604	0	0	0	0	3.19229	0	0	0	2.52278	3.03782	2.8109	2.87041	1.87336	0	3.95272	2.14559	0	1.71118	0	0	2.56056	0	1.99388	1.15146	0	0	0	0	2.36511	3.74158	1.55345	0	0	0	0
ENST00000366487	0	2.43002	0	0	0.243604	0.606625	0.488826	0.45701	0	0	3.80687	0	0	16.2968	0	2.24236	0	1.33049	1.03051	0	0	1.72196	2.64717	0.480061	52.5797	1.15558	5.96516	1.12285	1.19462	0.31595	0.497414	2.8197	0	0.981297	0	5.11521	0.35983	0.670969	0	1.61826	19.6791	0	0.235939	0.44804	0	0	0	0	0
ENST00000366540	0.525798	1.15206	1.31959	0	0.497408	1.14437	0.770161	0	0	1.72105	0	2.78939	2.17893	0	2.58182	0	0	3.18208	16.6079	0	2.27088	4.73047	4.0816	2.56391	2.9636	2.5211	2.36955	4.33236	9.92491	2.04421	0	2.10346	3.86406	2.31492	4.32449	2.36887	2.39049	3.56077	0.744997	2.70214	0	0	1.89997	0	0	0	0.904185	1.75858	0
ENST00000366591	375.852	234.175	132.074	0	808.176	1394.89	998.358	822.272	0	1047.92	0	166.014	1347.01	2081.9	1781.79	35.4137	768.78	247.418	2015.19	78.011	40.6232	857.574	1688.28	1221.76	1453.92	1685.76	1335.82	2003.35	679.04	1456.83	2920.36	1754.26	2727.39	1878.8	3319.3	2365.77	2584.26	1481.3	1358.03	369.799	1558.99	0	4291.54	23.3126	1785.07	1679.7	364.029	92.191	710.855
ENST00000366592	0	361.627	0	0	707.149	273.461	178.243	337.908	0	632.542	0	103.793	784.79	0	0	0	0	55.0283	0	22.6116	0	118.741	29.5632	227.94	0	172.171	43.3537	292.968	0	523.234	0	388.274	458.17	0	0	0	0	0	426.976	0	0	50.5053	0	0	0	0	0	0	0
ENST00000366595	42.8133	0	7.60255	0	0	0	0	0	0	0	28.1526	0	0	131.832	7.9733	0	30.84	0	18.9894	0	0	112.583	276.059	0	26.1806	0	161.682	132.949	65.5196	53.1246	1283.64	0	0	419.761	76.5623	79.7482	270.45	93.3071	0	7.92472	96.6329	0	102.431	0	30.2119	329.78	5.39194	0	13.8306
ENST00000366636	0	0	0	0	8.56777	0	1.76902	8.65887	0	1.25823	0	0	0	0	48.0647	0	0	6.68522	188.092	1.0473	0	17.0198	0	0	0	0.968401	51.8097	1.257	0	7.42693	282.213	1.04636	0	0	0	1.78507	15.6023	10.6781	26.8696	0	0	0	0.392306	0	0	0	0	0	0
ENST00000366672	0	0.273873	0	0	0.67955	2.22476	2.42158	26.3186	0	0	0	0	0	1.7982	0	0	0	1.78705	0	0	0	0	51.5234	3.87194	0.629822	0.687823	7.76855	28.6998	0	43.7588	0	7.17551	0.395932	0.439151	0	0.357434	0.480548	0	0	0	0.693904	0	1.25661	0	0	0	0	1.0776	0
ENST00000366686	21.0803	0	0	0	0	56.1941	0	0	0	0	0	0	0	11.1806	0	0	0	0	0	25.5452	0	54.4441	288.627	72.588	0	423.408	0	31.4071	305.869	28.1186	0	96.4442	213.39	131.39	0	19.621	3.7877	156.352	169.551	0	0	0	0	677.431	0	0	0	0	0
ENST00000366796	0	36.8393	0	0	16.4812	0	12.721	36.6659	0	0	0	0	0	52.2381	0	0	0	0	0	0	0	84.5595	36.2274	13.361	0	6.82969	33.8291	0	131.275	21.1481	0	102.629	0	0	0	173.067	0	180.246	0	0	0	0	0	0	0	531.274	0	768.451	0
ENST00000366813	2.54525	0	0	0	1.42183	0	4.66809	1.81795	6.14463	0	0	0	5.68138	0	0	3.47049	0	0	10.5967	0	0	2.62806	7.12954	0	0	6.25524	9.36864	8.00409	3.09714	0.82454	0	0	5.52903	0	0	4.15519	9.01652	0	0	0	4.18698	0	0	0	4.07757	0	0	0	0
ENST00000366816	0	0	0	0	278.018	109.742	204.893	0	0	0	114.867	180.373	0	252.015	0	138.525	0	0	0	0	0	160.043	0	199.871	263.446	0	104.93	0	655.025	0	0	134.824	68.0338	44.7003	0	0	118.852	160.83	0	0	0	0	53.4595	0	0	0	0	0	146.691
ENST00000366857	0	20.6659	0	0	3.39504	0	7.53908	16.2114	0	10.4161	4.70284	160.706	0	0	8.23452	3.15193	0	0	0	0	2.39674	11.2235	1.72843	20.0733	0	21.366	62.5367	22.6102	0	1.47256	0	1.45002	49.286	0	0	2.47474	171.663	79.4974	0	0	0	0	22.8832	0	0	0	74.8449	0	0
ENST00000366998	0	0.260277	0	0	1.71008	0	1.07628	0.205102	0	0.932094	0	0	1.24335	0	0	0	1.25923	0	2.39479	0	1.27799	0.658905	2.27153	2.61744	2.23012	3.18871	1.74548	0	0	0	0	0.784093	2.03703	0.406006	0	0.333336	0	0.849521	0.806884	26.4116	0	0	0	1.11907	0	0	0	0.990132	0
ENST00000367001	1.82466	0	14.6591	0	4.38981	0	5.23553	9.30264	0	0	3.65743	11.5039	0	1.8634	0	2.45102	0	9.51628	0	0	1.86247	8.83139	17.1934	3.46293	12.8252	2.07617	14.1019	23.5905	23.4043	11.3592	0	1.12526	5.12791	3.53883	2.34754	3.24382	67.9551	6.58352	0	9.21658	0	0	6.94031	0	5.47328	0	1.4914	5.74364	2.51864
ENST00000367005	0	0	0	0	1.52195	0	1.20068	0	0	1.23966	0	0	0.834737	0	1.92624	0	0	0	0	0	4.20589	0	2.89915	0.989266	0	0	1.45298	0	1.01489	1.80319	0	0.542435	1.0171	0.91826	0.532232	0.454973	2.12249	16.4552	0.896576	1.35209	0.399018	0.8858	0	0	0	0	0	0	0
ENST00000367019	0	0	0	0	3.17948	2.37483	0.99161	0	32.6101	0	0	2.15478	11.0787	13.4981	1.77557	0	0	0	2.84964	0	6.20548	1.26147	6.89707	9.66708	3.76183	9.52323	7.97838	9.49234	1.66388	3.31506	1.49331	2.823	0	13.4842	0	0.798954	1.91424	5.7607	3.5309	4.8921	0.728334	1.73264	0	0	1.3136	1.30565	0	0	0
ENST00000367041	285.484	183.418	25.5045	0	94.9257	131.088	125.034	138.685	0	0	0	0	0	6.50036	0	0	0	25.1017	7.75979	0	0	0	215.552	170.002	0	125.588	82.8213	45.3294	0	59.4973	12.7797	63.9327	58.0682	0	277.355	140.333	120.569	192.115	14.7718	0	165.745	0	327.041	2.84498	0	0	0	0	0
ENST00000367042	549.386	336.278	0	0	145.2	144.714	283.418	230.396	0	0	0	0	0	0	0	19.2198	0	0	0	0	0	0	48.7756	0	0	0	0	63.8235	0	0	0	34.1826	0	0	200.079	107.111	208.459	150.661	0	0	146.497	0	304.687	0	0	201.994	0	0	0
ENST00000367108	0	2.45037	119.594	0	13.7668	0	52.7857	28.1858	0	0	0	0	0	0	0	0	0	0	0	0	0	0	0	0	1.68578	0	0	0	0	0	0	0	0	0	0	0	0	109.712	2.59361	0	0	0	0	0	0	0	0	0	0
ENST00000367135	0	1.03519	3.26762	0	10.2131	0	0.885774	10.5546	0	0	0	0	75.7832	2.03782	49.4762	0	0	0	0	0	2.42179	1.96007	30.3964	8.17497	0	11.5459	0	3.26432	2.28668	11.1344	0	43.219	1.36871	3.40529	10.8234	1.61928	0	0	6.87369	0	1.37894	4.80484	4.93107	4.96319	0	0	0	3.65378	0
ENST00000367177	0	1.41916	40.5528	0	0.311795	0.531234	4.2822	0	0	0	0	1.79084	0	0	0	0	1.31108	0	0	0	0	0	12.2969	0	0	1.46675	1.78031	0.54867	0	0.448291	0	20.65	5.6093	0	0	0.337712	0	27.9299	0	0	0.331934	7.38251	0	0	0	1.10342	0	26.022	0
ENST00000367178	0	40.1323	0	0	50.401	14.9778	17.3251	0	0	0	0	31.2071	0	0	0	13.9393	9.31893	0	0	7.78212	0	0	0	6.1801	0	0	26.5938	4.07502	0	3.62967	0	12.0696	0	0	0	3.44254	9.31655	49.1586	58.4615	0	15.7489	112.471	0	0	0	0	0	213.963	0
ENST00000367241	0	0	0	0	0	1.97727	0.81537	0	0	0	0	0	0	0	0	0	0	29.8871	0	0	589.755	17.1784	28.9342	34.9072	0	0	2.17978	1.87797	88.568	9.51895	0	1.68868	2.21538	0	638.978	5.33672	97.8212	168.874	9.64483	0	0	0	0	0	0	0	0	0	0
ENST00000367244	0	0	60.1827	0	95.7682	72.108	30.6567	42.5877	0	11.2004	0	221.9	0	0	0	14.9844	0	5.80286	0	0	8.32286	50.6581	27.7329	42.6145	78.7679	66.3583	2.51889	9.49123	0	10.1359	198.197	6.13185	7.60897	0	0	57.1687	83.7657	0	87.4409	0	75.209	0	1.14716	0	0	0	0	0	0
ENST00000367245	4.0045	2.44848	44.6602	0	45.5663	163.043	16.7099	157.825	9.1885	438.811	7.94619	472.471	0	26.9462	88.767	0	56.4499	78.943	0	0	0	158.403	40.0305	71.6312	56.9081	97.8086	0	62.0277	0	63.6011	0	97.0698	104.503	0	7.73893	314.102	42.1325	0	0	0	71.5088	0	3.597	0	0	436.746	0	0	0
ENST00000367248	0	0.589355	0	0	5.03418	0	6.66665	0	0	0	0	1.86062	2.06884	1.22182	0	0	0	0	0	0	0	3.84859	4.22995	3.96081	2.75919	1.46344	38.8185	1.14742	5.86725	5.99301	8.00312	1.80914	13.9871	1.72739	0	0.699715	10.538	3.17525	2.16009	4.94155	1.56463	0	0	0	0	1.03761	0.825465	0	0
ENST00000367313	7.66859	1216.07	142.738	1365.67	1068.86	580.905	615.817	666.121	0	442.067	1464.42	4572.69	1151.26	2556.05	135.154	0	249.78	288.93	1447.47	18.4292	4433.58	1850.95	1557.63	1611.93	1184.84	1965.37	3194.49	1845.66	2147.78	1961.86	270.027	2730.92	2024.06	1697.38	2136.24	1714.66	1614.9	2943.6	3454.41	5366.99	2566.21	14.2117	3044.38	0	900.368	1689.58	0	2822.89	0
ENST00000367367	0	1.04103	0	0	14.9062	0.525321	0	0.788461	3.12563	1.93657	0	0	7.95929	0	10.5026	0	0	6.84645	0	0	3.6153	41.6916	12.4593	0	2.17543	0	9.79373	3.07363	10.2045	0	1.51874	0	1.56393	1.80827	0	0.69091	2.83665	0	0	3.21431	6.33415	0	0.627252	0	0	12.8071	0	0	0
ENST00000367400	0	0.795707	0	0	47.8923	30.2647	0	1.79068	0	8.82708	0	0	8.04565	199.168	0	0	3.47432	20.7456	0	7.31804	0	117.25	124.429	94.4302	0	29.4271	11.9617	7.36459	0	44.8614	0	17.1853	0	2.56983	180.52	1.0474	16.9224	0	0	0	0	0	8.29791	0	0	83.8859	0	0	0
ENST00000367444	0	0	0	0	0	0	1.00415	0.921971	0	13.6387	0	239.457	138.395	1.37318	0	0	0	8.0286	0	0	6.27571	14.7472	232.785	44.6105	40.0208	89.7551	0	52.9833	101.047	58.7435	7.54429	79.5883	33.9277	229.698	6.93628	6.09435	1.0875	4.06995	107.88	151.512	273.146	0	1.42177	0	0	0	0	0	0
ENST00000367578	0	4.97315	0	0	71.6028	27.9332	55.7586	58.987	0	1.84064	0	88.9344	0	1.4671	42.1504	0	0	9.76357	0	1.52995	2.54031	102.523	57.9043	9.11926	5.13215	56.6576	19.2239	43.7691	9.85722	39.64	1.18812	18.0458	17.2267	0	0	101.97	38.6912	38.898	4.72515	38.8955	16.2501	0	0	0	2.15066	209.687	0	15.7043	0
ENST00000367585	0	6.64224	0	0	0.824521	4.67907	0.368196	0	0	6.78732	0	119.614	0	0	0	0	0	4.51302	0	0	59.7044	10.032	1.26329	15.2	10.873	6.53053	2.45936	10.1657	0	0.357318	0	3.87742	3.99507	0	0	0.300648	0	0.378597	0	0	0.276564	0	0	0	0	1.47344	0	0	0
ENST00000367642	0	0	0	0	8.40901	7.6431	4.83309	1.83194	0	0	6.07189	1.84981	1.92512	3.52559	18.1393	0	9.48049	4.1501	42.2326	0	2.58632	75.1073	20.9521	41.8545	17.2142	14.0335	9.81572	34.7316	17.9309	71.0065	12.093	62.2271	11.7671	16.5833	11.8465	3.14187	31.9281	5.11378	10.4726	3.42986	2.72683	18.9436	4.95707	0	1.28533	5.29458	8.92463	5.90782	0
ENST00000367784	8.80122	1.72837	0	0	8.61347	4.76331	10.3358	0	5.93303	0	0	0	8.8104	9.72273	6.44717	0	0	0	0	0	9.84599	23.4839	2.69427	25.1283	0	10.1557	12.0982	8.05173	17.9406	18.7269	7.22735	18.7551	21.4974	3.96894	10.3666	4.52855	27.8198	7.24747	11.4317	4.74927	2.64479	7.22619	9.70509	15.8489	0	9.394	0	0	0
ENST00000367811	3.93939	0	0	0	2.78765	0.871137	1.66637	0	0	1.50432	0	1.2922	3.72036	0	2.97279	8.26406	0	0	0	0	2.11548	12.0929	2.27638	6.60916	0	1.15187	3.87948	2.47006	3.73648	2.85602	0	3.54957	2.88032	43.2029	5.32945	2.39607	27.1577	1.83487	2.38401	2.37091	0.526411	4.27934	10.8336	0	0.870111	2.60176	17.7136	5.02089	0
ENST00000367837	0	0	0	0	7.85624	4.56884	14.7988	0	0	0	0	8.63308	0	5.95708	60.7066	8.90172	0	0	0	0	8.85544	22.457	7.61965	6.41164	16.769	0	0	0	0	35.4705	0	11.7511	11.1634	8.48356	18.0884	31.8254	0	23.5798	0	14.5316	39.266	18.4825	0	0	0	0	0	20.5193	0
ENST00000367857	0.536073	1.17002	0	0	42.0612	15.4891	1.16896	12.9321	0	5.34168	3.91562	6.05206	2.42152	0	0	0	1.86167	0	0	0	1.5382	3.99901	8.46393	27.6141	10.4874	81.0172	27.4273	24.395	0	23.0938	8.35101	26.6568	44.2133	125.914	0	4.406	6.5396	6.52372	66.7637	13.1538	3.23097	0	0	0	0	45.8072	0	0	0
ENST00000367868	0	0.612608	0	0	0	0	1.84364	34.3824	0	2.3369	0	0	0	2.80336	0	10.3445	0	0	7.22326	0	1.65301	22.2146	12.9846	10.9544	1.25172	0	3.11752	0	3.47493	24.5936	0	2.51476	0	3.83985	0	0	23.7563	0	3.38207	0	35.3921	0	0	0	0	2.2051	0	0	0
ENST00000367879	0	0.200734	0	0	1.23539	6.86678	0	2.40654	0	0	0	0	0	0	0	0	0	0	0	1.23942	0	0	0	10.9417	0	5.86264	0.609962	13.1191	76.076	2.00737	0	6.48665	8.75229	0.971246	0	0.409719	0	0	5.39081	0	0	31.2015	0	0	0	0	0	0	0
ENST00000367928	0	31.919	0	0	222.014	172.992	27.3853	135.748	0	23.7904	0	0	614.707	5.54981	0	0	0	25.5062	0	21.2869	0	239.317	6.95909	5.92465	0	63.4393	88.3647	177.762	0	76.509	0	24.342	0	161.159	0	5.44469	0	0	47.0004	49.4313	0	0	114.799	0	0	1105.97	0	0	0
ENST00000367929	0	3.00028	0	0	0	146.451	19.9927	25.1279	0	6.40067	0	0	46.3929	0	0	0	0	6.54361	0	6.97612	0	62.7475	1.96598	0	0	38.9468	8.43911	7.31209	15.7413	0	0	3.00122	2.29325	24.4478	0	1.28155	0	0	1.43336	9.89459	2.62469	0	65.7382	0	0	129.168	0	0	0
ENST00000368016	7.34493	38.8967	0	0	54.2523	25.5634	30.5304	13.9874	0	0	91.2097	0	34.2634	9.25676	0	0	0	43.0158	13.8759	71.086	47.5466	134.308	180.688	107.651	22.5802	30.9576	62.1959	65.2525	185.306	107.967	16.7529	153.583	77.0581	64.9416	24.6431	15.6254	49.2955	20.4926	68.5023	17.1281	17.2142	12.5348	35.0062	0	66.4651	0	0	153.978	11.3021
ENST00000368059	0.594602	1.38818	0	0	4.82554	1.36185	0	0	2.69543	5.00475	0	4.6888	2.27392	0	0	0	0	0	6.35166	0	18.2292	2.97357	1.66895	1.34346	4.27507	3.92787	0	4.77929	1.24484	22.8567	0	3.00858	6.19718	10.3393	6.64143	4.23885	40.0588	0	0	2.76101	7.97566	0	2.40427	0.996001	0	0	0	2.8264	0
ENST00000368069	3.73075	0	0	0	31.7727	10.2961	40.8225	3.70633	0	0	0	8.26077	51.3366	27.4024	10.9722	10.8272	43.4666	0	52.2714	32.914	49.8432	45.4192	12.6066	63.8751	24.1313	32.3527	103.375	38.3453	0	67.3311	0	19.2279	37.5259	62.2857	0	5.77674	19.8199	14.9148	27.3611	56.573	9.58963	0	57.2886	49.2757	8.05905	34.367	6.43149	37.1307	0
ENST00000368073	0	20.6907	27.5546	0	17.7099	22.508	13.4868	42.9061	0	0	0	0	0	36.4362	0	0	0	0	0	0	2.59055	29.2913	35.807	36.933	0	6.87005	0	25.8725	0	3.59823	0	46.0881	0	235.099	0	0	3.9678	0	15.9645	0	128.188	0	0	0	0	0	0	0	0
ENST00000368076	5455.63	1249.85	857.017	0	1359.75	1258.92	2303.7	1289.21	0	132.391	0	896.686	520.18	700.857	1825.62	801.933	0	427.089	1929.37	90.6382	3756.24	744.26	1725.14	788.583	1584.02	1085.69	1461.7	1180.5	891.505	1326.32	0	1580.71	794.026	969.167	1951.84	838.424	1547.15	1308.15	2052.35	1633.1	1437.84	0	114.095	2618.05	31.3701	3263.79	0	0	0
ENST00000368088	0	0	0	0	0	0	4.62343	32.1658	0	0	0	0	25.081	0	0	0	0	0	0	0	0	92.94	0	35.9409	38.3905	0	11.9125	38.7682	44.4941	0	0	35.415	39.1471	0	0	49.2236	29.9519	0	45.7246	14.2429	55.622	0	0	0	0	0	34.4776	0	0
ENST00000368125	0	123.525	41.4848	0	11.4647	46.58	36.9463	39.6461	0	11.9128	61.7842	8.37011	7.81829	3.77679	7.77807	0	3.65244	45.5315	0	0	0	19.8448	25.8856	34.2059	0	25.0952	31.1745	39.0736	45.2232	11.4188	2.03838	21.8308	23.3872	9.4647	0	108.095	97.7661	12.3973	0	12.7237	32.5428	0	2.38207	0	16.0894	7.81085	1.92465	11.3627	0
ENST00000368129	0	1507.35	619.113	0	113.927	404.878	409.432	452.652	0	412.088	1038.79	0	221.532	199.811	81.6507	0	784.307	691.359	0	477.777	0	123.912	239.638	114.354	129.007	365.835	386.916	154.671	358.251	63.4431	241.466	139.793	94.6199	0	0	230.417	96.079	175.559	0	192.951	289.839	0	0	0	0	0	483.871	1024.8	0
ENST00000368130	0	519.974	654.592	0	185.875	438.569	447.744	549.693	0	0	806.558	24.4024	250.331	0	0	0	0	0	0	0	0	0	109.438	174.213	80.3682	179.862	0	157.027	266.45	114.319	0	70.5536	93.766	0	0	85.1261	215.269	200.64	0	256.674	296.886	0	0	0	0	0	0	0	0
ENST00000368135	0	0	5.79465	0	2.33678	6.7176	2.2475	3.57897	0	0	0	0	0	4.80403	0	7.73471	0	0	7.81879	0	128.628	7.39996	3.76632	5.83164	4.86174	8.26333	5.57376	10.0832	6.51749	6.91106	0	3.23089	4.82893	29.8075	1.9004	6.62526	0	0	3.25236	0	2.48037	0	6.14149	2.19566	0	2.07676	0	0	3.34047
ENST00000368139	0	1.06905	0	0	1.3842	2.60092	0	0	0	14.833	0	0	0	0	0	0	0	0	0	0	0	2.49994	7.0824	5.64732	2.22525	0	3.45445	13.6999	6.76779	18.9417	5.13368	4.51081	5.35487	19.1741	2.20896	62.1925	0	0	5.35853	0	5.31222	0	2.56835	0	12.891	4.60749	4.03209	0	0
ENST00000368175	0	0.371722	0	0	0	0	1.06553	0.915567	5.89998	0	1.94031	0	0	0	0	1.38794	0	0	1.73725	5.70568	2.25249	0.736637	0	1.79924	0.765325	0	0	1.42361	1.03783	0	0.901062	17.1814	0.542511	0	0	1.87785	0	1.21773	0	0.851121	0	0	0	12.9576	0	0	0	0	0
ENST00000368302	0	0.746464	0	0	8.11228	21.6744	6.49703	0	0	10.5834	0	0	20.0544	0	0	0	0	0	0	0	0	35.0426	1.48755	21.2662	17.3927	16.4299	14.1381	2.86674	7.21563	4.10917	28.3477	5.28574	6.878	6.49816	0	2.42007	17.9164	0	0	0.572178	0	0	0	0	0	0	0	0	0
ENST00000368315	0	0.232291	19.9748	0	0	11.131	4.67532	1.05656	0	2.61086	0	34.6723	33.8637	0	0	0	0	0	0	0	8.45638	2.1254	2.28343	22.9204	1.06275	4.12194	6.74023	23.2125	0	0	0.607279	37.1401	25.1159	0.429061	0.369628	9.38092	0.964559	0.407121	0.367688	0	12.2107	0	0	0	0	2.08152	0	0.915406	0
ENST00000368317	6.2214	1.16088	0	0	10.2084	5.88832	9.63491	2.46326	0	6.21638	4.19852	11.6308	11.5181	9.62826	5.30097	6.84945	7.85523	0	21.4143	42.5029	10.0466	36.0253	27.2412	36.4724	4.93059	15.5011	12.0365	17.6058	17.0102	18.9597	9.82096	43.0182	26.4004	19.5465	27.8576	23.5648	3.97972	38.6814	61.6831	8.3383	5.64071	46.3252	543.364	0.934969	0	5.28978	2.8375	19.7052	0
ENST00000368323	0	0	0	0	27.9469	2.35448	1.12795	1.09674	0	0	0	0	0	0	0	0	0	0	0	0	0	1.65268	1.72725	0	9.29411	2.31101	1.70792	1.49627	0	1.29874	0	3.1829	3.64206	0	0	1.06832	1.66065	0	1.3072	0	0	0	4.37656	0	0	1.7805	0	4.49024	0
ENST00000368439	0	0	0	0	1.90459	2.89548	4.50066	1.34927	0	0	7.91517	10.5145	2.09012	3.6572	0	0	4.33095	0	3.75782	10.8536	2.23239	9.4323	10.5489	9.30825	3.66076	0	3.02466	5.58254	7.89188	9.4677	21.8973	16.6477	13.7047	0	4.49242	6.66953	1.99437	8.791	6.37619	0	0	0	14.5924	5.76639	0	0	0	0	0
ENST00000368471	0	0.495445	0	0	0.594041	20.9875	1.85323	22.2561	0	0	0	0	0	0	0	0	0	3.25034	0	0	0	13.7971	12.8757	21.1188	0	8.08313	0	0	0	0	0	0	0	0	0	1.30441	5.24155	4.10729	4.31415	0	0	0	0	0	0	0	0	0	0
ENST00000368476	0	6.36845	0	0	60.931	19.7281	9.4866	0	0	4.81175	0	291.937	0	0.937323	0	0	11.0312	8.6875	0	0	4.28466	58.5648	33.4974	21.1213	0	44.2695	62.6973	0	0	12.6918	1.06845	27.2168	28.522	0	0	2.30632	9.9256	29.8479	0	26.7279	2.59842	0	0.600915	0	4.53364	0	0	185.56	0
ENST00000368593	0	2.24677	0	0	35.5037	67.6519	0	0	0	34.3841	0	0	35.6127	0	0	0	0	16.7279	0	0	0	0	0	349.752	0	0	0	104.548	10.0183	8.82213	0	85.877	11.6138	8.447	0	61.1414	0	0	0	0	52.777	0	581.474	0	0	18.4378	0	0	0
ENST00000368596	277.541	0	0	0	0	0	0	31.7349	0	408.256	10.1401	109.615	514.027	652.58	1095.71	0	0	0	1035.94	0	0	0	152.154	0	48.15	134.7	107.965	0	89.3079	107.128	71.8417	32.0798	180.347	0	0	131.479	200.696	169.878	307.244	262.556	0	0	0	0	0	321.918	0	0	0
ENST00000368597	85.4565	0	0	0	74.8887	0	48.4548	24.8924	19.7841	371.509	0	99.5744	319.302	0	0	0	0	0	0	25.9668	0	0	309.315	217.403	0	209.467	112.333	223.537	103.297	0	0	284.47	164.006	0	0	230.057	218.097	88.616	122.647	0	186.322	0	317.549	0	7.53693	451.737	0	0	0
ENST00000368621	0.482332	0.78183	0	0	0.649555	1.46122	0.945593	1.76508	0	2.72337	0	2.12687	0	1.21185	18.6805	0	0	0	0	0	2.29935	2.8694	1.96827	3.79642	6.01464	2.74318	1.19369	1.58124	2.3508	20.8214	0	4.64643	4.44146	4.72078	0.905598	2.21586	1.36201	2.86944	2.22775	3.22154	1.32959	0	0.764574	0	3.46908	0.569908	0	3.31182	0.917111
ENST00000368623	0	0	10.3399	0	13.4518	4.67926	7.89863	10.0586	0	0	0	48.703	0	43.0502	0	0	0	0	51.7279	0	35.3966	113.957	49.4663	71.4873	46.0645	27.258	27.4087	32.2866	99.9286	51.2303	0	85.644	56.3225	16.5492	12.6728	33.3578	21.5728	39.3763	78.6703	27.2415	0	13.8459	10.4042	8.22854	59.4724	0	0	0	0
ENST00000368682	6.14336	8.05343	3.16904	0	9.85618	2.97654	21.4176	13.8896	0	18.3982	0	27.3149	42.1613	28.7762	22.7707	7.00413	6.58225	0	4.94644	0	7.07771	47.1709	14.6892	29.2042	73.33	34.2421	43.8185	49.0727	0	22.486	63.5709	32.8732	29.1703	17.7981	20.1949	24.1632	25.4669	41.0636	38.8033	12.184	2.97585	4.78829	19.058	0	2.29351	4.48906	0	0	0
ENST00000368685	0	0	0	0	53.0284	17.4091	23.8237	82.939	0	386.113	0	32.6939	0	0	0	0	0	0	0	0	3.02937	307.562	50.2899	0	2.45183	16.8714	28.0637	22.0049	16.2	31.7131	0	44.0575	0	493.39	0	6.26717	31.6769	69.0909	151.349	0	0	0	0	0	0	0	0	0	0
ENST00000368695	0	0	0	0	0	0	5.8875	0	0	1.59572	0	1.36603	0	0	0	0	0	2.82343	0	0	0	0	1.58536	34.7537	4.44839	0	0	0	0	8.08073	0	1.99186	0	0	0	0	11.4269	0	0	0	0	0	1.99212	0	0	0	0	0	0
ENST00000368824	0	0	0	0	0.622452	0	0.371128	0	0	0	0	0	1.27459	0	0	0	0	0	0	1.3655	0	4.13873	0	3.17099	0	2.55915	3.38656	4.93873	2.79155	2.56529	0	0.799552	0	2.18742	0	0	3.80796	1.75453	1.41654	0	0	0	2.01863	77.3393	0	0.975247	0	0	0
ENST00000368827	0	0.54717	32.7563	0	4.6418	2.01971	7.04247	3.64538	0	1.72124	0	6.74896	0	0	9.05974	9.00615	3.93242	0	16.2286	0	1.30052	12.0901	7.89539	5.29366	7.24746	4.96163	63.6699	14.0934	34.8784	12.8666	6.79879	15.0084	4.68236	7.55408	7.23685	2.11971	3.58004	8.19529	4.33964	14.6283	7.54087	9.50059	6.26804	0	0	2.50017	0	0	1.42502
ENST00000368843	18.9455	14.4669	65.1885	0	12.6569	25.4298	21.9895	33.532	0	0	19.1541	71.1615	94.1596	37.4765	11.4269	40.5294	12.9581	0	37.8529	63.2179	40.1658	34.7897	26.1726	206.33	131.275	0	67.6012	79.014	84.2603	106.794	94.2163	92.6209	77.3821	121.746	47.1372	103.359	15.1332	48.1877	63.9706	35.0813	12.3785	0	11.8203	38.1603	50.1986	50.6535	28.7313	0	0
ENST00000368868	0	0	0	0	36.8511	31.742	18.794	66.4234	0	0	0	167.522	0	0	0	0	0	0	40.3127	0	0	55.8149	0	0	0	62.5624	0	28.1204	17.7033	36.1379	547.622	18.971	28.5051	0	0	0	42.6182	0	48.6155	102.09	0	0	0	0	0	0	0	0	0
ENST00000368898	20.8906	0	0	0	0	0	26.16	0	0	3.08946	0	0	0	42.9495	0	0	0	5.44343	0	0	0	29.9501	27.2652	73.388	6.89831	19.0136	0	15.4684	0	0	0	15.4712	27.9988	0	0	0	0	0	0	0	0	0	0	0	0	0	0	0	0
ENST00000368948	0.813214	0.634277	0	0	1.60735	1.49042	8.37749	0.614083	0	1.93925	0	0	2.22173	1.57008	0	7.62765	5.77595	0	0	0	0	8.97007	18.6787	11.3412	2.87931	20.8231	4.24357	4.04018	4.18602	6.31178	2.22837	9.10143	0.859418	2.47115	1.46671	0	6.60034	3.93026	3.53953	1.16708	5.87988	7.73971	1.86734	0	2.04804	0	0	0.906409	0
ENST00000368962	74.4441	18.917	37.8277	0	0	25.1557	13.0518	42.0348	0	0	0	230.397	0	0	18.7257	931.68	0	29.7692	22.828	0	13.1805	192.545	210.832	123.626	245.52	253.932	109.664	104.423	208.768	176.559	0	72.7474	257.76	229.782	129.992	220.789	109.322	189.475	43.9185	235.501	297.504	115.3	377.659	65.6803	21.1207	96.7636	111.303	0	0
ENST00000368965	0	2.73067	62.6925	0	36.9563	0	0	0.511988	0	2.52523	3.42307	0	0	501.439	1246	0	0	10.0674	0	217.941	0	0	64.615	174.656	25.3615	0	34.9963	5.78543	0	12.0973	6.53164	33.6126	51.687	0	0	3.5924	0	3.54339	45.9386	0	0	0	146.206	0	0	0	0	0	0
ENST00000368970	1.86802	0	0	0	0	148.1	3.6005	21.294	0	5.52429	0	348.184	0	202.387	0	0	0	26.4969	6.99266	9.10424	0	77.5279	226.714	90.5661	0	80.6962	68.5885	79.2834	223.577	53.3426	0	270.675	52.4779	65.3358	0	74.9699	75.9256	85.3994	223.595	0	0	0	0	0	29.1266	100.267	0	0	0
ENST00000369039	0	0	6.0416	0	5.88727	2.40884	0	0	114.629	0	0	16.0742	5.74066	4.7308	12.2775	0	0	0	23.936	0	0	30.4459	7.91292	27.2099	0	23.2048	13.9455	4.15437	21.1968	9.34245	0	21.5856	7.35633	5.45423	0	22.937	25.6397	8.21038	4.91845	0	0	0	0	23.133	0	18.0947	0	0	0
ENST00000369053	0	0.397064	0.786242	0	1.54537	3.12046	1.64601	7.29429	0	0.751615	3.10072	0.885736	2.46843	6.44513	8.17389	0	70.2206	2.61434	12.1771	9.19807	0.761118	8.33496	4.56353	5.12061	4.4137	3.87728	5.48569	4.38256	4.68822	3.45661	0	10.7359	2.56395	2.24446	2.03015	7.58524	4.25336	2.4566	1.38238	2.5145	2.63649	4.00187	2.8922	0	0	3.30362	0.800569	0	0
ENST00000369061	0	0	0	0	39.126	0	0	8.11506	0	0	0	0	0	0	0	0	0	0	0	0	0	16.7437	48.6345	0	9.18837	0	4.31769	71.1938	0	10.5934	0	37.6078	0	97.0564	0	0	51.3799	43.0139	51.6491	0	49.7163	0	0	0	0	0	0	0	0
ENST00000369087	0	0.282712	0.405023	0	0.680961	0	0.265589	0.21181	0	0.751636	0	6.18759	1.43126	0	0	0	0	0	0	0	0	0	1.63414	10.7259	0.408781	5.52414	9.26855	6.64689	15.0213	2.2039	1.3477	3.79792	1.67091	1.13977	0	0.195412	0	18.663	0.479835	2.37906	6.73336	1.04231	0.177413	0	0.305681	0	0	0	0
ENST00000369171	0	0.602442	0	0	0	0	4.59838	0	0	0	0	1.90808	0	0	0	0	0	0	0	0	0	2.40078	7.75279	9.7296	18.355	8.57164	0	6.68776	5.14886	6.89777	8.87619	21.0003	0.964968	0	0	3.9496	1.06558	15.3706	10.9479	0	0.72938	5.64373	0	0	1.30199	33.6455	0	0	0
ENST00000369244	0	0	0.853359	0	1.14044	0.592321	1.64241	0	0	1.27927	1.49374	0	0	0	0	0	0	0	0	0	0	0.602981	1.94577	2.96862	0.616258	5.67361	0	1.29149	0.814998	2.67324	0	4.67977	0.437707	2.08412	0	5.50514	3.91531	1.03432	1.66347	2.62434	0	0	0	0	0	1.46685	0	0	0
ENST00000369254	18.5107	21.4117	10.5507	0	5.0597	17.5695	3.65401	2.33032	0	0	0	0	4.93776	18.5165	0	0	0	0	9.2265	3.11198	0	22.8862	45.259	24.107	0	27.3763	32.3727	20.1501	44.8178	3.92555	0	4.07983	11.4975	2.23886	0	0	19.4646	24.9349	32.9677	0	0	0	1.85193	188.337	2.83135	0	15.4802	3.99202	3.51313
ENST00000369287	0	0	307.666	0	46.8814	186.561	81.9884	7.11105	0	0	0	0	0	0	0	0	0	0	0	0	0	0	0	73.9631	0	0	0	0	0	0	0	0	0	0	0	0	0	12.5072	0	0	0	0	0	0	0	0	0	0	0
ENST00000369288	0	0	0	0	0.439992	0	4.05999	0.277891	0	0	0	2.08105	1.67191	0	0	0	0	0	0	0	0	1.42979	0.89391	0	0	1.8715	0	0.610611	2.66364	1.05924	0	1.66902	2.42074	1.2612	0	0.445453	0	0.637126	0.520416	0	0	0	0.76059	5.9259	0	0	0	1.4638	0
ENST00000369310	0	0	1.65299	0	0	1.25457	5.58376	1.3562	0	0	0	64.1252	3.87662	0	0	28.7838	0	0	0	0	5.26056	3.57025	52.8441	10.2549	1.20961	14.4689	15.35	2.20475	13.3953	23.7624	0	12.9227	0.85858	20.5824	2.33143	2.32569	2.64763	0.961143	49.1332	0	0	9.86448	0	2.91057	0	0	0	0	0
ENST00000369466	5.05258	11.0377	5.57424	0	13.3908	6.02294	15.0764	4.16833	0	7.6042	6.52268	23.7459	11.0309	6.16363	9.03138	46.5038	31.7389	0	21.1126	0	6.64478	43.6039	19.4335	37.1792	21.3849	27.0683	28.0461	23.1224	109.164	22.6452	0	19.3348	126.398	5.88045	9.98911	15.004	15.527	14.8356	18.0012	10.0878	7.50566	0	22.1898	1.94911	1.86117	6.16455	0	14.4488	2.85648
ENST00000369476	0	0	0	0	0	5.22018	7.08828	0	0	33.3364	0	0	0	0	0	0	0	0	0	0	0	0	5.77416	18.6425	6.41746	0	88.4655	0	0	5.91515	0	5.9839	21.2285	17.4463	20.8223	0	0	5.17618	0	5.98331	4.75657	0	5.15053	0	7.02213	0	0	0	0
ENST00000369500	0.593759	1.69807	73.5313	0	16.1357	3.90565	5.92932	108.787	0	3.27692	0	1.79229	1.20774	114.687	0	0	1.94014	6.64802	2.09487	0	2.71833	1.02728	21.5836	20.4044	2.95451	1.58306	9.61917	31.2337	2.65854	4.23021	0	16.5091	3.35292	0	0	1.85148	0.927882	25.0973	1.75622	0	2.70475	1.24927	0	0	0	0	0	3.44959	0
ENST00000369518	0	0	2.99067	0	0	1.27337	0	0.886081	0	0	0	3.61207	0	10.2712	5.02432	7.96576	0	0	0	0	0	6.61346	2.04094	2.73454	0	14.1	0	40.1159	7.0294	5.47218	0	4.18415	2.00115	9.12236	0	16.2327	3.27436	1.59777	8.28036	4.11076	1.42975	5.10197	1.60024	0	0	0	0	0	0
ENST00000369530	7.03769	0.350712	9.33524	0	13.0995	1.49135	7.08971	1.41521	0	15.3305	6.76439	12.0233	26.3587	3.49647	2.07765	5.55846	3.56562	11.5209	24.0075	0	107.273	30.2084	14.6406	24.7803	14.3155	41.8756	14.7588	27.0983	22.0025	31.8738	9.69611	16.9262	33.8299	16.3251	5.90227	15.8988	14.4355	7.1112	10.8196	13.6367	9.08019	4.19109	10.2175	2.82231	1.76414	4.45558	1.69448	0	0
ENST00000369531	0	0	0	0	5.64089	12.3161	8.73927	0	0	0	0	0	15.6612	0	0	0	18.2903	0	20.1077	0	0	0	0	0	0	17.2294	0	5.38366	0	0	10.6626	18.926	0	0	0	17.9142	0	0	0	8.79226	0	0	5.54306	0	0	0	0	0	0
ENST00000369570	0.19017	0	3.77996	0	1.43264	2.17491	0	0.874292	0	2.85666	0	6.90606	0	3.7759	4.18423	0	0	0	0	1.83383	1.64014	0	4.88305	0.454185	3.11547	3.23963	3.1195	4.73469	1.29647	2.54736	4.53262	0.962583	6.26811	1.1531	1.06056	0	6.55851	0	5.31236	2.52767	5.03374	0.56266	0	0	0	5.29594	0	0	0
ENST00000369578	0	0.76052	0	0	12.3314	25.064	1.37811	4.3829	0	8.66385	0	0	43.1178	186.065	0	0	0	0	0	0	0	0	11.8372	8.69181	0	0	51.9006	10.5643	0	30.6021	159.072	0	0	0	0	38.7913	0	30.2585	0	0	0	0	0	0	0	0	0	0	0
ENST00000369630	0	5.31899	101.906	0	0	46.4701	17.3057	0	0	0	0	0	0	0	0	0	0	0	0	0	0	74.1843	0	6.34214	93.3068	7.51031	132.098	77.8819	0	50.6269	0	185.115	62.4206	0	0	0	0	8.91057	0	0	0	0	0	0	0	0	0	0	0
ENST00000369681	0	2.82825	5.15319	0	2.36978	5.07001	5.4473	1.89145	0	5.1149	0	0	0	0	18.0552	0	0	0	0	0	0	6.65867	7.66802	8.20381	18.2351	4.29105	0	0	14.7172	10.3383	10.5591	12.9411	13.8555	7.72754	0	8.86569	15.0801	5.98358	0	2.49982	9.53667	0	0	0	0	8.1655	0	0	0
ENST00000369690	0	1.20323	0	0	6.05867	3.16451	3.52159	2.56176	0	0	0	6.15964	5.48986	19.6337	0	6.95033	0	0	0	2.33528	0	5.76532	8.20162	18.5108	0	2.90848	9.6788	6.07644	5.6075	7.49692	17.4305	8.76971	6.72223	13.81	38.5978	6.54302	12.9029	1.66139	2.814	3.06281	5.18718	7.04686	15.8488	0	1.58064	1.85438	11.4152	0	0
ENST00000369724	0	0	0	0	6.22995	1.19481	0	0.917906	0	0	0	0	0	0	0	0	10.6271	0	0	0	0	0	0	6.05627	2.5213	0	0	0	6.80548	18.6578	0	0	1.88657	0	0	7.83831	0	2.19576	5.84288	7.21605	0	0	1.43346	0	0	0	5.10435	487.905	4.18731
ENST00000369743	0	285.58	33.6471	728.195	460.173	98.1063	242.234	140.546	0	1355.01	24.9722	0	0	320.828	0	145.107	0	64.5547	0	40.5416	55.3026	278.597	316.779	115.206	10.3401	421.369	182.916	250.774	168.551	376.259	217.115	279.285	402.722	167.505	5.38448	399.627	5.95978	77.9091	130.836	379.281	306.2	0	171.475	0	3.60992	996.825	3.40551	0	0
ENST00000369875	0.222515	0	0	0	2.16486	1.35183	0.854042	0.768676	0	0	0	1.12287	1.8243	0	0	0	0.777284	1.16176	2.57581	0	0	0.717649	2.49451	12.8168	0.730405	0.588034	0.389553	0.656004	2.48725	2.34098	0	0.274111	3.43694	2.34426	0.305369	1.84007	0.294228	1.60249	0.221874	1.34562	0.653908	0	2.00659	0.67173	0	0	0	0	0
ENST00000369886	0	0	0	0	11.8264	25.1315	30.6417	8.1372	0	21.9949	0	73.2565	0	21.7636	51.9692	149.399	0	0	0	0	50.8329	52.1757	34.8307	11.5077	57.8888	0	65.8572	63.8891	37.1328	27.1412	14.6012	42.4186	40.6293	153.595	0	34.557	25.7122	42.446	0	18.7369	43.1586	0	0	0	0	0	19.4234	53.603	0
ENST00000369888	0	115.892	84.3309	0	42.1522	10.4157	50.4148	30.8889	0	2.47063	0	8.46503	49.0026	0	0	0	0	5.52596	3.12919	0	22.1665	0	18.4277	15.2393	0	30.415	20.08	27.1926	25.4974	35.6565	59.103	18.5357	15.9783	0	0	6.15005	33.8422	27.6656	88.9635	0	4.04719	0	0	0	0	0	0	0	0
ENST00000369942	0	0	0	0	8.57745	112.074	17.3106	0	0	0	0	0	0	0	0	0	0	0	0	0	0	109.351	263.899	0	349.374	87.7156	31.7869	0	0	4.69029	0	113.21	181.354	0	0	0	0	0	0	0	614.403	0	0	0	0	0	0	0	0
ENST00000369962	0	0.68143	0	0	5.72736	6.30063	5.74965	0	0	0	0	14.0373	0	0	0	0	0	6.70326	0	2.10025	0	12.8887	30.6978	9.6931	0.703223	20.3915	5.85353	13.8646	0	67.556	18.7027	2.62301	0	0	0	0.447479	2.40688	13.5247	0	0.665311	0	0	0	0	0	21.9327	12.5487	0	0
ENST00000369966	4.95769	0	0	0	0	4.3469	22.4051	0	0	0	0	0	0	53.6939	0	0	0	0	0	0	0	22.7539	28.4154	17.8378	16.5596	0	13.2909	16.3739	0	59.2694	39.1219	14.6698	0	35.5434	10.2258	0	8.83428	16.6865	29.1513	0	5.83059	9.14903	0	0	36.7355	14.8212	0	0	0
ENST00000369976	0	7.89362	0	0	5.96013	0	42.9701	8.95308	0	8.42678	0	12.7168	11.2411	6.18438	8.38774	0	0	0	0	0	10.7315	15.9425	5.26796	28.956	9.97223	13.2123	5.46545	5.26978	53.3851	5.39302	0	47.6697	14.2355	26.4969	14.2592	8.3005	119.359	13.6984	3.98241	23.9996	0	10.5421	0	0	24.8964	11.2068	7.1643	0	0
ENST00000369977	2.76486	0.962254	0	0	8.25505	14.8055	6.59548	9.58395	0	4.4367	0	3.10868	0	0	17.7464	5.45105	0	0	0	2.31144	0	34.3991	9.35599	9.16582	0	14.0678	10.4508	14.1949	24.0386	13.3833	8.44507	0	20.9362	0	11.4073	13.588	21.5129	5.92856	30.3988	0	4.7195	0	0	3.78011	7.80329	0	14.7461	0	0
ENST00000370015	0	0.145161	0	0	2.48447	2.8232	2.31419	0	0	2.15136	0	0	0	0	0	0	0	0	0	0	0	0	1.17195	9.30143	7.78987	7.69236	7.66838	0	0	0	0	2.69745	0.210931	0	7.12171	3.40944	0	0	0	0	0.175155	0	0	0	0	0	0	0	0
ENST00000370073	0	27.0987	0	0	0	0	6.78408	0	0	0	0	0	24.9522	0	0	0	0	6.46316	0	0	9.31228	1.9799	13.0173	50.2056	0	42.3923	6.4055	26.8519	56.8867	0	0	54.2519	35.1752	0	63.5128	15.0263	0	85.8172	0	0	1.83622	0	0	0	0	0	0	0	0
ENST00000370076	0	47.6502	9.27998	0	0	0	3.00935	0	0	0	0	0	9.62935	0	5.14645	0	0	11.337	0	0	5.97255	0	4.26933	5.57977	0	7.34485	0	0	0	11.7626	0	29.9768	3.00083	0	0	0	4.28912	0	5.65836	9.1676	0	24.5658	2.28229	6.74146	0	0	28.57	0	0
ENST00000370111	595.869	44.3275	279.832	0	0	129.616	0	38.2785	0	0	0	0	0	0	0	0	781.473	0	0	64.3447	0	0	27.1477	69.5842	109.504	57.9956	0	0	49.4215	0	2.29043	21.7944	103.848	0	0	5.03676	15.3032	154.907	0	0	23.5792	0	78.6574	0	0	0	0	0	0
ENST00000370113	2.60952	0	0	0	0	0	0	0	0	1.764	0	0	1.15879	0	0	0	0	3.00302	0	0	0	44.3189	15.619	8.07704	3.35399	4.6536	17.6842	0	0	6.54852	0	14.4873	2.33392	4.35732	0	0	1.94894	0	4.08328	4.72823	0	0	0	0	0	0.984818	0	0	0
ENST00000370143	0	0	0	0	10.7695	5.89145	4.989	0	0	5.86156	0	0	0	66.1085	0	0	0	0	0	243.799	0	0	48.4042	44.9873	4.53047	26.073	0	34.796	9.53786	57.3462	69	37.3219	45.0125	38.8991	0	7.18842	63.2997	17.6685	16.3536	0	6.91259	0	0	0	0	0	1.64581	0	0
ENST00000370147	0	7.03234	0	0	5.85223	3.54734	3.04161	0.405592	0	0	0	0	0	0	0	0	0	3.53799	0	0	0	14.8436	0	14.1143	0	10.7832	4.85275	3.00273	0	18.0621	0	0	0	20.0806	0	0	25.8341	0	19.7093	1.83851	0	0	0	0	1.16967	0	0	0	0
ENST00000370357	0	79.2056	11.2796	0	0	21.2461	42.0784	5.45985	0	0	0	0	4.6874	4.4453	0	0	12.8532	0	0	0	10.7512	6.9307	11.6323	113.108	5.43831	23.2728	9.25	5.78128	4.12388	4.57567	0	10.5593	26.9351	8.87965	4.58434	4.37811	0	37.4048	3.57431	4.02078	0	0	18.7154	3.8268	0	0	0	11.6389	0
ENST00000370366	9.86758	991.043	514.169	0	328.863	339.284	573.123	275.062	0	0	0	0	0	0	0	0	0	0	0	0	0	0	142.187	238.409	0	258.213	0	0	518.564	0	0	89.1586	216.197	0	0	0	0	126.479	0	0	0	0	0	0	0	0	0	0	0
ENST00000370372	0	1.00856	1.98427	0	1.31464	0.578232	0.565038	0.15173	0	0	2.5224	0.574869	0.51782	0.397159	3.52428	0	0	0	2.14229	0	3.00452	1.60101	0.672927	1.29879	2.52927	0.588529	0.886381	1.04842	1.03364	1.50435	0	11.9257	1.34802	2.04197	0	3.64358	0	0.604495	1.65863	0.85474	1.59954	0	1.49651	0.448513	1.08733	0	5.94136	0	0
ENST00000370379	0	117.518	332.525	0	0	224.675	0	244.047	20.3145	546.092	1081.19	222.574	93.9459	508.911	356.053	11.865	220.118	22.5439	66.5138	21.3019	0	0	346.487	327.635	412.709	294.15	318.568	232.978	43.9522	0	87.2389	74.4681	47.539	0	5.80892	59.4044	319.599	241.134	134.056	0	55.1228	0	473.758	0	511.624	0	0	1253.4	0
ENST00000370382	2133.12	337.634	287.422	0	885.042	654.168	197.532	512.243	0	397.407	834.626	356.142	130.482	203.755	0	0	56.2286	0	0	0	24.147	14.1864	261.095	27.1455	167.853	72.9005	156.289	9.20285	16.265	484.769	752.245	98.4451	0	934.413	0	55.4128	459.156	353.684	0	0	179.911	10.9841	647.716	0	0	0	0	734.181	0
ENST00000370473	0	0	0	0	1.42559	0.403983	1.34112	14.6733	0	0	0	0	0	0.90411	0	0	0	0	9.59991	0	0	24.2496	1.49674	21.2502	98.9049	31.345	0	58.8791	0	4.64508	2.89519	51.8312	5.87677	0.696558	3.48875	2.12154	1.42744	2.15209	0.645303	0	41.4208	0	0	27.2491	0	0	1.84955	0	0
ENST00000370474	3.78915	1.54554	0	0	1.07228	0	11.9718	0	0	0	0	0	1.90901	0	0	3.71836	0	0	13.2229	0	13.5578	4.80267	5.165	3.80801	1.68893	29.7455	1.78048	15.0661	0	3.60878	2.11932	1.45141	4.01601	3.70962	0	3.26831	1.45604	1.2525	4.78773	13.0687	1.83201	4.96924	1.16333	0	0	0	0	0	0
ENST00000370586	0	0	0	0	0.862416	1.26886	0	0	0	0	0	4.05815	0	0	1.87296	2.16206	0	0	0	0	0	0	3.22857	3.1886	1.32789	1.82459	0	1.33884	4.2109	0	0	3.09072	0.933359	5.04696	0	4.19716	0	7.66651	65.0288	1.95647	0.776556	0	0	0	0	0	0	0	0
ENST00000370587	0	0	0	0	7.11022	7.33371	0	0	0	0	0	18.7444	0	0	0	0	0	14.0687	176.45	3.30708	0	22.4847	24.7249	29.3366	48.8344	21.4388	26.5609	22.6397	0	18.4948	0	21.5452	65.8396	194.408	50.1547	0	47.5564	59.6547	13.6292	0	39.7114	0	96.3817	0	0	0	171.56	0	0
ENST00000370628	0.470964	4.52321	9.17788	0	0	1.07848	1.06602	0	0	0	1.62151	0	0.874728	0	0	0	0	0	0	0	0	0.553433	1.49174	8.75019	3.99434	2.56827	3.58967	1.54952	1.58729	0	0	0	0	4.28761	0	19.0202	3.09887	0	1.57004	0.665596	1.87667	0	0.490665	0	0	0	0.680179	75.9188	0
ENST00000370685	0	0	0	0	6.55372	0.647001	0	1.46648	31.7646	4.91121	0	0	0	0	1.93991	2.22566	2.90261	0	0	16.3502	6.77895	0	17.6402	0	2.7401	0	1.63187	0	0	2.51024	4.76135	1.02347	2.89935	0	1.06775	0	2.20625	0	0	2.5995	0	0	2.57227	0	0	5.71435	0	0	0
ENST00000370689	0	137.251	0	0	111.618	46.2949	22.1357	66.8857	0	0	25.8651	0	0	0	54.7644	0	0	39.2323	0	29.3284	0	65.5286	51.7059	11.699	0	89.627	10.1381	78.6822	17.0576	7.78065	0	68.0959	0	0	0	31.41	0	0	117.461	290.259	159.326	0	122.891	22.4298	0	654.691	0	0	0
ENST00000370690	1755.71	7401.66	1809.52	0	7057.68	6984.08	13305.8	9303.45	0	3653.16	1745.58	3737.01	2114.36	2162.36	5507.39	0	0	766.713	2470.4	354.038	6168.78	3554.78	5383.95	3570.59	5742.28	5358.08	5476.29	3655.21	4098.22	4490.01	1994.76	5886.92	6037.5	8802.79	8555.07	6422.17	5100.43	4415.08	7291.91	8312.9	5436.16	3861.4	7421.62	2472.72	1162.57	5291.85	252.142	1021.58	0
ENST00000370693	0	0	0	0	0	0	170.386	64.8369	0	0	0	0	0	0	320.866	0	0	0	0	36.0537	0	19.3566	15.6309	77.4265	0	65.9268	145.734	39.0535	55.7595	0	0	75.2041	27.5051	35.3458	0	0	19.2947	16.0189	15.8677	16.7472	10.8194	0	0	0	7873.11	16.7404	0	0	0
ENST00000370709	1.41232	0.236789	0	0	0	0.665239	0.588725	0	0	0	0	1.62328	2.21837	0.494069	0	0	1.28258	2.88452	1.06102	0	0.64893	1.48235	0.620882	0	0.974877	3.64758	0.537963	0.814237	0.609606	2.19369	0	0.9138	0.662546	3.69974	1.07647	1.03473	1.68413	0	0.753426	0.6944	0.564586	0	0.255667	0	0	0	0	0	0
ENST00000370746	0	0	0	0	0	0.489824	0.910857	0	0	0	0	0	0	0	0	0	0	4.9586	0	0	99.7106	6.01419	12.0335	0	0.778331	5.23501	3.78422	5.42758	0	3.55466	0	6.19922	3.65937	0	0	0	0	0	0	0	0	0	3.19479	0	0	0	0	0	0
ENST00000370794	3.16924	190.462	193.377	0	114.949	145.127	186.073	299.189	0	398.347	38.0483	0	138.063	212.678	62.7874	8.50165	71.6689	57.5418	0	54.1704	0	143.675	241.905	63.3359	298.614	165.774	147.346	180.277	83.9747	74.4652	7.25863	57.7094	78.8933	75.8458	0	721.741	223.5	17.7883	124.974	428.005	83.4871	0	42.808	503.524	5.48745	577.487	0	0	0
ENST00000370800	0	0	0	0	24.0895	0	4.06203	3.50671	0	0	0	0	0	0	7.31379	44.1917	0	0	0	0	5.92103	5.31421	6.20151	0	0	0	22.5211	5.6673	17.2627	13.5323	27.3692	13.829	13.6177	3.83489	0	0	0	7.81165	4.58357	14.7126	0	0	0	0	0	0	4.66325	0	0
ENST00000370905	1.72045	231.043	0	0	158.148	136.132	26.5263	98.339	0	5.08803	0	0	0	0	0	0	0	71.3173	19.3229	0	1373.7	258.055	106.578	34.24	244.654	62.5951	112.488	249.317	0	155.891	0	170.52	0	246.283	0	9.09831	0	415.007	0	0	0	0	0	0	0	0	0	0	0
ENST00000370918	0.430299	0.647084	4.19452	0	3.61987	10.2835	11.6346	13.9948	0	0	0	3.59117	0.94774	0.72825	0.959092	0	0	0	1.54612	0	0.752585	7.0184	6.66196	4.92862	0.722999	1.3429	3.61367	2.61104	3.02816	5.3566	1.58059	5.94125	46.4256	2.68023	0	3.55157	2.1595	0	4.06559	10.1451	0.44435	0	1.69477	0.713505	0.719284	0	0	0	0
ENST00000370920	0	0	315.965	0	0	74.7159	0	0	0	0	0	0	0	0	0	0	0	0	0	0	0	0	0	56.78	0	13.5757	20.5294	104.029	0	1.87648	0	14.7722	109.822	347.61	0	0	0	0	0	0	0	0	0	0	0	144.308	0	0	0
ENST00000371022	0	1.06411	2.82159	0	19.6497	3.8662	6.97725	3.88327	0	0	9.60388	23.913	0	12.0211	0	2.99592	3.89137	0	15.5243	2.73196	0	1.84253	16.0033	5.79932	5.90967	8.60886	0	11.1113	17.6176	3.08233	0	9.65237	28.9601	23.1076	6.58107	5.67499	20.03	9.86959	7.24721	8.90198	0	15.0192	15.0256	95.8722	0	0	0	30.6646	12.2116
ENST00000371045	0	0.666007	5.41914	0	1.66375	0.633942	1.45733	0.977784	0	2.69472	0	16.5859	4.99934	2.84272	1.8878	0	0	4.20729	0	3.95667	0	8.93117	2.39635	3.78502	0	1.92762	2.81297	0	6.90144	5.11333	0	4.32583	6.27768	1.04253	0	4.31681	0	0	4.97177	0	0	6.03575	1.79792	0	0	3.31906	0	0	0
ENST00000371070	0	1.0116	1.44941	0	0	0	0.407531	0.380298	0	0	2.53651	0	0	0	1.47683	0	0	0	2.36898	16.1696	4.27738	4.85973	1.07463	0	0	4.31974	0	3.0741	1.25594	4.96422	5.66739	0	1.53825	3.40809	0.812529	1.98898	1.82637	1.74651	0	0	0	0	0	0	0	0	3.47649	0	0
ENST00000371075	0	0	0	0	0	0	1.77283	0	0	0	0	0	1.21168	0	0	0	0	0	0	0	0	6.87414	3.79766	2.18646	0	5.61818	3.05888	4.03686	3.97455	5.54177	0	3.79104	3.56496	2.68723	1.89607	2.50014	2.34041	3.01878	0.789948	2.53726	3.81662	1.12029	0	4.28003	2.0644	3.01038	10.3314	5.74677	0
ENST00000371125	0	0.622083	0.882494	0	0.748039	0	0.790599	0.461428	0	0	0	0	1.57427	1.37634	1.79856	0	0	0	1.4443	0.949186	0.94586	0.612907	1.18047	2.18846	9.1068	6.43522	10.3767	3.07297	50.1353	0	3.10231	4.96427	2.5	0.496612	0	0.801339	0.545014	1.01947	1.10163	0	0	0	0.75331	0	1.99705	0	0	0	0
ENST00000371141	336.427	225.606	11.1082	0	88.7689	166.328	97.2965	297.167	0	7.10582	0	0	273.47	0	0	0	16.6318	12.3801	0	0	0	53.7747	92.354	32.1286	135.303	109.217	115.951	7.15238	0	33.4772	0	167.388	50.7749	0	46.6536	86.7855	0	151.208	74.148	0	94.4857	0	547.839	0	0	0	0	7.48024	13.0604
ENST00000371142	0	0	2.27681	0	14.0811	0	1.5298	2.08314	2.37678	0	0	0	0	0	0	0	289.026	0	0	1.22283	0	55.7018	34.3125	14.1204	63.0952	9.23741	19.6097	7.3441	0	17.982	3.79148	9.84839	24.8299	0	57.8062	58.9367	75.0553	20.3623	84.8041	0	19.2025	0	0	0	1028.46	0	0	7.84525	0
ENST00000371150	0	7.23992	13.8993	0	13.2838	14.7043	25.4934	2.06646	0	0	21.4299	29.2485	23.0892	4.01416	0	0	0	0	35.3579	0	38.4432	64.5571	51.8101	43.8814	30.2246	46.0043	20.7514	33.0267	41.8115	30.727	0	55.2796	24.6966	24.1667	0	20.9756	31.229	14.8189	34.0669	65.883	36.27	16.3324	2.727	0	23.9721	20.8653	70.5142	0	5.73294
ENST00000371197	28.2042	112.675	37.5702	0	156.176	91.9778	35.502	32.6761	0	38.5965	0	0	0	0	0	0	0	0	0	0	0	0	87.4293	0	0	118.716	3.42856	91.6856	0	0	0	0	0	0	0	8.62224	2.69848	2.6021	160.35	36.6035	6.05941	0	0	0	0	0	0	0	0
ENST00000371205	409.903	193.397	0	0	0	210.526	283.731	525.562	0	0	0	0	0	0	0	0	0	0	0	0	0	0	47.8853	0	0	0	68.9922	42.8155	0	0	0	0	0	27.2021	0	0	192.278	73.7535	0	212.83	190.781	0	0	0	0	0	0	0	0
ENST00000371273	0.874215	0.59817	0	0	2.22835	0	1.32961	0.691926	1.5561	0	0	0	0	0	1.5274	0	0	0	1.26078	0	0	0	3.07425	1.90036	1.61305	4.79004	1.13539	6.13205	0.72525	5.06262	0	0	0	1.27136	0	1.37616	11.2457	20.91	16.0875	20.8178	28.5263	0	1.19756	0	0	1.67486	0	0	0
ENST00000371315	0	25.2568	0	0	0	9.27809	6.25234	4.74997	0	0	0	42.6782	64.7007	0	0	66.4605	0	0	0	0	15.4963	42.3048	28.0366	0	34.3364	32.9369	24.1154	16.3902	8.33689	22.0231	0	0	16.3584	20.1354	0	64.9352	22.0188	14.8966	0	67.8989	14.8901	0	35.8174	0	6.66149	0	0	11.7304	0
ENST00000371355	0	24.5079	0	0	26.4159	29.2342	15.4346	33.0769	0	0	0	0	31.9662	0	0	0	0	7.47394	0	0	0	104.709	16.8211	29.8307	2.40484	21.0649	45.3538	13.75	0	3.20022	0	15.5794	27.0722	90.7796	35.5571	3.75791	164.409	131.58	0	31.83	0	0	0	0	3.70784	0	0	0	3.95648
ENST00000371394	9.89098	1.29438	0	0	3.87722	1.37369	2.35531	2.53088	0	0	0	20.3561	10.9519	9.09562	0	1.71659	0	4.77958	24.2446	0	3.0203	37.4567	7.89953	5.45707	11.7292	9.26599	7.62802	21.9986	16.2633	18.7603	5.53504	13.1206	16.9765	10.5251	7.72342	9.69487	51.5717	15.6201	9.64325	4.18221	11.9956	1.33751	5.48388	1.16221	0	0	5.0387	4.03308	0
ENST00000371518	0	1.89561	5.41903	0	4.55785	2.11961	0	0	0	13.8699	0	0	0	0	20.6471	6.28067	0	0	8.77586	0	0	0	0	0	0	5.32979	8.08192	3.96588	0	0	0	5.38398	15.1003	0	0	2.67826	6.72572	0	0	0	2.3041	0	2.19929	0	0	0	0	0	0
ENST00000371566	0	3.50416	0	0	1.22729	1.17528	4.89686	4.09076	0	0	3.29159	0	6.56912	0	0	0	0	17.1441	0	0	5.02711	0	4.88434	12.4787	13.5417	1.86825	2.34926	18.2505	10.6041	3.25208	0	9.71259	4.68377	3.29954	4.70825	4.14373	9.65972	20.646	10.7547	3.256	3.02149	0	6.837	0	0	0	0	0	0
ENST00000371584	0	291.479	64.9774	0	91.0441	548.292	111.122	30.1474	0	38.6316	0	0	582.486	15.6708	0	0	0	0	0	0	0	9.84475	6.47981	183.743	0	0	7.54032	135.29	0	77.2343	0	71.2312	10.3342	495.479	0	0	46.4351	0	0	28.1784	0	0	0	0	0	0	0	0	0
ENST00000371706	0	11.7765	68.7133	0	22.7639	18.0835	13.0471	27.5063	0	52.47	0	112.235	32.7326	0	0	102.39	0	72.671	0	281.103	28.9285	168.694	93.9335	44.4793	0	53.0209	47.8714	69.8745	34.4138	90.9663	10.2683	66.4269	64.476	24.7236	16.8356	56.1183	49.1965	28.7418	29.4704	0	31.9376	62.2924	37.687	59.8588	0	64.5771	66.9435	28.7865	37.2677
ENST00000371708	0	4.05028	0	0	0	0	4.30844	0	0	0	0	3.23633	15.1132	6.86371	3.2781	5.2198	4.43583	0	0	0	0	7.89559	15.3308	7.54873	3.24132	11.5075	8.7962	0	0	14.3227	0	6.77684	4.84593	0	0	0	0	0	0	0	3.52343	0	0	0	0	2.34233	3.48287	6.385	0
ENST00000371752	0	0.483195	0	0	0.580637	0.475067	2.91917	0	0	0	2.43087	1.54282	3.52747	1.25629	0	0	0	0	2.26548	0	0	0.955686	2.0846	0	1.04106	1.41569	0	1.91135	1.32492	1.53597	1.15428	5.04388	0.960062	0	0	0	2.49252	0	3.4693	0.875575	0	0	8.936	0	2.26085	1.03356	0	0	0
ENST00000371768	0	124.075	3.6773	0	38.239	41.2092	22.5691	33.8939	0	0	0	0	0	5.71578	0	0	0	0	5.97929	0	0	2.54745	54.5207	0	0	3.63184	45.958	93.5765	97.6829	2.00986	0	55.3655	5.5999	336.341	0	1.68777	0	67.7864	0	0	0	0	1.48781	0	0	0	0	0	0
ENST00000371802	0	0	0	0	1.24628	11.6152	1.24942	0.77743	0	0	23.4207	0	0	0	50.0034	0	0	0	0	0	0	0	0	1.22971	0	2.95309	0	1.91853	0	12.9668	0	3.99441	0	0	0	27.9424	0.916885	1.7167	0	0	0	0	0	0	0	0	0	0	0
ENST00000371809	6.38502	0	0	0	8.91647	1.26875	6.09612	1.06046	4.41487	0	0	5.44216	7.85762	1.71281	0	0	0	0	5.52989	7.84131	3.67138	21.2618	1.93936	8.74664	14.6028	13.5385	9.19879	11.1668	14.7414	16.8817	5.6011	21.1713	18.2407	3.95004	14.0259	9.82812	9.95023	7.76668	2.92638	1.47666	15.6328	0	1.12529	2.88967	0	1.64192	0	0	0
ENST00000371997	0	0	0.859437	0	0.713668	0.840932	1.71623	0.506222	1.78894	1.12639	0	0.945363	1.11039	1.38445	3.03816	0	0	0	1.44995	0	0	3.9755	1.68029	0	1.27097	0	2.85996	2.2307	1.73926	2.55171	0.759337	1.41712	1.78912	2.42533	3.94678	2.55202	0.536064	2.07831	3.44209	0.76591	0.882694	0	0.805254	0	0	0.666292	9.50104	0	0
ENST00000372009	314.392	40.7823	0	0	49.6124	106.392	126.914	186.423	67.8514	0	0	0	96.7575	0	0	0	57.9441	0	0	0	0	23.0317	0	0	81.4098	111.342	61.5156	16.421	0	31.2679	0	50.0567	74.9119	0	64.9317	0	19.0688	130.045	0	218.627	28.4885	0	0	0	0	93.2654	0	45.7742	111.013
ENST00000372010	2216.87	818.849	1230.58	0	1032.03	2274.68	1727.01	1553.82	339.662	595.442	0	434.949	450.792	0	668.72	0	97.5239	224.621	0	0	118.479	349.486	508.878	134.474	676.198	962.814	525.745	511.193	389.481	520.018	1053.14	379.181	895.239	1187.07	366.641	138.191	1030.14	1259.77	644.992	752.698	1547.01	0	646.284	0	0	1199.25	0	134.597	94.9519
ENST00000372067	0	0	137.915	0	10.4951	53.8747	21.2167	7.36827	0	0	0	281.18	0	207.456	0	0	0	0	0	0	0	89.1473	0	61.8191	0	61.0687	62.3478	74.1081	64.5738	0	18.0248	49.9392	183.497	60.1913	0	10.7628	48.6107	19.4523	65.4291	37.6583	12.9484	0	38.3999	76.2533	0	0	80.6048	0	45.633
ENST00000372084	2.20153	1.04998	1.49792	0	4.04408	2.95404	4.78384	0.74962	0	1.51618	0	6.4989	12.0308	2.6579	2.16445	0	6.91688	3.25289	7.02291	1.07374	4.09284	13.3625	9.62952	9.29933	8.65181	8.89813	8.12017	7.60974	7.24426	7.87612	1.16947	14.0526	11.4432	4.58194	2.60072	6.74637	1.66822	6.69128	6.53319	5.60396	4.77357	4.55685	8.27374	0.335944	5.73245	0.65451	1.28324	0	0
ENST00000372150	0	0	18.0062	0	0	3.37128	1.64049	1.59012	0	0	0	0	2.57048	0	2.99391	0	0	0	0	0	13.4464	15.1852	0	3.66436	3.61612	60.6071	4.4699	4.10395	0	0	2.8042	11.0455	5.99887	8.88573	3.45165	0	0	7.87497	0	0	20.5782	0	3.68537	0	0	0	7.80208	4.93184	0
ENST00000372244	874.105	709.099	474.933	0	936.035	605.742	880.989	594.493	0	1143.13	96.5556	725.623	315.328	0	0	0	2018.35	533.277	0	0	1696.77	1630.6	1337.17	635.579	2270.74	1358.34	1639.35	1273	513.02	1108.66	1386.13	1559.61	928.772	0	0	167.771	578.236	0	1013.52	1014.51	1154.57	0	0	0	0	0	0	0	0
ENST00000372262	0.346517	0.556822	0.984739	0	0.873709	3.79848	0.800429	0	0	0	0	1.01126	1.83953	0	0	0	0	0	0	0	2.57098	2.49425	1.278	2.59616	0.71864	21.0108	0.726542	0.612626	2.82743	3.05929	0	4.72682	4.80868	0	0.518833	1.34392	0	0	2.86712	59.0881	0.50125	0	0.507303	0.678343	0	0	0	1.24073	0
ENST00000372281	0	7.77824	3.72709	0	332.252	162.192	206.451	257.913	0	0	0	0	0	0	0	0	0	0	0	0	0	0	0	0	0	80.9728	2.78405	7.20516	0	0	0	20.0416	0	0	0	86.4308	0	6.76023	2.06632	8.40002	3.15909	0	0	0	0	0	0	0	0
ENST00000372336	3.53625	2.6736	16.4325	0	59.2429	3.98884	14.7877	12.8783	0	0	14.0796	0	0	0	0	11.7408	0	0	0	0	0	23.8697	5.38087	113.757	0	112.085	0	0	267.819	0	0	107.922	93.3319	0	0	4.50045	11.4005	0	0	0	0	6.56028	0	0	0	0	46.2694	0	0
ENST00000372358	0	8.86143	0	0	0	37.0965	0	88.7133	0	0	0	0	22.831	93.4122	0	0	0	47.5603	0	4.97789	609.911	0	131.364	0	3.38443	116.238	125.023	54.7179	0	170.485	0	0	0	116.72	0	95.3774	32.6298	107.904	200.524	3.23768	357.703	0	370.639	0	0	0	0	3.19186	0
ENST00000372359	1231.65	550.363	450.509	0	282.281	119.286	107.23	461.101	0	967.541	15.4144	709.62	47.972	918.241	466.815	0	196.634	90.1052	0	0	0	317.651	835.381	693.753	820.561	1065.18	407.437	987.888	994.45	899.788	135.334	591.869	31.6779	1701.42	0	240.144	380.39	300.489	581.38	924.998	546.158	0	1.76433	0	801.936	0	0	0	0
ENST00000372384	0	0	7.41564	0	11.0239	8.39175	7.18303	0	0	13.785	0	3.88833	197.135	13.8277	0	7.74941	0	7.55	3.60275	0	11.7734	167.729	9.6777	6.95782	19.833	17.5327	20.3038	5.68302	14.773	84.7933	2.34722	16.051	26.5326	19.6112	18.9584	16.0355	11.1441	9.9902	17.9105	6.37621	3.3205	0	3.25037	1.788	1.86068	6.53739	49.9429	0	0
ENST00000372433	0	0.891026	0	0	10.7048	11.5429	2.01069	0	0	5.60601	0	0	3.71897	48.7961	0	0	0	17.5053	0	0	1.28646	1.92443	4.52712	0	8.26169	9.78024	7.44753	8.48039	0	7.68422	0	0	0	0	0	0	0	0	1.57616	0	23.1739	0	0	0	0	0	0	0	0
ENST00000372526	0	18.9997	0	0	1.6733	1.15933	3.20127	0	0	8.73102	16.7997	4.33725	18.7053	5.88948	6.22333	0	0	0	0	0	10.3114	12.7942	8.90143	7.60156	0	0	0	8.86815	10.2574	6.06748	0	12.142	12.5372	4.73049	4.42478	0	9.47163	5.37637	0	0	4.77653	11.6846	5.49512	7.19829	0	0	22.6613	0	0
ENST00000372555	5.18435	0.896528	3.75868	0	0.509766	0	0.363214	0.907725	2.52093	4.74018	0	0	0	0	0	1.65445	1.85815	0	0	0	3.22644	1.69673	1.45235	2.74419	2.05093	1.2822	0.971679	1.04741	1.24922	1.94051	4.19915	0.672476	0.639123	1.39156	0.693402	0.89358	0	0	0.745326	0.990954	0	0	0	1.01299	2.11271	0	0	0	0
ENST00000372600	0	0.784577	2.03862	0	1.70136	1.53441	2.7185	1.15685	0	0	134.276	0	2.08468	0	14.0642	14.2293	0	0	15.7162	2.80262	0	61.4951	7.29607	48.6603	0	55.9698	10.4332	4.82396	12.3759	5.7806	0	9.45444	7.89035	3.00119	2.04684	44.1225	5.11533	0	5.5346	1.40301	1.35268	0	10.7621	0	0	1.90504	4.67259	0	0
ENST00000372628	46.3798	0.429487	0	0	5.66508	0.414172	0.352671	0.859568	0	0	0	0	0	0	0	0	0	0	0	0	0	12.007	2.58183	0	6.62978	8.81117	2.41093	0	57.1648	11.6675	0	3.72271	1.24796	0	0	2.23633	0.752005	25.5534	3.27207	1.56287	0	0	0	0	0	0	0	0	0
ENST00000372708	0	0.598501	0	0	4.42197	0	4.68274	0	0	0	0	2.65008	6.01049	3.74312	6.67022	0	0	0	0	0	0	5.06885	3.35658	3.22793	5.16637	1.68087	7.18276	5.5345	0	6.29735	0	6.07163	11.0412	12.5782	3.90688	3.82242	4.61658	1.48838	2.91759	3.08247	0.707526	0	0	0	0	4.06671	1.28893	0	0
ENST00000372718	0	0.090622	0.250852	0	0.456714	0.769804	0.080735	0.218077	0.51698	0.978183	0	0	0.548075	0	0.258617	1.31297	0.378121	0	1.69047	0	0	0.654269	0.547403	0.400111	0.241427	0	0.883345	0.33692	3.61112	0.695613	0	0.697201	1.20489	0.405455	0.158277	0.115424	3.25765	0.582465	0.139819	0.414963	0.823252	1.52876	0.244831	0.38228	0.863756	0.461166	0.177001	1.02204	0
ENST00000372733	0	336.345	117.359	0	501.629	483.568	280.009	400.26	0	677.192	0	42.9294	1261.18	12.1117	0	0	11.5995	88.7696	0	0	995.75	75.6635	325.095	853.87	269.164	360.543	276.837	278.638	444.069	413.236	0	350.113	232.006	0	0	87.7419	19.5177	177.27	718.512	291.871	331.191	0	0	0	0	0	0	0	0
ENST00000372734	0	0	0	0	0	31.044	12.5697	0	0	60.0826	0	0	18.028	0	0	0	0	31.5372	0	0	37.8259	0	0	0	165.554	75.1183	24.9	58.1472	0	0	0	0	34.0815	13.0395	0	52.2279	0	0	42.062	0	0	0	0	0	0	0	0	0	0
ENST00000372736	0	0.329083	12.2459	0	1.87295	5.14886	3.82312	4.26731	0	36.4475	0	66.3185	63.5533	0.438366	0	0	118.786	4.10635	0	0	1.19735	15.4753	1.86745	5.09554	0	15.737	11.321	3.08553	44.125	3.62685	0	14.4896	22.0808	5.03636	10.2865	2.16443	1.65226	18.3182	40.327	0	2.44959	0	0	0	0	0.669388	0	0	0
ENST00000372741	0	2.8151	4.27143	0	0	0	32.2012	0	0	0	0	4.703	6.79577	0	4.33782	0	0	0	0	0	0	0	2.74155	4.92227	3.09083	10.6496	3.1889	7.09827	8.39239	18.8273	0	5.43658	0	0	0	17.1325	7.19877	2.72829	150.638	12.0932	2.04689	0	4.31318	0	3.68019	0	0	0	0
ENST00000372745	0	0	22.5412	0	0	0.791408	3.56099	12.8933	0	0	0	3.65911	0	1.50429	344.467	0	0	0	0	0	0	3.2521	25.2868	21.0211	2.92492	1.9091	1.90062	1.67722	31.2102	0.668987	3.70535	14.5114	0	1.26351	0	0	0	0.640479	0	0.798708	0	0	0	0	0	5.85067	0	0	0
ENST00000372792	0	0	0	0	0	8.52106	3.70625	0	0	8.92865	0	26.1286	6.13356	0	0	8.07524	19.1247	0	18.9792	0	0	19.2202	0	10.4265	5.00776	15.0156	10.6857	0	17.9883	17.3019	5.87104	19.5996	8.51665	7.86214	34.4793	7.40449	0	0	0	0	15.17	0	14.2482	0	0	0	0	0	0
ENST00000372797	0	0	0	0	0	10.6462	0	0	0	0	0	0	0	0	0	0	0	3.98789	0	0	0	22.3865	26.8205	0	0	16.4581	19.0778	16.4941	1.65722	13.4073	1.45022	0	16.5652	34.2718	152.393	83.8991	24.681	0	0.480477	0	0	0	82.4286	0	0	0	0	0	0
ENST00000372835	0	3.45783	0	0	8.85279	0	6.7088	3.60058	0	12.304	9.79019	6.22554	25.5726	0	11.4943	0	0	0	0	0	0	36.0613	6.20814	11.6229	9.96798	0	0	11.2157	29.7217	17.8094	0	0	0	0	14.0912	2.7688	0	5.17616	32.0779	7.66579	0	8.40652	0	0	31.1232	0	0	0	0
ENST00000372838	0	118.812	247.562	0	54.4016	6.62779	24.2324	93.1075	0	631.824	0	0	0	0	0	0	0	0	0	0	425.178	25.8962	39.5551	29.7656	33.0936	41.167	190.291	77.1223	0	45.2782	0	122.59	57.0944	153.876	0	129.552	6.6836	0	215.257	0	0	0	0	0	0	0	0	0	0
ENST00000372849	0	0.898051	0	0	42.9052	0	8.64983	31.6685	0	0	0	0	0	0	0	0	0	11.6909	0	0	0	21.4598	16.1064	142.848	0	0	7.71442	1.66265	64.8242	0	4.30226	19.4042	11.7778	0	0	1.27566	1.59284	0	12.8409	0	1.19024	2.09979	0	0	0	0	0	0	0
ENST00000372853	1.35847	0.813768	6.7559	0	3.19297	0.835367	2.21951	6.47336	1.80117	12.5204	24.8015	2.11452	27.7834	16.3835	10.4826	0	0	0	2.28421	2.51015	0	8.32742	8.82401	11.7517	2.28769	6.51307	14.6372	3.5837	4.34489	3.59926	0	9.17869	2.38282	30.1885	45.4573	24.9255	0.534049	11.5161	2.20872	13.4834	5.79631	0	5.74302	1.16185	0	7.16198	3.22454	0	0
ENST00000372873	0.885914	0.893963	29.2101	0	9.62078	14.1754	5.21522	0	5.35499	6.85806	2.09678	4.6931	2.63192	21.9524	0	2.8272	39.1656	16.9372	234.164	3.18776	26.3733	46.7296	68.628	66.3473	60.5012	73.7756	21.8765	35.7099	75.6053	13.5412	3.48133	17.726	12.8959	128.345	80.8409	3.54569	50.8734	13.8484	13.7894	0	44.3244	1.1763	0.95855	2.52606	1.27245	14.9429	4.7497	0	0
ENST00000372954	3423.93	470.866	0	0	798.191	838.119	744.624	1421.22	0	0	1019.33	771.039	864.548	1155.46	647.74	0	0	0	0	0	1447.82	288.821	604.927	634.175	321.29	347.88	227.875	0	853.745	232.764	1108.62	840.686	160.748	0	2603.11	1222.55	242.164	1383.67	0	0	97.0367	106.291	0	53.3121	0	0	0	1532.75	0
ENST00000372955	1045.36	328.884	48.9943	0	188.759	154.949	143.17	417.957	0	0	512.514	242.936	81.5163	174.164	0	0	0	134.72	48.3532	0	10.2627	80.2752	171.251	0	135.244	113.016	99.7884	79.4753	24.4787	81.5263	0	190.119	111.404	25.8842	453.2	301.056	51.9044	188.36	0	0	270.236	0	0	0	0	88.0919	0	0	0
ENST00000372958	136.506	0	739.049	0	527.682	638.934	736.79	319.946	0	476.049	0	823.763	0	385.947	605.209	266.543	989.961	144.095	381.846	77.927	875.183	469.61	460.302	677.392	769.412	1169.92	1224.69	858.084	476.144	833.098	233.979	624.091	635.283	586.963	990.962	948.563	147.864	731.795	821.003	2072.44	1158.14	0	1349.18	0	167.822	223.186	910.117	3203.36	0
ENST00000372980	1.80214	0	2.50701	0	4.17085	3.27273	2.98339	1.65871	0	7.49217	0	1.26519	0	0	6.31427	20.3707	0	3.8672	5.94322	0	5.09377	6.86036	12.6255	20.3646	1.346	2.32587	9.84059	9.96003	4.75324	18.0764	0	9.2247	8.48488	22.7867	5.44091	0.791696	3.3897	3.71105	10.6207	7.8408	7.26023	1.71562	9.40701	1.20462	16.7668	10.4032	2.46752	0	2.04707
ENST00000373050	9.49869	0	0	0	4.6912	0	0	2.84602	0	0	0	62.4161	20.5539	0	10.9975	15.7228	0	0	17.1871	0	9.65982	33.3544	8.65669	0	7.84667	0	17.349	29.5559	31.9756	29.193	0	26.1304	22.9256	46.4317	153.085	40.97	18.517	21.0138	14.8247	8.05537	17.7505	0	0	0	0	24.3431	0	0	0
ENST00000373127	0	1.35539	81.6291	0	56.995	3.51954	7.6224	62.3189	0	6.68959	0	171.809	0	0	0	0	273.264	0	0	0	0	11.6941	42.3729	62.1415	0	51.4811	86.3516	54.3286	2.46386	34.5888	0	27.8385	65.0682	0	0	4.74955	27.9502	134.587	0	0	72.1457	0	0	0	0	0	0	0	0
ENST00000373186	0	0	1.65211	0	7.18809	22.0933	9.09839	2.44163	0	3.08815	0	0	0.966914	26.676	0	0	0	3.19427	0	17.15	0	26.382	2.04613	55.0404	5.14226	21.7114	4.93213	21.3001	1.08231	11.0013	3.38689	25.1597	3.44777	1.54054	0	61.4523	2.66219	2.48259	8.3598	0	1.44983	36.1785	0.481944	0	0	0	0	0	0
ENST00000373187	0.568402	0	0	0	0	7.53522	0.523215	3.60022	0	36.2658	0	0	0	0	0	0	0	3.24586	4.08539	0	0	0.958101	2.2117	3.25917	48.9638	0	8.75557	6.58877	2.56165	1.21172	72.5175	2.34954	1.02443	1.46254	0	4.9508	0	2.81643	0	1.26588	0	3.22819	0.495741	0	4.75515	0	0	5.80885	0
ENST00000373201	0	41.4422	0	0	9.68669	37.5529	44.1414	66.7743	0	0	0	0	295.803	206.487	0	0	0	0	0	45.2881	0	0	56.251	0	59.1918	0	123.13	0	23.1534	0	495.932	0	34.7903	0	436.047	0	146.984	0	0	0	0	0	0	1090.15	0	0	0	0	11.2575
ENST00000373204	0	110.489	0	0	242.503	445.321	85.2967	650.88	0	0	0	0	51.262	349.444	0	0	0	25.4698	0	0	0	0	226.903	256.46	252.974	90.697	220.895	16.0204	452.109	126.793	1183.65	68.8645	357.706	0	1080.71	192.415	836.126	0	0	515.188	115.98	0	0	1523.68	0	22.9892	0	0	0
ENST00000373222	3.67776	0	0	0	2.7809	0.777623	0	3.2035	0	0	0	0	1.86123	0	0	0	0	9.24128	0	0	0	2.07661	0	7.37936	0	10.6775	3.71774	1.19824	0	9.3282	1.75006	3.87456	6.58938	3.54354	0	3.62533	1.67003	2.82002	3.66754	0	0	0	3.27649	0	1.61431	11.0514	0	0	0
ENST00000373227	1.51981	1.90747	0	0	0.622442	10.0227	2.26877	0	0	10.0734	0	89.8991	4.70575	0	2.21599	4.33858	0	0	8.48144	0	5.28542	8.52108	1.46775	4.76805	0.786019	0	0	6.21591	7.19225	1.47613	0	3.60647	3.21566	2.36221	1.19832	1.47796	17.8442	1.58758	4.00045	0	0.966829	0	1.28673	0	0	4.62914	0	0	0
ENST00000373255	0	0	0	0	0.353892	1.34386	1.37386	0	0	1.35308	1.44828	1.00394	4.61741	0.723036	0.916453	0	2.22375	3.78193	0	5.23824	0	7.23325	2.95647	7.92171	1.24635	1.82448	1.34138	4.31187	4.33719	5.08809	0	2.73213	3.489	4.05856	0	2.56922	4.40358	1.58222	1.75811	1.8977	0.351544	5.39095	2.16035	0	0	1.4505	0	6.6967	0
ENST00000373279	0	0	0	0	2.88796	0	2.03701	2.46674	0	0	0	0	0	13.9222	0	7.38021	0	0	0	0	0	6.6262	0	0	5.15994	3.12757	2.38264	4.12989	0	1.87852	2.64013	5.92921	1.74527	0	0	4.11522	5.95069	0	0	0	2.72466	0	0	0	6.81735	0	0	0	0
ENST00000373307	0	0	9.42338	0	1.56527	9.56898	8.2787	0.92154	0	0	0	14.637	11.8491	0	0	0	0	0	6.05355	0	3.13429	10.8897	0	12.7802	0	0	8.35516	0	3.41886	0	0	5.25655	5.38084	6.43136	5.51786	3.01042	2.29047	6.93722	5.31822	0	0	2.80425	0	0	0	8.3891	0	0	0
ENST00000373322	0	2.04317	0	0	9.75251	3.77794	5.08099	0	0	3.77775	0	0	0	0	16.4453	0	0	0	0	0	0	0	18.8222	15.2869	0	0	0	0	10.9352	7.74	9.9802	23.5774	1.99772	23.6618	1.86429	1.36681	0	0	3.64995	9.40638	4.23174	2.60668	1.27027	0	0	2.37551	0	16.5752	0
ENST00000373391	0	3.50879	7.00287	0	0	10.3967	9.85018	4.01417	0	0	0	15.3954	0	10.6158	7.04174	0	0	0	12.3678	0	0	17.2074	26.6141	34.0438	5.68202	14.9008	0	7.05721	17.9304	12.4866	38.365	22.7552	12.2026	11.4278	21.3305	9.61556	13.7608	5.06717	53.1272	19.4491	8.0761	5.49988	37.8536	18.6081	0	21.5555	0	0	0
ENST00000373449	0.384397	3.81629	0	0	14.2735	6.40946	11.8267	9.68861	0	4.55903	11.2125	6.04557	9.60872	1.88672	2.92503	5.82178	0	4.20482	1.44133	2.73361	7.27207	7.90273	8.65248	34.2561	1.03945	7.00101	8.00971	7.06709	10.0553	13.7843	10.0384	7.77	65.4507	6.00549	1.45226	7.25152	7.99828	16.2443	16.4236	2.3155	41.9786	76.5354	5.81739	0	2.69589	2.33887	1.56973	0	3.46065
ENST00000373475	6.19164	292.14	366.727	0	801.843	231.393	385.861	603.994	0	0	0	0	0	3.69659	0	0	0	0	1150.89	5.02239	0	161.509	48.6442	232.036	218.578	281.497	234.557	174.857	482.986	492.709	1131.34	33.309	115.721	13.3849	2.66761	504.829	26.1982	683.061	179.891	69.3648	206.292	0	0	0	0	0	0	0	0
ENST00000373510	0	0	0	0	1.09108	0	0.341286	0	0	1.57252	0	115.769	0	0	0	0	1.86232	0	0	0	0	5.92023	0	0	0.876725	35.0957	8.38819	0	0	0	3.04304	4.57989	0	0	0	2.23247	25.5227	0	0	0	0	1.99317	0	0	0	0	0	0	0
ENST00000373520	0	46.0514	0	0	97.3633	0	12.6917	3.24259	0	377.09	0	323.627	3.64166	0	0	0	0	9.29975	6.72312	0	3.66768	57.3245	26.495	126.586	80.0549	0	71.0835	93.3379	0	11.3186	0	22.2617	63.0413	0	0	0	0	0	0	0	5.26676	0	0	0	127.547	0	0	0	0
ENST00000373548	0	2.87289	0	0	0	68.1188	61.5941	63.9658	0	0	0	0	0	125.495	0	0	0	0	0	0	0	0	0	24.2967	0	0	0	144.842	0	0	0	35.5059	0	0	0	0	0	35.3066	0	0	0	0	0	0	0	0	0	0	0
ENST00000373549	0	0	0	0	1.32775	1.34529	2.67211	1.36639	0	0	8.93132	11.8003	0	6.94604	0	0	0	0	0	15.2413	6.17657	0	0	9.75252	0	3.91139	0	0	0	6.38537	0	1.65277	3.96802	7.1418	0	0	0	0	6.74389	0	1.3229	0	3.20562	1.20139	0	0	0	0	0
ENST00000373567	168.681	278.587	174.539	0	393.807	489	238.061	555.288	0	713.72	699.942	565.863	76.9706	445.157	268.906	0	0	47.6013	859.36	0	183.732	86.7806	153.643	227.561	163.934	83.5314	219.202	339.055	0	459.93	0	222.209	95.6574	212.692	629.899	43.3856	104.757	551.476	579.52	320.179	257.49	0	347.892	0	0	12.015	0	0	0
ENST00000373602	0	0	0	0	0	0	1.41896	0	0	3.26897	0	0	16.7323	439.197	6.45243	4.45699	5.80633	1098.84	8.28201	0	0	0.879122	169.702	241.87	514.894	85.5347	102.407	120.075	0	97.2649	0	59.1716	6.42309	401.839	57.5005	2.90093	397.998	1.46139	130.691	228.017	249.961	0	0	0	0	0	0	0	0
ENST00000373615	0	9.77371	0.78049	0	5.06547	2.22286	2.07858	0	0	4.03393	0	0	20.45	82.1746	0	0	0	0	39.6076	5.8794	0	12.728	13.9252	71.2086	107.722	3.81233	22.1193	7.148	3.97835	36.1177	111.726	57.7641	85.1079	10.9806	0	180.234	29.4934	6.30268	61.0934	0	1.71543	0	0	0	0	0	0	7.90413	0
ENST00000373616	0	0.645927	0	0	22.6471	2.5701	6.04006	2.29891	0	0	0	81.6614	12.601	0.685714	0	2.0658	6.73299	12.0755	0	0	50.1619	86.43	36.7647	92.1123	21.7315	32.428	0.772764	22.0164	60.7564	0	0	11.4188	0	0	1.47908	12.8253	46.9212	0	0.511262	101.235	53.6619	27.3705	25.1383	0	0	0	0	194.993	0
ENST00000373627	0	17.4254	0	0	0	17.1328	52.8426	23.4199	0	0	0	0	0	0	26.9241	0	0	0	89.4195	0	30.9171	108.588	35.8063	22.5268	0	77.3002	20.9348	77.381	170.087	59.8694	0	70.3678	68.7949	0	48.5153	200.192	0	0	53.315	23.0584	0	31.6513	0	0	0	0	53.3754	0	0
ENST00000373666	0.660364	9.70288	3.81596	0	29.7251	29.6088	5.99193	12.0796	0	0	8.69823	12.5926	41.979	2.3461	7.52072	41.5079	0	0	4.46255	0	2.32943	69.6303	11.0225	14.4662	5.65133	5.79021	21.868	18.6893	23.1813	11.464	2.8767	20.3945	16.4345	16.3212	4.75663	110.841	18.201	10.6478	10.0681	28.0504	2.02287	1.39983	3.38014	22.5244	8.33789	24.0305	0	0	0
ENST00000373669	0	0	0	0	0.63424	0	0.847724	9.10166	0	1.95281	0	0	0	0	0	0	0	0	2.4736	0	0	1.05762	4.8781	3.63325	0	4.50816	15.8646	3.02904	1.43886	4.14653	0	0	3.10438	0	0	0	0	2.62094	0	1.03201	0	0	0	0	1.14096	0	0	0	0
ENST00000373747	0	3.31999	17.4826	0	7.58206	33.4779	4.95638	0.77307	0	5.50244	5.09892	0	0	3.5467	4.41167	0	0	0	0	0	6.05779	1.62344	0	0	0	7.30251	6.93771	3.71927	2.25565	3.03913	0	1.54032	6.79588	6.96281	11.9194	2.10769	4.04039	0	6.46482	0	0.968109	0	1.91347	0	0	0	0	0	2.55559
ENST00000373764	0	34.3686	41.0771	0	10.5371	0	2.40133	3.54193	0	9.09834	0	0	41.5349	64.4721	39.4463	0	3.70506	25.0213	0	0	0	80.791	39.9078	39.4658	38.4014	18.0324	81.9057	68.2649	16.0015	52.5173	0	37.2309	67.9028	12.3168	0	65.4166	34.8264	104.403	13.086	100.188	149.132	0	59.4167	0	0	0	0	39.9148	0
ENST00000373773	11.6741	8.95578	14.211	0	54.3969	31.1904	25.8853	17.9193	0	311.819	0	142.474	48.1552	0	0	0	14.9161	45.0478	76.0016	0	84.4611	141.166	34.3375	211.882	99.9057	165.816	136.534	73.3351	119.477	110.719	57.3095	169.994	85.0679	26.1466	176.474	94.4865	39.2382	35.4943	316.886	0	35.5345	71.2621	33.0377	50.7299	15.079	91.3959	0	102.03	0
ENST00000373779	0	269.128	379.73	0	132.782	0	15.4053	49.8834	0	749.461	0	0	76.3661	106.482	699.57	0	0	0	0	0	0	82.9194	176.102	209.081	486.353	227.912	387.694	255.785	203.161	136.136	0	335.463	0	204.1	0	550.14	461.734	0	115.01	836.576	107.242	0	790.822	0	0	0	0	751.445	0
ENST00000373783	1.91994	4.72178	6.90524	0	0	4.97732	6.9215	2.08509	0	0	1.83054	7.41224	14.8906	4.44821	3.96005	2.81782	1.58696	0	0	19.9863	4.54915	11.0222	7.65183	6.49509	5.73702	8.88179	10.2303	12.4541	3.19754	7.64379	3.65453	9.64267	14.8101	13.4249	3.08449	1.12464	7.43576	10.8637	1.98604	3.99319	3.52211	0.957654	7.39021	0	4.04898	0	0	0	0
ENST00000373784	60.9052	1.10644	0	0	0	26.9475	34.6602	54.3392	0	0	0	0	0	0	0	0	0	0	0	0	0	0	0	0	0	0	0	0	0	0	0	0	0	0	0	0.727339	0	1.83215	0	0	0	0	0	0	0	0	0	0	0
ENST00000373876	1.64467	5.20312	0	0	2.67037	1.18402	2.16346	1.07882	0	4.78397	0	0	8.51955	0	5.08374	0	0	4.09796	0	0	31.2229	8.96724	10.5828	5.49343	8.28939	5.27175	11.8607	5.65965	12.253	52.0402	10.702	15.7202	21.316	18.5541	26.145	15.8826	5.43434	22.3689	10.9608	3.67045	3.53021	0	9.53347	3.11381	26.8955	6.46661	0.858715	0	0
ENST00000373880	0	1.22735	1.29404	0	2.0166	2.82819	1.65021	0.593265	0	1.82174	0	1.65254	4.11164	0	10.2104	0	0	0	0	0	2.02128	8.15057	9.141	1.12261	3.17648	11.3464	2.12497	4.28852	7.19921	5.70997	2.53956	4.76179	2.42861	0.927392	2.47364	0	2.7373	3.51881	5.56283	2.33433	1.47477	4.25166	0.806709	1.82783	0	0.561495	23.4604	0.926488	0
ENST00000373908	0	1.23984	0	0	2.58833	3.26601	1.17166	0.633888	0	0	0	5.78866	3.07447	0	1.70209	0	0	0	10.5247	0	7.26364	12.6328	5.90292	0	5.51262	4.45248	3.11394	8.54021	3.31246	7.9738	0	5.97794	8.66141	5.85422	0	4.5758	2.13769	4.66804	2.12357	1.27766	1.74509	0	3.00871	0	0	0	0	0	0
ENST00000373956	0	0.57265	0.357694	0	3.89327	1.2817	1.55656	2.08393	0	2.58544	4.06716	0.402299	3.14587	1.62019	4.01484	4.07421	0	0.751236	3.25669	0.371462	1.02473	9.22404	4.70992	5.91007	3.46736	3.3863	4.39066	11.3524	4.016	5.5442	1.14983	5.96799	11.1904	4.23344	1.76745	3.70132	5.68368	3.93004	4.7246	1.70397	3.35561	0	3.41426	0	1.59231	0.307342	0.657421	0.437671	0
ENST00000373970	0.95506	0.316211	3.63496	0	0.883613	0.481601	2.89695	0.205663	0	0	0	0	2.00818	2.26722	0	3.14437	0	3.16124	0	0	10.3528	25.3759	9.58226	5.61995	2.05495	7.84537	0.570679	16.2651	2.50181	9.41354	0.681823	7.13431	2.68123	1.39182	0.838859	6.74437	3.20024	2.19922	15.8578	0.489366	4.10574	0	1.06745	0	0	0	0	0	0
ENST00000374038	2.02539	3.46686	3.73686	0	2.32091	2.27049	3.04297	2.38269	0	0	0	5.10049	10.5738	3.33651	1.8046	19.3549	4.91028	0	18.6701	0	2.19088	18.2967	69.405	5.68704	7.99599	6.69882	44.0768	59.0967	110.987	28.8295	0	35.1214	35.7535	125.732	0.936437	22.3228	5.18119	15.0634	6.45456	13.6246	1.90051	15.0077	3.49695	8.61667	8.88096	5.31698	0	0	1.43915
ENST00000374171	0	0	0	0	24.9961	0	5.33706	0	0	0	0	0	0	0	0	0	9.37771	0	21.9294	0	6.24263	8.70837	0	8.76715	0	0	9.43581	4.43374	5.9484	7.09194	18.4579	13.9407	0	0	0	2.90253	3.90593	4.44003	39.6842	5.17914	6.96872	3.3693	2.55448	0	0	0	0	0	0
ENST00000374257	0	1.74254	0	0	1.69148	14.3988	5.82723	19.9892	0	0	0	1.95083	5.2077	0	0	0	0	0	1.42634	0	1.88732	8.63076	2.72504	5.19699	0.610599	0	2.06312	4.02247	7.29179	4.43345	0.703203	8.10034	2.6724	3.23823	2.14621	4.85593	4.91028	52.2998	2.23084	2.3216	2.57843	0	2.75787	0.649605	0	0	2.87832	6.8715	0
ENST00000374276	0	0	0	0	1.96171	0	0.44187	0.562145	0	0.669506	0	0.566171	0	0.398882	0	0.615329	0	0	0	0	0	0.738409	1.45018	0	0.950683	0	1.46525	0	1.00143	0.282083	0	0	1.1016	0	0	1.45037	0	0	0.543932	0.700086	0.215892	0.419784	0.206549	0	0	0.385033	0	0	0
ENST00000374298	1.08148	1.16282	0	0	1.34099	19.9558	1.53803	4.27498	0	3.29101	3.91131	56.6237	0	0	0	0	0	0	0	0	0	14.7324	9.20671	5.86327	27.9081	15.441	5.68425	14.3312	149.653	73.9842	0	4.52578	13.9092	14.608	0	10.8206	9.27809	10.7843	5.94615	49.6775	0	3.14013	8.91396	0	0	3.20535	3.11249	0	0
ENST00000374300	0.35261	1.26371	1.57296	0	5.13287	1.8822	3.8631	5.80207	0	2.17669	0	3.13558	0	56.3143	9.85723	0	282.836	3.64394	0	3.38729	2.13355	42.713	14.5516	4.51841	3.97367	7.65096	6.86028	6.44985	4.85089	1.6726	0	4.75716	1.9014	2.75983	2.63226	11.9024	2.69436	0.91589	4.33878	1.33167	4.32589	2.4174	5.69653	7.05788	4.05676	1.22359	1.12121	0	0
ENST00000374391	0	0.613393	0	0	0.128773	0.520837	0.79569	0.655431	0	6.05947	2.59221	0.68492	0.278973	0	1.27684	1.1621	0	0	0.495513	0.323675	0.53865	0.734114	0.989913	1.31215	1.79068	0.313173	2.29748	4.9889	1.18372	2.01369	0.525213	1.16636	10.014	0.956497	0.200899	1.59877	1.20751	2.14642	7.7479	0.20623	0.77138	2.034	0	0.70893	0	1.1616	1.90994	0.416313	0
ENST00000374415	0	1.67664	0	0	1.98578	9.46749	1.21871	2.14857	0	0	0	4.51159	7.30574	19.8785	0	0	0	0	7.97041	0	4.61919	3.8651	7.90932	7.83162	4.79071	4.71479	3.56934	4.26781	0	25.955	3.60455	3.47883	2.75508	10.6448	0	14.0263	7.31195	12.3376	6.60169	0	3.11751	0	0	16.2742	0	0	0	10.8972	0
ENST00000374552	0	3.77414	125.872	0	7.89742	17.8681	0	21.8616	20.6986	0	0	62.9152	58.8382	10.9541	0	37.8649	0	0	153.299	155.826	59.2699	50.0711	22.4891	62.4617	77.9972	0	36.9718	21.5665	130.189	13.4647	9.05703	33.7323	69.1568	0	0	0	0	61.0074	73.0397	119.426	17.3931	85.2267	122.313	0	0	30.2786	0	36.2827	0
ENST00000374624	0.895657	0	19.318	0	7.8728	2.34438	5.04297	1.53075	0	0	0	11.2249	19.1877	2.37283	3.48421	0	0	0	5.11288	1.57193	4.80452	18.1947	8.49736	16.2728	13.8426	6.89303	14.1026	10.3657	3.50833	16.076	0	12.2351	6.04089	18.0829	9.609	0	8.83267	14.3979	3.34608	0	0	0	2.58509	0	15.7874	3.35496	30.2534	0	0
ENST00000374686	0	6.53419	0	0	53.1494	46.7281	22.0481	0	0	0	0	17.1474	0	0	0	0	23.3364	0	932.189	22.1699	24.5647	252.442	32.1419	92.7866	15.6404	44.5071	162.183	135.679	204.535	161.923	999.656	77.6755	156.199	35.0737	112.736	2.26482	131.298	80.3029	50.3157	51.9172	47.2562	0	13.9125	669.999	1.41459	59.3366	864.072	959.48	0
ENST00000374711	0	0	0	0	0	0	0.232153	0.277488	0	0	0	3.9415	0	0.636954	0	0	0	0	2.76028	0.831625	0	1.1017	1.15755	1.30721	2.226	0	1.19878	0.524441	0	1.14583	0	2.14538	1.27128	0.976176	0	0	0.485473	0	0.912197	0	0	0	1.08353	0	0.598664	1.16012	0.551732	0	0
ENST00000374724	821.273	308.076	255.185	0	521.408	369.572	378.662	342.819	0	375.033	9.58488	161.041	886.08	815.87	0	0	0	124.457	457.398	14.6289	0	926.23	1152.19	200.112	659.237	929.789	448.477	1075.8	475.905	623.924	1604.69	493.029	512.283	417.03	0	805.445	1276.12	639.99	803.921	852.002	1641.75	0	1079.54	12.7024	20.8141	192.018	24.3443	0	0
ENST00000374730	961.761	157.067	0	0	125.919	175.055	215.84	190.801	0	106.728	0	216.274	1543.35	403.421	0	23.0839	0	112.735	874.527	0	0	254.284	914.731	146.453	633.101	928.281	236.286	830.652	0	380.219	46.7927	504.14	214.847	358.111	169.393	373.622	201.542	523.491	64.9853	467.05	1334.41	0	692.128	10.2969	0	0	173.118	0	0
ENST00000374796	0	0	0	0	1.68854	20.5223	8.45204	0.5263	0	0	0	0	0	0	4.10128	0	0	0	0	0	0	0	0	0	0	19.9701	30.1396	1.29874	0	20.8669	0	1.08211	0	0	1.14304	0	0	66.2868	2.22614	0	0	0	0	0	0	0	0	0	0
ENST00000374832	0.860369	0.680123	0	0	4.3983	0.565599	1.76781	0	0	2.20462	0	0	0	0	0	0	0	0	0	0	0	0	0	25.1294	0	0	7.94448	13.7795	3.70755	53.8203	0	23.1632	61.7469	0	0	177.644	7.40067	0	0.916173	63.2472	4.33883	0	0	0	0	0	0	0	0
ENST00000374837	0	11.3996	0	0	5.10487	0	0	0	0	15.5209	0	106.689	46.2721	1.58603	0	0	0	6.36591	0	0	0	72.4982	33.4897	138.316	13.9729	6.56109	45.1693	96.8039	349.565	44.1052	0	34.7187	7.42164	135.224	0	6.73802	5.42381	4.92814	5.74134	68.0517	0	4.98456	103.602	0	0	0	0	0	0
ENST00000374839	263.122	14.2936	0	0	188.765	141.048	161.978	45.2741	0	237.047	61.7361	237.002	31.9851	0	0	0	0	103.294	0	0	1462.6	149.645	217.513	0	213.948	357.059	196.1	202.111	199.714	97.3867	85.8233	23.0108	277.22	426.385	305.481	0	245.183	173.232	386.935	0	36.7553	0	118.206	0	0	0	2.80346	0	0
ENST00000374865	0	5.26854	3.42303	0	5.65596	1.62876	5.58166	1.11413	0	0	5.95514	0	9.62757	2.69163	0	1.98297	0	0	0	0	0	21.5936	5.14627	1.74894	6.03904	3.46643	15.8273	8.06647	8.66242	6.04775	0	6.92928	2.97804	2.41264	1.06516	8.01261	3.88832	8.69649	1.38458	0	0.982624	2.76799	5.43935	5.43975	0	0	0	0	0
ENST00000374866	0	0.419791	0.630029	0	0.517946	1.73142	4.51343	0.178599	0	0	0	1.60379	0	0	0	1.49382	0	0	4.98755	0	0	25.051	1.23648	2.62926	1.40355	1.84388	5.75712	0	25.45	2.08119	0	1.43754	0	1.34222	1.42212	3.25715	0.784806	0	0.495378	0	0	0	0	1.19854	1.56997	0	0	1.73629	0
ENST00000374974	243.093	5.44272	0	0	55.3826	0	0	145.189	0	46.0049	15.5774	0	451.138	5.74515	731.614	0	0	15.2075	0	35.0231	0	65.1338	158.392	108.28	6.21844	202.568	83.8334	205.803	127.272	0	489.13	92.6627	139.484	336.467	249.452	401.704	279.719	18.0229	27.0422	115.765	172.607	0	781.883	0	0	6.69069	0	0	0
ENST00000374975	0	0	0	0	0	5.11409	2.88331	0.963271	0	0	5.32011	10.3108	0	8.89019	0	0	0	38.5475	0	30.2268	75.4482	174.14	6.99858	15.7142	8.29396	13.1685	29.071	15.5188	13.5771	6.15999	0	4.76052	146.52	0	0	36.5857	2.13956	1.94929	12.2286	0	3.58521	1099.61	0	0	6.37903	0	0	0	0
ENST00000374990	0	0	0	0	15.6295	0	0	0	0	0	34.7702	5.29063	0	0	0	185.974	0	0	0	0	0	23.7116	19.1125	0	31.6892	0	0	0	4.40486	0	0	44.768	0	0	2.06057	54.132	0	0	13.6839	103.575	0	0	0	0	0	0	0	0	0
ENST00000375244	79.0317	30.1203	127.736	0	16.0837	93.9733	11.3057	0	0	0	0	0	112.181	4.4871	23.4693	0	78.7288	73.8444	0	0	1017.27	97.9694	77.5961	238.752	250.732	125.569	112.12	0	10.9525	162.185	0	142.622	318.758	47.0374	0	250.278	10.6934	143.332	319.298	3.94311	164.755	0	554.191	0	0	18.031	0	47.2638	0
ENST00000375274	0	3.28812	0	0	3.89903	3.9065	21.2483	3.69506	0	13.9782	0	0	9.16127	0	0	0	0	0	15.0699	0	19.1551	7.72872	33.1179	9.96275	7.67682	21.024	17.1047	24.2986	24.7002	28.6837	13.0508	13.6137	27.0962	0	0	4.32531	0	12.6939	12.9135	31.0564	0	8.09118	7.32754	0	0	16.3446	0	0	0
ENST00000375379	0	416.767	26.4495	0	212.992	238.379	4.91286	179.557	0	0	0	0	85.3139	0	0	0	0	9.88927	221.826	0	0	106.813	0	0	0	21.7307	46.0681	51.1165	0	185.705	0	42.681	279.768	0	0	0	180.249	0	0	3.02236	144.042	0	0	0	0	0	0	0	0
ENST00000375415	0.739869	9.73513	0.541366	0	5.20459	0.286828	1.43843	0.998319	0	16.8593	0	0	4.60137	11.5862	2.36495	0	0.907835	1.2484	0.930451	0	1.80541	23.3071	4.39808	13.0709	22.9347	5.22593	7.28569	13.2075	3.22848	11.5606	2.01473	3.00236	3.31223	4.16619	0	5.06578	2.80612	11.9407	2.61336	2.3586	0	0	13.8839	1.97362	0	0	0.394894	20.715	0
ENST00000375422	0	0	0	0	2.88469	5.51381	0.355493	0	0	5.2121	0	6.04934	40.0489	0	4.26131	0	0	3.01954	0	3.66229	0	4.73469	22.5932	3.44864	0	4.06121	0.94355	0	0	13.4118	2.83877	12.8182	16.1408	31.3347	0	18.5723	0	0.744644	44.326	9.2915	18.1066	153.458	0	1.75228	0	0.850723	0	62.6559	0
ENST00000375543	0	2.68773	0	0	4.42562	2.61718	17.929	3.69389	0	575.396	17.995	181.706	10.1854	0	0	0	0	38.135	0	8.27343	59.4994	119.514	67.5497	220.956	266.085	55.8528	90.4276	169.887	70.8447	133.46	0	86.1939	81.4573	125.052	0	5.88636	10.293	18.0041	65.235	45.5266	40.688	21.0156	88.5138	0	747.773	1.92361	0	0	0
ENST00000375600	7.22332	3.0494	0	0	1.85425	2.11196	2.0398	0	0	0	0	10.5358	0	0	20.9201	6.05192	0	0	4.97668	0	0	2.75836	6.38204	0	0	2.59092	3.48834	5.59634	0	4.74151	0	13.2678	4.95174	4.3357	1.69788	2.60816	13.7201	0	1.41926	11.4726	0	0	5.48738	0	0	1.68519	0	0	0
ENST00000375702	0	0	0	0	0	20.3778	0	0	0	77.5807	0	0	0	0	0	50.5297	0	343.076	62.6885	0	0	72.597	251.14	128.972	194.891	96.2205	0	144.602	115.106	80.4139	49.4606	46.0178	47.0512	285.841	237.949	140.653	72.4028	0	32.1589	85.3503	29.2344	45.2199	349.068	0	0	168.776	0	0	0
ENST00000375712	115.355	68.6172	69.3427	745.994	367.99	321.542	36.5796	271.498	15.3618	1367.55	1182.7	202.924	1338.34	918.17	476.173	2683.79	754.326	0	1274.27	188.55	1115.83	1410.89	2701.39	1362.75	2763.03	1905.63	1269.65	1830.39	2153.47	539.545	1297.13	1072.61	1425.12	3919.79	4412.83	1572.53	2268.06	1163.81	888.047	1170.42	2301.81	873.335	5665.29	601.914	1111.57	2000.8	657.686	61.0082	0
ENST00000375719	0	0	0	0	0	0	51.3546	62.5943	0	1415.52	799.911	143.128	1515.43	728.043	684.082	2006	502.563	309.316	956.076	143.577	1253.75	1173.77	2063.35	826.267	2068.56	1855.35	998.85	1215	1555.79	796.712	596.368	911.683	1175.71	4018.15	2883.82	938.557	407.574	451.427	291.914	430.393	838.298	388.234	2589.68	593.345	616.68	1154.59	321.111	0	0
ENST00000375862	0	11.0147	4.39175	0	0	17.9509	0	42.5757	0	1.88886	0	0	71.963	31.9413	0	0	0	0	0	0	0	0	0	19.6919	0	0	9.86419	6.23621	1.39166	26.031	0	2.60147	15.595	0	0	0	4.06065	0	0	0	0	0	0	0	0	14.8968	0	0	0
ENST00000375890	543.074	40.8634	17.809	0	249.133	272.541	62.9636	216.197	0	44.5583	0	0	556.399	27.2702	618.493	0	25.2741	72.6156	474.108	17.6753	1099.26	85.0765	110.587	409.407	0	341.055	564.994	304.634	363.153	513.768	0	406.752	788.824	369.358	0	751.843	523.174	414.582	20.2426	650.228	98.6045	13.7753	118.665	0	13.195	472.476	0	203.837	0
ENST00000375894	24.0506	0	0	0	5.26984	5.74027	1.01018	3.9319	0	1.33333	0	0	13.5804	0	23.8304	0	0	0	10.521	0	41.3118	2.4845	5.47232	12.4614	0	0	29.1346	6.4018	10.285	22.7992	0	16.7425	33.7489	0	0	23.9733	0	5.23356	0	0	3.09466	1.45528	0	0	0	7.40986	0	0	0
ENST00000375901	0	60.605	0	0	0	93.9629	0	74.7678	0	28.4412	0	0	320.663	0	0	0	0	0	83.2659	0	121	0	46.8054	158.847	0	0	118.631	129.227	161.599	234.891	0	148.951	159.678	0	0	0	0	0	0	0	0	0	0	0	0	0	0	0	0
ENST00000375998	4.85887	20.5002	0	0	57.5559	37.3159	50.0017	36.3706	0	0	0	42.4944	247.534	0	0	56.289	0	0	59.8114	0	29.9948	174.443	62.9483	119.076	38.3264	90.8564	89.6625	114.112	64.4221	82.8414	0	163.113	93.2699	143.657	40.3061	77.7216	34.8304	32.0509	22.9071	29.6839	48.3142	0	8.11172	0	8.76823	12.7048	0	0	0
ENST00000376006	0	74.3138	14.5096	0	49.8464	263.194	160.344	176.77	0	0	0	0	42.5384	0	0	0	0	0	0	0	0	44.4062	32.1786	33.026	0	0	31.7872	49.5565	284.181	65.0926	0	15.9956	0	322.713	0	0	0	0	0	102.881	186.924	0	0	0	0	0	0	0	0
ENST00000376019	295.712	1854.71	4522.81	0	987.6	1320.12	1845.67	1671.38	0	0	0	0	973.511	370.227	0	0	0	425.716	0	46.5463	0	359.999	1248.08	810.672	1186.51	737.675	675.842	624.236	0	98.9118	0	541.998	648.48	665.399	0	97.9989	1066.42	667.53	890.246	1974.39	1691.05	0	0	0	0	1152.25	0	0	2605.27
ENST00000376028	98.1911	13.5298	10.745	0	67.2199	67.4938	29.113	165.547	0	0	0	0	187.545	20.1885	0	54.4135	0	0	69.2717	0	0	143.352	76.0704	119.273	24.4308	198.111	92.8243	140.251	22.965	134.582	0	147.748	121.912	26.2352	63.3695	115.458	162.564	53.5689	23.0558	79.3356	93.3161	0	9.00868	72.1842	0	74.8102	55.7065	0	0
ENST00000376042	0	0.889279	94.2423	0	1.77769	5.82598	5.00121	4.10227	1.77636	0	0	0.959812	0	1.3242	0	0	0	0	1.51594	0	0	1.80303	33.4238	38.9409	0	0	1.27211	9.88667	0	17.5694	0	39.879	9.95094	0	0.480311	28.9533	5.15988	0.488747	0.468347	24.8598	0	0	0	0	0	0	0	0	0
ENST00000376057	1750.1	107.3	0	0	277.165	399.781	242.525	240.857	0	0	0	0	0	0	42.1117	0	935.867	18.2917	0	0	36.6439	102.909	63.8456	144.555	0	83.4004	202.89	103.128	0	118.189	0	131.702	0	0	46.6326	0	0	0	4.65902	51.8145	14.2532	0	13.5962	0	0	0	0	0	0
ENST00000376233	0	0.602967	0	0	23.8862	5.26486	2.35515	0	0	0	0	1.02641	38.179	0	0	0	0	2.53985	0	1.14379	0.770339	2.40095	1.22742	23.5844	40.7938	7.73415	4.45921	19.8673	1.64407	0	1.60995	3.62128	8.62344	0	6.78384	15.4392	3.72593	0	2.85993	0	11.0117	0	0	0	238.481	16.8158	0	1.1929	0
ENST00000376248	0	0	1.74312	0	0	0.592552	1.54002	0.839518	0	2.38772	0	0	1.53857	0	11.7631	0	0	0	7.19745	0	1.65222	1.26613	2.23849	7.48419	0	0	3.91926	0	2.03342	1.04739	4.97105	3.38083	2.68821	1.12633	3.68226	0	2.94431	2.4182	3.16982	0	0	0	0.727106	0	0	1.52961	7.44552	2.56116	0
ENST00000376325	1.05192	2.33145	1.51848	0	2.52576	2.80453	1.61482	1.43572	0	2.96638	4.22605	2.93095	7.55124	0.695961	1.23827	4.29667	0	0	1.32753	0	3.81871	3.88535	6.50658	8.71765	5.56001	9.84356	6.17794	2.90953	14.8977	5.48381	1.42884	12.4777	7.88771	1.04215	2.89217	8.10838	3.35444	1.03854	3.71799	6.68743	0.664371	0.712254	1.64994	3.002	11.7201	2.83407	24.9703	2.8037	0
ENST00000376365	0	5.23004	0	0	28.9653	41.6535	111.176	5.92845	0	42.2675	0	34.4528	19.3499	11.6556	32.3092	0	0	0	0	0	8.21287	53.5473	80.7071	56.845	27.7208	0	70.8252	23.0834	53.6523	71.171	23.2252	67.4459	64.5874	50.987	4.21152	45.3146	51.5889	4.52495	53.6361	17.4635	12.7531	6.02322	13.4968	70.0905	20.8424	0	51.099	0	8.38099
ENST00000376372	0	0	0	0	0	6.82156	17.0238	0	0	0	0	0	5.24695	0	0	0	461.392	0	0	0	0	0	18.3278	7.68048	0	11.4224	193.683	65.4094	0	128.883	0	140.399	0	0	317.164	109.328	2.38426	0	79.1614	2.67428	38.0703	0	58.4709	0	0	0	0	0	0
ENST00000376447	1.19298	4.0537	0	0	4.40327	1.9314	7.04846	1.88088	0	3.33073	0	9.96515	2.34867	0	0	0	0	0	8.4357	0	0	2.4619	3.55571	5.10396	2.4421	0	10.226	0	0	3.03437	0	15.5932	7.59126	3.96405	0	0	2.58347	0	1.55408	0	3.99539	0	0	0	0	0	0	25.3405	0
ENST00000376450	0	11.4214	0	0	10.9838	1.50769	3.81866	24.672	0	2.5526	0	0	0	75.0169	0	0	8.33013	0	0	2.65975	0	0	14.659	9.72512	0.356116	0	1.47962	0	0	3.22336	11.498	3.07454	2.50756	9.16711	0	7.82359	0.31924	2.56167	0	2.1111	0.218414	0	0	0	0.80273	0	0	216.565	0
ENST00000376463	1.10366	0	0	0	3.19725	0.869504	1.89329	0	0	0	8.84445	3.79884	6.70511	0	0	0	0	0	0	0	0	5.49041	0	0	4.57595	0	4.6339	0	4.86219	7.76372	8.45952	0	0	0	2.85933	0	3.61308	3.07118	8.91399	2.04249	5.37699	0	0	0	0	0	0	0	0
ENST00000376499	0	0	0	0	0	0	0.623382	0	0	0	0	0	0	0	0	0	0	9.64333	0	0	10.3121	4.38619	1.40401	1.69113	0	0	3.17494	1.62647	2.03519	1.17879	0	0	3.61253	6.50992	1.1892	5.55966	7.63617	0	1.89564	7.24137	1.67954	0	3.65162	0	0	0	1.44758	0	0
ENST00000376566	0	13.7033	0	0	3.13487	0	10.4131	32.932	0	0	0	0	3.28493	49.3173	196.683	0	0	8.40644	0	0	59.5839	101.756	0	0	102.66	30.2449	40.6465	32.9923	0	0	0	0	0	0	0	116.963	46.3601	0	0	15.3366	16.6927	0	0	0	0	0	0	0	0
ENST00000376642	0	0.369877	2.66718	0	1.65173	0.815655	0	0.340877	0	1.78851	3.5398	64.4587	0	0.472254	0	0.706109	2.89766	0	3.42247	0	1.08164	1.51067	2.76547	19.1016	0	1.86705	8.44956	2.692	1.24026	2.9789	0	2.57831	0.968028	1.07244	8.40732	0	2.07036	1.57725	0	2.73539	0.505218	0	0	0	0	0	5.55103	0	0
ENST00000376757	1.12694	0	9.33165	0	0	17.0683	5.41339	6.95537	0	18.9996	23.1592	13.6772	6.00259	4.00206	239.691	0	0	0	4.18431	0	0	19.5182	12.9199	15.0081	9.306	8.8675	21.3831	37.4523	4.69361	36.9716	3.48445	57.9366	22.8448	18.0051	3.07414	12.5273	2.58563	8.16808	24.1747	12.0449	8.76364	3.65777	10.274	3.1177	5.28156	15.237	8.30287	0	22.8668
ENST00000376785	5.30645	3.35306	16.0225	0	11.8111	7.11251	8.90233	14.7932	0	9.22034	0	27.6325	14.9197	22.9593	7.0113	0	0	0	0	0	10.712	11.4709	25.9573	14.0632	18.5507	10.1663	12.1226	17.4584	34.2449	34.9701	25.3971	21.304	32.7938	29.6659	17.1816	5.61838	7.91063	0	29.8838	6.47088	22.1511	6.78432	11.0792	47.4151	0	48.407	11.5098	13.0067	0
ENST00000376873	0.274573	0.478562	0	0	4.1532	2.0267	0.897798	0.731368	0	0	0	0.967469	1.15617	1.64711	0.776217	0	0	2.81991	1.3599	1.98751	0	7.67617	1.87505	10.6514	0	4.62866	1.81214	2.88659	8.82486	2.98964	1.53766	5.82577	2.80092	0.758846	59.5393	2.64169	3.35266	5.76776	5.15319	0.929608	2.11774	2.65361	1.15542	0	0	2.33417	0.440551	2.63864	0
ENST00000376895	0	0.713313	0	0	2.09251	0.462158	2.07009	0	0	0	0	1.03703	0.82114	0.757483	4.44624	0	3.37506	0	0	0	0	1.97887	1.19965	1.67843	0	2.89672	2.96167	0.6034	3.55484	1.06845	0	0.725899	21.7203	1.17948	1.5635	1.84953	0.598553	0	1.64865	1.95282	1.57749	0	0.386495	0	4.18821	0	0	0	0
ENST00000376940	50.3004	0.965597	6.9352	0	4.66326	3.72038	7.88075	1.83338	0	7.43395	2.71846	3.42205	14.5454	2.95062	7.08325	0.667367	0.901153	1.14758	12.5995	0	7.34994	22.1791	9.33709	18.1103	8.30844	18.3449	15.9806	12.473	24.7978	14.0782	41.2105	16.3684	19.0655	35.7881	58.6977	9.87366	13.0881	4.95418	14.0539	4.97273	10.5675	3.43346	3.86	4.78259	9.6275	6.49526	2.72169	0.637174	0
ENST00000376950	10.6914	0	0	0	10.4285	18.3922	4.15272	0	0	13.9036	0	6.7853	10.9046	0	0	5.60048	0	0	23.4574	0	0	11.5048	13.1067	12.7305	21.2837	23.7448	0	0	4.58239	20.8914	9.60268	2.82837	13.8857	14.8449	12.3127	10.5948	10.975	8.94108	7.33975	26.9499	4.30125	0	26.2587	0	119.494	0	0	0	0
ENST00000376960	0	0.611003	0	0	0.830566	8.69396	1.00435	0	0	0	0	0	0	1.80523	1.59876	9.34832	0	0	0	1.87893	0	0	0	5.61684	2.83514	10.9389	1.49679	1.13034	0	3.11107	0	0	4.52164	0	0	0.850488	2.67201	3.35274	0	0.904946	0	0	3.76397	0	0	1.51835	0	0	0
ENST00000377035	3.10656	0	2.90372	0	18.7684	4.64921	5.42518	0.701369	0	47.9472	12.1276	16.4145	12.6288	14.8629	199.375	6.96092	0	4.62406	6.83187	1.50063	2.22693	30.0258	34.151	25.298	5.71209	5.36927	12.6817	12.2672	14.8001	21.4287	1.22757	64.0795	17.2104	0	0.771663	24.0534	17.3281	6.27999	17.135	12.5997	4.63788	10.0137	11.4848	1.94706	7.46678	0	2.1677	12.216	0
ENST00000377081	0	1.00463	0	0	10.1079	11.7682	0	6.03131	0	0	0	0	0	10.9919	0	0	4.37648	0	53.5481	3.07227	0	8.00242	11.092	2.38573	0	25.7002	7.38662	31.6251	0	47.2676	0	78.3563	0	0	0	3.97132	0	0	0	0	2.48436	0	315.984	0	0	25.9692	0	0	0
ENST00000377105	1.71177	0	13.6185	0	0	0	5.99066	28.6766	0	2.53051	0	22.8931	0	0	0	0	0	0	0	0	8.4435	0	0	28.291	2.58717	0	0	0	0	9.1281	0	0	0	4.1982	2.2328	0	0	0	3.96247	0	0	0	0	0	12.8081	53.4681	0	0	0
ENST00000377126	7.41122	1.48488	0	0	12.2465	1.7187	6.81855	31.859	0	0	0	0	0	0	4.33782	0	0	0	0	9.03106	0	10.8521	11.0537	10.6779	8.1141	4.28521	7.22547	29.3259	0	5.66908	0	14.8839	7.34796	0	13.8303	17.5957	4.33902	0	7.18168	15.9255	19.8145	0	0	0	0	0	3.02936	0	0
ENST00000377197	0	0.759655	0	0	1.25134	1.21263	1.61054	1.17694	0	2.3109	0	0	6.98905	0	18.3721	3.32519	2.06069	0	6.53177	0	5.97136	6.55123	3.08501	6.44015	0	1.53896	4.10086	6.8616	0	2.99844	0	3.82262	2.35027	0	0	1.44066	1.84255	0.975194	0.747626	1.75555	1.81824	1.72841	0	0	0	1.06715	0	0	0
ENST00000377203	8.30538	6.73448	3.12141	53.421	5.44132	15.8253	4.27211	2.98176	1.49745	2.38855	0	5.43641	4.6764	4.57996	12.2328	23.1227	23.5067	2.45316	10.9433	3.29268	21.1944	17.8766	10.641	25.8414	13.117	13.394	14.069	15.0224	23.7478	11.607	28.9954	13.781	12.3214	6.94682	14.6537	2.95894	7.7778	8.20228	10.2392	14.2713	5.24878	0.975825	2.58593	0	85.364	16.1553	18.6105	20.4022	0
ENST00000377317	0	2.44896	0	0	152.187	62.2163	37.3219	0	0	4.52197	0	0	0	0	0	0	0	0	11.4501	3.73497	0	2.43859	60.8525	40.732	5.05432	48.6843	41.1233	120.217	0	15.3862	0	107.868	50.0227	207.8	0	1.61523	0	0	35.1104	293.897	90.953	14.2818	0	0	0	0	0	0	0
ENST00000377327	0	384.088	15.9094	0	101.681	136.813	36.2807	3.51156	0	0	0	0	0	1222.22	235.601	205.234	507.616	8.94429	0	0	0	2.83254	175.51	118.352	94.1967	218.269	150.128	91.5711	0	112.281	0	138.903	0	0	0	5.4776	2.46232	0	6.61823	87.5572	175.758	0	0	0	0	0	0	5.40075	0
ENST00000377391	352.541	176.986	98.1517	0	254.856	404.741	250.064	460.235	0	38.0282	0	57.142	118.867	0	0	0	5.18054	10.4993	0	7.40738	0	12.9076	165.979	32.5028	114.707	60.0226	71.196	73.8385	14.3069	114.805	0	45.7845	170.153	168.449	0	147.203	142.11	133.358	64.0555	94.7949	31.4332	0	0	0	4.29347	364.688	0	59.1265	0
ENST00000377392	142.558	56.9763	0	0	81.4761	60.2774	30.2042	129.526	0	86.0061	0	0	95.869	0	0	0	34.8086	0	0	0	0	24.8946	87.4124	0	145.839	163.232	33.6966	72.8849	83.8698	0	7.88056	78.272	0	67.8396	0	156.985	32.0203	0	0	0	35.4785	7.45008	3.82765	0	0	275.399	0	424.796	0
ENST00000377395	227.635	0	79.3014	0	161.71	384.684	250.493	313.189	0	0	0	40.5298	99.5518	0	0	0	0	0	0	0	0	0	0	0	123.591	0	0	95.0049	0	0	0	51.3528	115.823	204.78	0	124.974	0	92.9296	31.5259	69.4736	0	0	0	0	16.2832	602.291	0	0	0
ENST00000377401	0	1.91068	0	0	10.7239	0	0.511482	14.6766	0	0	0	0	0	0	0	0	0	0	0	5.86842	1.66295	0	22.322	0	0	18.1298	19.4319	0	0	13.7694	0	0	0	0	0	0.837695	0	0	0	1.30117	0	293.85	0	0	1.37709	0	0	0	0
ENST00000377436	0	4.54699	0	0	0	0	12.5282	0	0	0	0	0	0	0	17.8211	0	0	0	0	36.3994	0	19.5061	71.6528	12.4808	20.3539	62.0321	8.84992	32.736	0	18.7474	0	35.5087	64.3471	0	18.0994	0	0	0	30.1363	0	0	0	0	0	0	9.02009	0	0	0
ENST00000377493	0	0	12.197	0	4.39036	0	0	4.43131	0	0	40.1569	0	12.1367	0	41.3664	0	0	0	0	0	0	4.91119	20.013	0	0	16.4033	8.51793	24.7658	23.2585	0	0	8.33412	18.9545	24.7021	6.94724	10.4915	8.73412	46.3526	0	0	0	0	0	6.88015	0	5.19285	0	9.22413	0
ENST00000377507	0	161.981	9.71322	0	89.8188	139.547	40.7028	85.8444	0	0	0	364.472	0	0	0	0	0	0	0	0	0	0	184.13	40.9837	435.286	23.9153	271.772	75.0729	0	116.981	954.717	23.5158	134.872	0	0	376.982	24.0885	75.0069	0	286.378	674.51	0	0	0	0	0	0	0	0
ENST00000377532	5.193	0	0	0	0	19.2174	0	1.98312	0	9.35626	0	8.47003	8.02249	0	0	0	30.2326	0	0	0	0	0	9.56643	6.45164	5.60005	0	22.8783	9.47787	0	0	0	23.0726	4.36127	0	0	3.65377	10.9099	0	0	62.3294	36.1178	0	132.401	9.4851	0	5.92708	0	0	0
ENST00000377540	0	0	0	0	59.0853	120.747	34.6834	0	0	0	0	0	0	0	0	0	0	0	0	0	0	0	0	0	0	48.8443	0	0	0	30.1212	0	0	35.256	0	0	8.34866	183.42	0	0	260.359	288.94	13.9227	154.382	0	0	0	0	0	0
ENST00000377567	1.43215	0	8.81689	0	0	7.02635	2.63067	0	0	14.1197	125.125	7.37217	8.53449	0	1.58926	0	5.29853	3.47405	2.67989	0	5.9206	31.6411	34.5543	65.301	6.24773	6.17242	22.2258	17.4076	9.74164	21.1062	0	0	75.6157	36.5105	6.67382	43.6325	17.2281	15.2352	44.5617	8.48155	3.77479	0	13.1934	2.90866	0	11.0938	16.6988	5.29451	0
ENST00000377648	0.858555	0	0	0	8.92809	4.20395	1.84265	2.88802	0	15.2573	0	30.6932	0	3.38563	2.03146	8.14613	0	0	0	0	0	5.4816	0	4.11916	1.8582	18.3292	21.4695	34.8451	9.48583	8.92087	2.69414	9.57078	3.9627	5.91071	0	2.22289	19.4856	4.35524	0	5.2044	3.61896	0	0	0	0	0	1.42422	0	0
ENST00000377713	0	0	0	0	12.8774	0	4.19025	0	0	2.67585	0	13.7823	0	6.82997	291.136	0	0	7.9869	0	0	0	96.2596	2.52295	10.681	29.1726	3.47983	5.24998	13.0037	0	82.2104	0	30.458	43.592	77.9365	0	0	0	0	0	0	0	0	0	0	0	82.7499	0	0	0
ENST00000377751	0	1.75877	0	0	8.52023	0	2.12185	2.56692	0	0	0	19.3779	5.34746	0	0	0	0	0	32.632	2.99108	9.01964	5.20578	4.03904	22.6611	29.2936	12.5885	4.30126	13.4742	12.6961	10.7541	0	3.38029	4.28969	2.55637	0	0	7.31057	3.96223	1.6095	11.3988	1.0316	9.30605	1.15247	0	6.76611	2.05914	187.285	0	0
ENST00000377753	0	172.611	1432.98	0	121.104	88.1343	113.039	153.217	0	0	0	0	0	0	23.9092	0	0	0	0	0	0	195.11	8.8425	0	0	57.2774	66.2536	31.6841	0	37.7903	0	65.823	0	0	0	0	274.354	310.613	0	0	61.9474	0	0	0	0	0	0	0	0
ENST00000377767	0	0.778318	7.90185	0	1.26416	2.07078	2.79989	3.91561	0	0	0	2.0123	3.02095	0	0	0	0	0	1.21113	0.943757	0	3.97091	6.26606	5.28206	0.648946	2.1115	4.22763	13.6593	9.12772	6.00674	0.758902	1.88113	16.4259	8.18657	4.64319	1.14654	3.61583	1.06282	37.4307	0.644884	0.475687	0	5.64708	0	0	0.586564	1.04762	0	0
ENST00000377776	0	70.1376	0	0	50.7482	56.1018	60.0969	215.445	0	79.3622	0	118.488	0	0	0	0	906.059	65.512	0	10.8513	151.499	262.193	131.832	138.826	236.899	194.11	197.154	332.124	414.393	236.497	5.41621	182.009	300.874	118.65	0	18.8848	0	334.126	97.3697	315.57	116.716	212.182	0	5.56739	0	0	0	608.11	0
ENST00000377808	0.305659	1.82155	1.5177	0	3.2492	0.282452	0	27.4251	0	0.903821	0	3.43847	3.71062	1.87292	1.49912	0.825511	1.07268	1.60398	0	2.77382	1.26934	0	12.1365	22.235	0	4.88596	3.36463	5.92767	9.70393	3.90498	0	22.9351	0	0	62.8348	0.998704	4.27314	5.29542	0.419586	0	16.4248	137.932	0.806775	0	0.63668	5.2341	0	0	0
ENST00000377814	0	0	3.95208	0	0.834169	2.67216	2.22963	0.513228	2.69164	0	0	1.50215	2.45033	0	0	1.28568	0	2.9706	0	0	0	7.83638	8.2545	16.4075	2.37882	0	5.64248	12.8823	0	12.1065	0	0.681676	13.4752	1.47539	1.2471	0	2.26066	0.750276	0.74058	0	1.47677	7.42487	2.21807	0	5.22503	0.822239	18.8883	0	0
ENST00000377842	2.03405	0.813536	0	0	0	1.83722	0	4.05172	0	0	0	0	2.05656	0	0	5.46332	9.99921	0	0	0	4.15261	1.69511	1.49647	0	3.55233	0	0	0	6.95244	1.2745	0	0	1.20137	5.25194	1.30902	3.70418	3.13524	0	0	0	0	0	0	0	5.28677	0	22.2319	6.39772	0
ENST00000377893	0	0	0	0	99.119	0	150.316	198.8	0	0	0	0	163.783	57.633	0	0	0	29.964	0	0	0	227.954	0	0	0	248.744	155.254	0	413.704	70.5665	0	116.716	386.98	0	0	6.22496	277.772	0	313.633	0	0	10.86	0	0	0	0	0	0	0
ENST00000377905	0	95.1191	9.87724	0	12.898	101.791	24.6684	160.366	0	0	0	427.991	0	0	0	0	0	0	0	0	11.3581	154.578	231.375	36.7339	332.834	31.6339	67.0203	160.349	11.1033	0	0	204.963	6.10848	0	0	0	0	0	57.2406	440.08	0	0	0	0	0	0	0	0	0
ENST00000378012	2.76179	3.13326	0	0	0	22.8467	4.14916	0	0	0	0	25.4471	0	8.07922	0	0	0	0	10.5075	6.01408	0	0	8.96571	7.71929	0	19.3698	27.5239	5.17967	0	7.56725	16.8869	19.5652	26.359	0	17.3445	19.7727	0	27.3987	11.2202	4.41459	15.5866	0	4.06869	5.29276	12.768	0	14.4807	0	0
ENST00000378013	1.04154	30.4651	109.374	0	18.8291	76.1782	52.4741	106.951	0	20.829	0	52.5363	5.6199	0	3.70434	18.3737	0	5.36743	0	29.6867	9.18971	19.8788	28.4376	84.6205	13.0121	46.7086	25.0482	32.2963	12.8084	6.95933	310.795	21.6918	18.2806	22.7521	54.2501	35.2017	9.64668	42.86	36.2065	0	70.786	0	1.99288	0	0	7.83216	1.6835	0	0
ENST00000378119	0	0	1.54586	0	0.747907	0.521733	0	0	0	2.12288	0	3.34985	1.33322	3.01447	0	3.54341	0	0	0	0	0	2.29993	0.999272	2.60774	0	0	1.13919	0	1.59486	5.1632	0	0.824943	0	2.16496	2.61795	1.3837	0.935369	0.871103	0.841595	3.09117	3.43077	0	0	0	0	0	0	0	0
ENST00000378122	0	0	12.1619	0	63.7608	49.9788	4.10318	0	0	9.89849	9.75536	0	9.96451	0	0	0	0	0	0	0	0	0	0	0	0	0	8.87705	15.8321	11.8242	0	0	7.63148	5.67321	11.2088	0	6.5908	0	0	0	0	7.17839	13.3259	7.71568	8.86764	0	0	6.56745	0	0
ENST00000378133	2.4629	0	5.59624	0	1.92447	0	2.05325	1.06942	0	1.8256	0	1.57746	0	1.09989	2.90226	0	0	0	5.11472	0	5.16854	3.10134	2.87196	1.23454	2.00962	3.07721	3.63001	1.4611	0	5.39457	2.58412	4.24221	2.29279	2.48334	1.85854	0.637185	1.27906	2.52877	5.50774	0.996905	3.54304	0	1.54525	0	0	0	0	0	20.462
ENST00000378152	0	71.5989	1.17973	0	0	0	21.2753	0.347866	0	0	2.06632	0	0	0	0	0	1.80397	2.69546	6.48229	0	6.75658	14.8052	1.72945	94.7954	3.56981	2.45464	13.0619	8.43487	0	51.0283	0	0	5.64095	0	0	0.906481	10.7665	41.7258	3.25516	78.9661	32.7665	0	0	0	9.32913	0	0	5.06993	0
ENST00000378182	0	0	0	0	101.804	41.5634	45.6554	15.1695	0	0	23.5618	106.323	119.921	83.5297	0	0	0	0	25.2374	0	34.9654	182.821	29.2279	77.2353	61.972	59.0771	82.574	113.108	97.3897	184.891	0	162.194	123.06	121.565	33.1635	51.9982	76.7587	52.7797	199.083	0	31.2126	28.2312	0	31.0424	230.144	34.9407	63.7559	0	0
ENST00000378214	0.211589	1.20401	0	0	7.69828	12.1552	0.815214	0	1.01657	4.3872	0	0.849891	92.0915	0.377636	0	0.599501	0	11.1291	0.80621	0.531931	274.706	1.02163	21.1365	37.2199	17.0422	33.4278	18.6905	30.6041	60.6673	18.7144	0	28.8545	0	0	0	0.446993	28.1655	0.279114	0.470253	0.329492	13.26	1.22218	0	0	0.365347	0.576871	0	0.66977	0.734654
ENST00000378277	3765.7	3890.81	3814.69	0	5421.96	5974.58	5630.98	5749.53	0	3196.68	6564.95	6438.41	2846.09	3356.94	10356.8	6330.14	4417.09	460.768	1182.24	138.124	1168.05	3841.63	5362.32	3484.31	4766.57	4354.02	5127.02	4798.3	3422.19	6108.12	0	5435.33	5949.44	5023.71	3005.68	3205.56	5725.4	4942.04	6708.88	4817.23	5468.59	0	6580.31	3826	3194.13	4324.83	25.9619	0	0
ENST00000378450	0	10.2406	0	0	1.79889	1.23458	0.908313	0	0	0	0	1.16056	0	0.837889	0	0	0	0	0	0	0	1.64159	12.2223	3.56647	0.763841	4.20165	2.55056	5.57161	1.00054	1.18038	0	0.599703	28.6809	0	2.49105	1.45452	9.99355	1.23504	2.96665	0	0.885822	0	0.920224	0	0	0	0	4.56175	0
ENST00000378455	1.00677	0.527977	0.610644	0	2.95386	0.254382	1.45724	1.53686	0	0.908636	0	3.26246	0.726288	1.16398	0	5.60162	0	4.34277	2.57742	0	1.04622	24.8699	4.99163	4.21674	0.997299	2.26825	1.17161	5.64073	4.72066	11.2477	2.83277	6.00892	2.72198	7.97394	0.46577	1.69445	3.41268	2.37833	1.82687	2.89503	0.281567	1.19756	4.76253	0	0	2.08072	0.521901	0	0
ENST00000378460	0.338627	2.70048	0	0	4.4047	5.20604	2.30917	0	1.53645	5.19772	4.83357	0.889032	2.89338	2.74323	0	13.3817	0	0	2.11345	3.34343	1.0667	27.4807	1.281	15.6825	8.6056	4.32879	5.04963	12.4777	5.51796	29.3814	2.65963	15.4474	12.115	1.51685	5.55761	4.11605	3.75357	12.7543	3.31064	2.31163	2.29523	0	1.80721	1.6431	10.3558	0.74589	11.7949	1.76286	1.16774
ENST00000378487	0	0	17.9124	0	0	3.83075	0.977463	0.283642	0	0	0	0.987655	0	2.19317	0	3.08943	0	0	0	0	0.896337	1.76109	0	2.75383	3.33357	15.5621	2.60024	5.08309	3.62921	2.88443	1.41683	4.34826	0	0	0	1.16821	1.52487	0	1.37151	0	0	0	0	0	0	0	0.762505	0	0
ENST00000378495	0	0.737058	0	0	11.3448	17.1679	15.0502	6.08809	0	31.3906	214.684	3.58716	0.856517	0	95.1455	1.33582	0	13.3428	1.59069	0	70.1745	50.4757	8.36994	30.0907	108.237	17.436	12.462	40.5365	58.7888	31.9503	0	23.1026	23.0993	0	0	1.96455	0	52.0169	57.4631	34.0764	25.8187	1.59206	0	0	0	2.18278	0	0	0
ENST00000378513	211.551	145.417	0	0	122.833	102.025	95.9103	293.044	0	0	0	111.642	0	0	0	1598.65	12.957	0	0	0	0	276.653	210.749	280.591	0	266.884	156.942	121.485	227.585	130.192	580.433	403.234	435.616	419.267	63.915	442.317	477.373	108.476	55.6182	337.432	0	0	3.58689	0	0	0	5.25894	0	0
ENST00000378561	0.209501	7.48729	0.981966	0	0.903528	0.914487	1.14781	0.565883	0	0	0	0.491884	2.06976	0.528661	0	0.633159	0	0	0.965823	0.469773	0.420987	1.62125	1.78173	1.88592	2.28125	4.83761	6.09773	1.57727	0	2.11104	0.736411	1.31464	1.10973	1.49004	0.922009	0.983927	3.10203	1.58426	1.52925	0.68039	1.18453	0	1.60616	0	0.359053	0.383375	0	0	0
ENST00000378586	0	2.3515	3.15238	0	5.1236	1.01529	7.00647	2.51807	0	0	0	25.214	2.87331	0	0	3.59045	0	0	49.1195	0	0	11.0699	34.0016	17.1615	6.46367	28.1934	5.25283	14.7865	30.3912	20.8703	2.56243	23.6498	12.0929	0	9.34344	11.8718	135.11	5.96021	0	11.016	5.37256	49.4914	0	33.1219	2.97659	2.13076	0	4.2659	0
ENST00000378587	9.86759	4.46146	4.79331	0	7.46797	8.1633	7.41991	11.9014	0	5.9826	8.04724	16.8557	4.61732	0	14.0316	26.3121	0	10.4055	0	0	10.5023	41.5085	14.7798	15.2441	17.4861	16.5055	10.4551	21.5665	8.81899	8.98437	7.17413	6.13207	15.2919	2.63165	0	15.1952	13.3042	0	35.1702	5.99669	0	4.23372	9.75191	10.4185	0	6.97995	0	0	0
ENST00000378602	0	0.896872	0.583687	0	2.34832	3.39384	1.18444	2.32262	0	0	0	2.99186	0.513082	2.7053	4.78128	3.04447	0	2.59618	1.98814	0	1.60211	12.8856	3.57171	8.12085	4.09734	3.40048	5.04582	10.5102	3.05366	7.07556	3.03571	14.0603	18.1327	2.87506	3.10866	1.11035	2.44596	0.778434	1.63504	0.776441	1.21007	0	10.1325	0	2.21829	0.424474	0.818807	0	0
ENST00000378681	0	6.72545	0	0	0	4.81416	7.03342	0	0	10.203	0	4.17808	0	146.683	2.99952	0	0	0	0	0	0	62.5602	12.5164	6.42528	9.52017	7.30405	30.4579	5.93854	10.7016	11.9467	0	2.93665	14.7857	4.66951	0	0	1.92176	0	0	2.01024	3.87256	0	8.43284	0	2.3479	0	0	0	0
ENST00000378770	0	0	119.65	0	0	108.78	347.412	60.6412	0	921.986	36.4349	0	0	588.043	0	9.8153	0	93.6872	0	17.6878	0	31.7041	290.401	170.552	109.884	469.963	258.953	252.363	135.767	88.8387	1888.94	0	634.336	0	0	15.4362	0	456.677	390.806	0	59.0887	0	0	0	6.39189	812.217	0	0	0
ENST00000378845	0	0	0	0	0	0.906233	0	0	0	0	0	3.03262	2.02561	0	0	0	0	3.79441	0	0	0	66.6844	0	0	1.90432	0	13.5026	0	74.0069	0	0	17.4444	0	5.66747	2.03519	169.912	0	0	0	0	0	2.72192	1.29164	0	1.15999	0	0	0	0
ENST00000378858	3.42388	94.5661	12.9969	0	13.5998	182.805	16.4599	34.4426	0	0	0	110.065	0	0	0	0	13.1459	0	0	0	26.6447	29.8346	22.2105	43.3193	0	32.5041	50.51	50.3321	0	10.9575	9.0988	73.5027	34.2735	0	0	31.7407	16.9374	0	0	0	8.37968	0	36.5511	0	0	5.99343	0	0	0
ENST00000378860	0	13.9056	0	0	25.5429	42.9472	21.9918	12.2205	9.59501	28.4281	8.92463	0	21.0897	16.6127	0	37.4822	0	0	0	0	0	0	77.9502	8.59384	30.7254	14.0027	48.3918	19.6194	161.937	34.2266	0	0	21.2304	184.405	67.9468	0	18.8215	4.46086	17.1259	0	11.001	0	38.4421	0	0	25.1145	28.8792	0	0
ENST00000378915	0	3.24656	0	0	12.819	7.14533	5.83488	0	0	41.8649	0	23.4432	0	0	17.5603	0	0	17.9261	0	0	13.4765	5.68118	50.3557	14.019	0	17.6928	0	17.2557	0	18.5371	0	22.568	11.395	11.029	0	0	15.4123	9.59956	10.747	0	5.53289	0	0	0	0	0	0	10.92	0
ENST00000378941	2.70444	0	0	0	6.45853	4.81371	7.51269	16.5407	0	7.93035	0	0	32.8943	0	0	22.0098	0	0	63.1756	6.4269	14.4706	40.4906	0	22.3749	23.8521	0	4.8755	8.11951	20.3167	3.40063	0	11.9353	0	12.0417	61.6014	19.8374	15.086	17.2649	19.5008	37.422	0	0	0	0	141.664	45.8288	0	0	0
ENST00000379060	0	2.85419	2.86178	0	2.18811	3.4901	5.38457	4.33869	1.78214	35.368	0	22.4786	9.60216	6.71684	1.12278	2.78646	2.77804	3.75141	66.2178	0	43.2413	21.5522	17.4241	19.7811	7.99272	6.08342	10.0217	4.59159	10.231	10.124	2.06034	16.9595	19.451	27.8581	1.5035	5.06987	3.42361	5.47468	14.7595	7.8864	0.792924	1.95075	13.7619	0	23.9509	1.95851	0	2.44453	0
ENST00000379071	0	0	0	0	0	0	0	0.468734	0	4.7449	0	0	0	1.81537	1.74393	0	0	4.69136	0	0	2.91349	16.0283	0	35.2834	1.39343	3.32923	34.8773	0	16.6725	0	0	17.9505	3.96571	178.229	0.748347	1.75363	0	2.58112	1.20405	0	40.4456	0	3.25417	0	0	0	12.3773	2.35231	0
ENST00000379116	0	0	0	0	1.62008	1.2393	1.1189	0.400111	0	11.529	0	0	1.4616	1.93826	0	2.00333	0	0	0	0	4.88751	5.81941	6.45393	0	1.25766	3.64949	1.50355	3.68735	1.6945	8.0286	3.35483	2.72925	3.52961	4.91807	2.99576	0.868996	0	0.960963	9.67724	2.30056	0.825523	1.56597	1.70658	7.55992	0	1.64366	16.3976	2.41393	0
ENST00000379164	2.59344	0.632529	1.82336	0	2.69419	6.99665	1.67041	0.48863	0	0	9.44761	2.21337	1.94289	0	3.8354	41.3526	0	0	0	0	0	5.2942	4.02887	0	17.4711	4.64934	4.61834	5.48833	0	3.19888	1.61359	2.16192	8.37792	1.02907	1.51798	1.76643	10.3641	0	0	2.49215	0.992655	0	5.23937	7.84418	14.418	2.69406	0	0	0
ENST00000379204	0	0.702589	9.6006	0	1.54215	17.2232	18.6506	0.504075	0	102.098	281.563	0	0	85.1537	155.085	0	0	0	3.50365	0	0	23.437	25.8763	65.8951	4.12899	72.1119	21.3457	45.884	61.9738	80.272	256.243	30.5819	39.9086	84.4208	0	18.9625	33.4989	7.47052	61.6951	1.2064	0.833442	0	294.445	0	43.3582	7.33332	0	0	0
ENST00000379235	0	0.467649	0	0	7.45454	2.44785	3.08248	0	0	2.02886	0	0	0	1.18644	1.55187	1.93107	0	0	0	0	0	4.82509	4.91549	7.13281	2.78239	8.79752	5.78072	2.3964	1.5357	8.37698	1.26175	5.25632	21.7923	1.51448	1.14068	3.96861	3.55026	2.26896	1.32864	1.52851	3.54587	0	0	0	0	1.36871	0	0	0
ENST00000379245	0	1.23995	0	0	2.23672	0	0	0	0	41.288	0	0	0	0	0	0	0	0	0	0	0	112.337	151.666	54.4219	1.27959	104.132	91.8681	137.675	346.574	65.9448	0	37.2729	23.4648	19.0149	655.13	4.07688	165.568	0	158.223	2.42697	0	7.26252	0	0	0	0	0	0	0
ENST00000379358	0	0.8188	0	0	0.68393	0	0.694571	0.280096	0	0	6.05856	1.07776	3.22424	0	0	0	0	0	3.3256	0	0	8.90151	0.731442	3.14633	2.32645	2.90405	4.56736	0	5.03589	2.02408	1.60468	1.51602	0	5.14595	0	1.54359	0.671858	1.40583	0	4.05631	0.846304	3.04273	4.38212	0	2.46577	7.5148	0	0	0
ENST00000379388	2.61971	0	3.01215	0	6.31951	0	0	0	0	0	0	394.216	8.60341	19.4666	0	0	13.6958	0	0	0	8.02262	18.0821	0	128.746	4.39041	53.8988	0	0	15.2502	16.6231	0	32.1976	47.3105	0	0	0	4.461	9.24592	32.1472	8.54658	67.9247	0	1.56917	13.5564	0	0	0	0	3.60081
ENST00000379389	0	0	0	0	2.71954	4.31147	1.54754	0	0	0	0	0	2.55239	1.63617	11.1311	0	0	0	0	0	0	5.9875	0	12.0763	1.98604	0	2.61159	0	8.21982	8.14549	0	56.3662	1.36134	1.37644	0	11.2506	44.2348	3.45751	0	2.84266	1.51701	0	60.0091	0	1.72775	0	0	0	0
ENST00000379423	0	6.45188	0	0	0	0	0	0	0	0	0	0	15.4905	34.0626	25.4779	0	0	0	18.3816	0	0	11.9236	0	0	6.44721	41.0804	22.3013	17.038	8.32826	11.5753	84.0943	6.20139	12.1928	18.3214	9.42605	7.6173	0	10.6536	0	0	10.4019	0	36.306	0	0	11.7308	0	0	0
ENST00000379426	0	3.12046	9.90382	0	4.97562	2.95416	2.57303	1.58958	8.43471	20.3529	6.01021	17.5796	4.89092	0	9.59522	0	27.0982	0	0	0	2.4064	0	0	0	0	7.51447	4.91143	0	7.35177	7.55509	0	12.5526	0	6.70592	0	0	7.82394	7.83024	4.21683	1.64381	0	10.9685	6.48821	3.45174	1.6857	1.66302	3.43282	9.0942	7.12635
ENST00000379472	10.3999	5.34792	16.1297	0	10.8336	0.986415	2.93587	0.10544	0	0.65316	0	31.6705	10.4704	0	10.0083	0.948663	0	5.07347	0	48.2705	50.0026	32.3254	36.5337	51.586	55.6339	25.3375	26.5101	11.28	43.666	38.3261	62.8405	19.5239	20.0391	4.94218	0	2.69732	60.9805	4.46338	53.5539	1.13638	20.4832	0	41.012	0	0	1.50814	0	0	0
ENST00000379556	0.813049	0	0	0	22.5474	17.8841	5.67007	0	0	0	0	0	144.597	3.66316	0	0	0	0	0	2.87585	0	11.2562	17.8599	27.7628	0	2.22581	34.2897	36.9919	0	13.9371	24.5443	24.1641	0	8.67209	0	0	19.7714	0	3.9687	0	10.3146	0	0	0	0	0	0	0	0
ENST00000379561	0	6.87744	32.6559	0	11.5009	0	0	0	0	29.5386	0	0	0	0	24.2569	12.3706	0	0	0	0	45.061	28.5871	41.5574	18.083	0	51.6451	0	33.1091	0	0	9.1386	0	0	0	35.5679	11.3102	19.0766	12.4972	0	0	11.9531	0	4.46609	0	0	0	0	0	0
ENST00000379587	0	16.411	0	0	63.6183	18.2248	35.2961	2.05946	0	0	0	0	435.067	271.608	0	0	0	0	0	20.9835	0	107.241	30.5823	0	0	72.0762	110.213	209.55	0	127.185	1161.93	59.0935	40.0237	83.083	0	7.27066	77.8499	0	137.424	0	188.628	0	0	0	0	0	0	0	0
ENST00000379661	0	0	0	0	11.6428	30.3097	9.68146	16.6609	0	0	2.77484	3.00058	3.7999	2.50332	12.6202	1.64946	11.2484	0	0	0	2.13506	69.2389	58.7861	0	94.0781	92.8228	62.826	57.9488	368.046	17.2521	0	0	61.5626	4.11415	0	0	2.24257	0	3.579	5.33555	1.18617	0	1.22991	1.2225	0	0	34.4315	0	0
ENST00000379673	0	0	0	0	3.35411	2.50434	1.63587	0	0	7.08801	0	0	2.60784	0	0	0	0	0	0	0	0	2.4207	11.3381	3.14011	0	7.66851	7.27836	0	21.2044	4.54554	0	5.6683	3.58322	11.6325	0	3.65301	3.28193	0	0	2.06117	3.66831	5.2878	1.21277	0	0	0	2.22687	0	0
ENST00000379697	0	0.702504	0	0	0.367297	0.732797	0.260473	0.525155	0	0	0	0	1.40651	0	0	0	1.3594	0	1.13002	0	2.03242	0.596059	0.434027	1.29813	0	2.087	6.0178	3.09842	4.06076	1.16197	0	0	0.798376	0	0.692907	2.26615	3.06189	0.777012	0.459658	0	0	0	0	0	0	1.57622	0	0	0
ENST00000379812	0	3.44785	0	0	24.2064	25.4425	34.2752	30.6237	17.392	0	0	0	27.0209	69.4367	10.0971	0	0	0	35.8294	0	0	179.023	49.3756	94.4321	0	82.1449	103.341	25.8905	66.2061	27.5721	118.86	33.172	34.9933	112.7	0	61.5937	67.9911	27.0658	24.0783	0	0	61.3976	0	0	100.153	46.69	0	13.8367	0
ENST00000379816	0	0.45369	0	0	12.0513	3.15443	2.24183	5.67876	2.581	0.59172	74.2305	1.39841	0.79987	1.33996	0.464556	0.527376	0.657522	15.2584	81.8555	1.80005	5.54295	26.1882	56.3239	59.1229	9.38322	15.7672	26.2069	4.57764	101.131	5.1685	0.684957	4.84466	28.2436	71.8598	0.241662	4.74924	27.287	21.8598	21.2115	2.6447	29.4338	0	0.974294	0	0.329681	335.79	0	9.74468	0
ENST00000379845	74.6083	3.45888	20.0172	0	37.8377	17.6201	22.0343	12.4295	0	111.489	0	30.6539	43.9462	15.8092	67.8457	0	18.7197	0	0	0	39.7439	47.7011	43.7793	17.0258	6.88091	11.5394	53.3987	35.6501	31.9492	18.5315	13.6827	107.968	53.0052	57.2969	0	26.991	60.8528	42.5868	0	41.6225	29.1256	0	4.60752	203.736	0	135.25	0	13.3765	0
ENST00000379919	150.409	125.514	173.435	0	142.225	95.9047	120.316	95.158	0	0	0	174.958	224.052	15.174	0	0	0	0	0	6.82603	0	185.56	118.94	159.448	179.7	61.9613	50.5479	141.954	0	13.6738	0	30.083	78.1346	0	0	148.973	151.707	0	103.2	273.274	85.7702	5.2448	342.288	0	0	110.316	0	34.7833	0
ENST00000379932	555.917	241.105	488.095	0	483.347	429.025	337.669	317.795	0	689.992	0	554.54	430.604	0	0	0	0	246.937	0	0	0	294.829	371.412	0	268.602	451.047	483.845	258.969	0	221.187	0	95.2529	453.958	110.382	558.52	436.951	49.1797	119.761	709.668	145.753	384.185	0	1638.01	0	0	0	0	94.538	0
ENST00000379933	224.746	111.264	0	0	0	0	83.7448	38.3921	0	168.187	0	67.9732	78.734	0	0	0	0	210.921	0	0	0	0	27.8507	44.9662	65.5505	82.6565	101.076	91.963	0	33.6686	0	42.3849	0	38.6217	0	263.437	0	0	0	0	55.1836	0	128.192	0	0	0	0	180.239	0
ENST00000380069	2.30698	3.43206	2.38116	0	9.91563	36.6525	0	0.673157	0	7.57221	215.734	5.38683	17.7604	0	0	0	0	0	16.4202	5.783	7.15655	14.0944	86.9564	8.80625	6.59786	0	28.5256	36.6979	166.5	6.23798	0	64.8977	64.5212	77.294	215.383	4.32772	61.3665	0	75.4598	9.01112	1.71539	47.3649	6.16813	5.92828	1.79233	171.777	0	22.2134	0
ENST00000380110	0	3.19091	39.0819	0	0	0	0.23313	22.1742	0	0	0	0	0	0	0	6.83813	3.82102	0	0	0	0	10.3957	18.6674	1.37526	0	2.48067	33.0167	13.4127	0.790943	12.6765	0	15.6291	0.421743	36.0313	0	1.14266	34.3108	2.87791	0	0	0.350447	0	74.6561	0	0	0	0	45.918	0
ENST00000380133	0	174.974	275.183	0	213.008	119.36	59.5918	218.06	0	0	0	0	184.451	0	0	0	0	0	0	0	0	0	7.46712	13.7296	193.312	74.3571	64.7055	331.463	0	0	0	0	216.935	0	0	14.2564	0	27.4894	0	0	996.476	0	0	0	0	0	0	0	0
ENST00000380154	0	6.95324	35.3813	0	48.5942	28.2978	30.3547	53.8553	0	57.5955	0	34.7988	47.2571	0	32.4642	0	0	0	16.9706	0	0	68.1698	38.3661	58.205	27.774	45.2912	48.1213	65.8205	51.6274	51.3559	0	37.2532	132.548	72.6544	30.3988	45.1591	57.4113	37.1244	23.1644	13.3385	0	0	7.07015	27.1026	0	6.44474	0	0	0
ENST00000380155	0	0.932905	0	0	1.17443	4.29559	7.29934	1.54462	0	0	0	0	5.55111	0	0	0	0	0	0	0	3.01198	8.05593	2.61194	22.4732	6.21799	6.05885	5.75552	6.30391	8.00968	11.3197	12.4744	11.2146	5.10961	6.92765	7.99958	2.09298	11.179	5.25222	4.91921	2.11261	1.17413	0	14.4234	0	0	0	0	0	2.85676
ENST00000380167	0	0.688399	0	0	13.3071	0.328337	0	17.5035	0	0	0	1.03909	0.828053	0	0	0	0	4.51964	0	12.623	0	60.7501	0.639906	0.779086	15.5128	16.4435	16.3803	3.94536	0	0	0	2.89224	1.50449	0	0	8.97732	0.599449	0	18.6517	0.641071	0	0.835434	0	0.726094	0	0	0	0	0
ENST00000380171	246855	122606	160186	27751	20763	17537.8	101283	39480.3	772337	230863	396921	143419	118159	180131	195496	352169	440057	596277	263818	684005	142103	32033.3	16035	17083.2	30186.7	42133.8	19232.8	8133.16	45478.8	16336.6	196873	12206.3	12411.6	31719.3	82903.5	48994.9	18072.4	68955.2	20405.3	22245.5	12861.5	452452	40457.9	402574	314266	185454	290965	395266	708144
ENST00000380172	16600.3	5440.28	11846.9	0	1732.59	1187.58	5536.59	3027.45	95133.8	16047.2	55061	19078.4	12976.1	22438	27762.5	53542.4	58671.7	67598.3	33717.2	57771.8	16816.7	3120.78	1558.55	2081.13	3477.16	4795.56	472.953	779.487	5552.76	1999.04	26068.3	1706.29	1438.52	4214.93	8267.45	3145.3	1762.04	5746.65	1733.92	2521.37	1355.61	62708	4896.87	56769.1	40369.6	26307.5	41438.7	55701.7	79175.1
ENST00000380173	31998.5	13937.3	20250.3	0	3162.2	2381.96	11524.1	4785.73	70015.9	15868.8	37346.5	15717.1	13657	19208.8	18885.3	28109.5	35580.6	46328.3	24811.4	48329.8	15241	3827.55	1977.44	1646.13	2828.64	4359.64	1495.35	785.951	4834.75	2175.68	20013.3	1532.43	1338.16	1680.68	3557.27	2301.06	1404.03	8075.22	2068.42	1737.58	765.425	48772.8	1637.86	44444.6	32698	17436.1	20778.1	36673.7	69628.4
ENST00000380189	0	0	4.92635	0	10.715	10.9261	5.02742	6.45508	0	0	0	12.7412	7.14802	0	0	0	0	10.7915	0	0	9.68109	21.192	13.0264	21.5077	0	11.614	4.4678	24.3791	8.00348	0	0	23.6584	10.4251	9.03506	8.4579	6.1868	17.3607	6.00151	9.51671	29.8497	2.04771	12.3467	0	0	0	11.2085	0	0	0
ENST00000380194	0	3.6883	0	0	1.48057	2.95986	1.78803	0.633236	0	2.88274	0	0	1.95824	0	11.2454	0	6.21808	0	7.06009	0	2.0079	0	6.00942	9.6679	1.64056	13.7292	3.88352	5.55415	5.58629	12.1015	0	0.627512	8.94416	1.57222	0	1.37189	5.48914	0	1.98583	0	13.0954	0	0	0.865495	0	5.01517	0.785163	0	0
ENST00000380302	415.822	1302.04	1383.77	0	1141.15	816.248	1095.54	932.982	0	484.706	0	555.412	1230.32	610.856	645.467	194.921	1646.94	262.502	306.543	20.2371	0	572.793	794.322	300.105	1165.84	684.417	382.045	805.845	711.364	358.263	1059.56	273.073	679.472	682.183	0	710.018	579.736	605.557	104.457	771.873	738.552	10.3797	0	0	0	794.048	0	771.545	0
ENST00000380306	0	0	0	0	149.68	0	0	220.521	0	0	0	0	0	0	0	0	0	0	0	36.11	0	0	0	155.749	118.233	0	0	0	0	63.2335	0	0	226.728	0	0	0	0	0	0	0	0	0	0	0	0	0	0	0	0
ENST00000380308	9.12159	88.6026	270.385	0	70.7056	224.034	263.802	208.206	0	0	0	0	270.661	0	0	0	0	35.0753	0	0	670.543	175.197	12.248	249.108	66.1012	165.121	0	102.311	0	156.149	0	171.039	229.081	0	0	0	0	343.185	0	283.081	0	0	0	0	0	0	0	0	0
ENST00000380313	0	2032.45	1906.41	0	2015.46	1743.7	1928.28	2383.52	42.265	278.685	0	1282.51	2149.84	670.808	1505.8	0	2609.15	0	667.466	59.875	766.015	1480.26	1356.57	712.638	1346.92	753.24	592.742	1235.9	1282.1	668.716	2632.79	1003.73	1219.6	0	0	222.553	1131.92	630.449	0	1373.34	1916.32	0	9.66571	0	0	1566.4	0	0	0
ENST00000380317	0	120.476	55.0465	0	58.8189	52.197	95.9996	66.4929	0	0	0	34.257	73.0999	88.0081	51.295	0	185.71	41.6027	15.9127	10.9638	8.48604	43.0474	29.4024	0	103.686	18.9945	30.9529	31.9863	46.5363	10.8834	0	65.6899	23.2095	10.8374	0	18.5114	14.6972	5.69295	0	85.3727	56.9399	0	0	0	0	8.86394	0	0	0
ENST00000380424	0	0	0	0	0	40.3357	24.1662	16.1902	19.9492	36.0951	0	364.407	0	0	8.95865	0	0	0	0	0	30.8008	0	9.71002	66.0607	0	0	0	0	22.4317	62.4423	0	17.841	0	15.0853	26.1758	0	0	0	0	14.0066	5.17992	0	0	0	0	0	0	0	0
ENST00000380430	1.77259	0	0	0	66.9153	0	0	0	8.34945	0	0	0	0	0	0	0	6.1594	0	0	8.64502	0	65.0603	0	0	0	92.7028	0	52.2857	3.86992	0	0	19.7727	0	0	7.41942	7.50167	2.52941	2.36092	61.1897	2.79899	0	0	416.584	0	0	205.497	0	11.0876	4.84905
ENST00000380565	0	2.76972	0	0	2.04069	2.01282	1.34448	1.22083	0	0	0	2.55723	0	0	0	0	0	0	0	0	0	0	1.57282	3.91354	3.39508	0	0	1.54114	2.2011	2.50991	0	3.71949	3.5414	6.94887	0	2.09454	1.48796	0	0	0	2.3743	0	4.2637	0	0	9.83831	0	6.34938	0
ENST00000380650	0	16.8583	0	0	192.468	480.701	99.7013	85.7035	0	0	0	0	0	0	0	0	0	0	0	0	0	0	0	0	0	108.699	0	0	0	0	0	0	0	0	0	0	0	200.918	0	0	0	0	0	0	0	69.086	0	0	0
ENST00000380683	0	0	5.09647	0	14.3361	5.76942	10.0181	2.35321	0	0	0	0	0.748135	0	0	0	0	3.86998	0	0.909784	0	66.3651	0	0	73.081	0	7.59158	13.696	0	0	0	0.45633	139.574	0	51.8995	0	78.252	31.4916	0	52.3999	0	0	0	1.30774	0	0	0	0	0
ENST00000380746	0	0.941258	0	0	1.68082	4.35231	3.57892	1.37033	0	6.37921	0	4.54985	21.3367	3.40334	0	0	0	0	0	0	5.50316	13.6367	11.6749	7.24152	5.54263	3.53407	11.0537	10.4798	8.73824	4.90548	0	6.19138	7.93174	2.67391	0	3.95567	20.7175	7.44261	1.75683	4.12154	3.24912	0	4.20133	2.04088	0	0	0.944522	0	0
ENST00000380763	0.928229	0	0	0	0	0	1.40369	0	0	0	0	5.85098	1.55476	0	0	0	0	0	5.65424	0	0	1.59378	0	0	2.43267	2.0604	0	0	4.73415	33.2599	0	0	2.93595	2.15257	2.94755	1.61708	1.33483	1.01862	0	0	0.845899	3.26415	0	0	1.40526	0	7.29809	0	0
ENST00000380764	0	0	0	0	10.0489	0.111626	0.907131	1.14259	0	0	0	0	0	0	0	0	0	0	0	0	1.67242	1.14279	0	0	0	1.06621	12.2043	7.40487	2.73364	5.80528	0	1.23619	0	0	36.1515	0.451836	0	22.6816	2.37501	0	12.8797	0	0	0	0	0	0	0	0
ENST00000380815	0	5.67435	0	0	6.55033	4.56931	4.74375	1.16191	0	0	19.7075	3.66956	7.27551	4.86289	18.2252	3.70429	0	0	0	13.7616	17.5796	8.02649	27.0921	10.3264	13.6793	22.9214	24.5563	14.7909	28.2189	11.7181	0	41.668	26.7103	19.5375	10.3303	39.8789	11.4234	5.45034	9.894	2.15582	13.6851	0	42.9628	0	0	0	5.23155	0	0
ENST00000380859	1.55765	0.855253	0.736473	0	0	0.96449	2.04349	0.308257	0	0	0	1.73294	0.976814	0	0.875755	1.94081	3.78928	0	2.37922	0	5.0915	11.0332	1.30314	2.29105	0.540306	0	4.97403	1.48569	3.98047	1.92372	0	4.90698	1.35173	4.21095	1.87907	2.1185	1.07259	0.469514	2.12479	0	0	0	0.348218	0.613826	0.558034	4.41007	0	0	0
ENST00000380860	0	1.29903	8.27637	0	3.39373	27.727	1.20709	0.337363	0	0	0	1.32964	6.4102	0	2.40679	0	0	0	2.38782	0	2.54433	5.93735	5.77772	7.23808	1.89144	1.62012	5.46821	6.86477	7.44299	4.08445	0	8.49583	5.21147	2.28289	0	0	6.40877	3.90698	2.27017	0.855769	2.03147	4.83722	7.56328	0	0	0	0	6.63322	0
ENST00000380870	0	7.75372	86.0864	0	3.50189	18.7788	21.9104	29.119	8.49342	0	0	32.0479	81.7956	0	0	0	0	0	87.785	8.7954	0	93.1011	37.8	84.8456	80.373	47.6956	102.611	114.349	51.2535	47.3337	0	52.5002	62.0565	16.3611	74.6489	119.916	38.6067	40.8903	60.8197	62.9708	76.3539	124.563	0	0	0	0	0	11.2803	0
ENST00000380984	0	1.28415	0	0	0	9.39327	1.04027	1.75034	0	0	0	0	3.16198	2.86911	3.75174	0	0	8.31552	0	0	0	4.02543	5.83952	6.1441	5.3006	0	36.7097	4.75804	17.7861	2.66939	0	5.51828	3.89917	17.8307	2.22424	0	0	0	2.05981	0	0	0	0	0	0	0	0	0	0
ENST00000381154	0	0.481364	1.72053	0	15.078	9.1178	2.0424	0.432117	0	2.082	0	0	3.27639	0	11.5132	0	0	0	4.44201	0	9.88146	33.5882	18.4774	30.3534	8.71715	6.42067	30.1653	33.884	55.6596	25.9706	0	41.0387	8.72647	12.5417	0	14.6246	14.1993	8.72957	69.4816	152.005	7.41472	7.30015	5.42345	7.2064	2.76523	7.37791	0.995659	4.08889	0
ENST00000381213	0	202.545	167.926	0	79.4759	65.6142	35.2139	2.04046	0	0	0	0	0	0	0	0	0	0	0	0	0	0	23.8031	0	0	0	11.5137	0	0	4.16735	0	36.1293	0	241.651	0	0	0	0	0	0	28.5361	0	0	0	0	0	0	0	0
ENST00000381232	0	327.407	307.659	0	65.2834	147.774	77.4588	0	0	16.6313	0	177.809	0	0	0	0	0	14.4394	483.924	0	5.74614	168.506	177.046	43.0486	0	0	124.993	88.2077	30.8113	99.7372	0	129.358	16.5422	506.902	0	271.781	0	11.3266	457.243	0	19.0399	0	26.4796	0	0	0	0	0	0
ENST00000381310	1.30805	3.21927	2.91565	0	3.97499	5.48819	14.3003	1.52198	7.84849	0	0	10.0898	3.76724	4.7489	6.90138	16.2669	4.63913	0	5.23097	0	3.92621	23.3843	33.5548	32.9056	2.15058	11.9819	20.9163	12.7255	25.9011	50.9813	4.3217	22.4245	11.9194	7.16448	24.4923	4.11718	34.1813	11.5015	20.4649	9.32962	11.955	5.31988	16.4171	0	0	7.02267	3.11279	0	0
ENST00000381458	0.886263	1.60356	0	0	5.28409	5.10268	3.4107	2.22458	0	5.77758	0	1.33093	197.246	10.1233	5.17593	2.06519	0	0	3.01585	0	5.33063	15.3835	3.79704	8.29323	11.2358	11.629	10.9986	15.6469	11.0728	9.97821	1.03205	8.65061	8.84517	2.8466	1.5184	3.73712	8.57157	2.42823	2.93288	8.10604	3.27437	0	2.39421	0	0	6.61478	0	0	1.60557
ENST00000381488	0	2.34593	0	0	1.24829	0	0	1.95187	0	0	0	5.37791	0	1.16243	1.82204	15.4957	0	0	0	21.6361	0	6.41898	1.87054	6.63116	8.98538	2.74383	4.88662	0	3.14759	1.08292	6.27456	3.42396	3.44614	5.27918	4.5591	0	1.87518	1.81761	0	0	0.755263	0	0	1.13572	1.10665	0	1.18216	4.47874	0
ENST00000381542	0	0	0	0	11.5994	19.0022	11.0244	0	0	0	42.936	22.9568	18.3992	36.2936	144.573	0	0	0	18.5131	0	0	7.54263	0	31.1105	0	72.6446	39.9203	16.4721	81.9231	35.5497	27.508	13.1823	58.9376	6.84603	29.9416	61.6827	12.3404	26.1017	6.52487	0	12.1261	0	0	0	0	0	8.97654	91.4981	0
ENST00000381545	1.46721	1.17669	1.09923	0	1.78469	1.66594	9.1701	0.820328	0	0	0	6.13715	1.96912	1.41104	0	0	0	0	16.5014	9.49958	0	11.0986	4.7313	9.57624	2.1326	0	11.0953	5.6397	21.217	6.19041	0	5.59968	2.27281	2.41724	0	7.51378	2.01665	2.10975	1.63873	6.5272	0	0	0	0	0	0	3.27252	0	2.59501
ENST00000381603	0	0.388266	0	0	0	2.14176	4.27925	0.581584	0	1.72222	0	0	0	31.3549	0	0	0	0	0	0	0	2.64385	2.01767	2.75221	0	0	0	31.49	0	0	2.84945	16.2469	1.05717	0	0	1.07634	4.63191	1.46561	0	0	0	0	0	1.52311	1.48037	0.755304	0	0	0
ENST00000381801	0	20.8161	31.8233	0	80.4564	56.3963	42.1897	169.072	14.4213	56.0858	5.75105	0	4.23932	145.592	22.5166	0	31.9495	55.5051	21.1101	0	0	73.5649	254.007	35.2924	45.9059	109.762	86.024	112.459	240.647	107.953	3.18013	116.473	164.219	195.733	378.358	28.036	42.3902	158.129	49.4574	8.40531	244.359	17.4751	1.31853	2.92673	0	101.32	0	79.565	2.93583
ENST00000381810	0.716243	0.715429	0	0	0.985044	0	0.498485	0	0	0	0	0	3.42494	0	0	1.92224	2.49419	0	0	0	3.65649	1.35881	0	5.3691	1.26695	0	1.24126	5.28667	1.60327	1.05612	0	1.89806	8.21309	1.90081	0	0	1.11334	1.05411	0	0	0	0	2.36463	0	0	11.1354	0	11.834	0
ENST00000381858	0	276.448	0	0	165.991	82.0611	66.1575	33.7794	0	0	0	0	9.48466	0	0	0	0	15.5253	0	0	0	78.0197	0	189.256	0	177.446	168.348	34.7279	88.6233	3.92668	0	0	0	0	24.1543	1.6488	20.0043	0	31.8604	0	0	0	0	0	0	0	0	0	0
ENST00000381883	11.8352	28.2664	39.6433	0	104.742	72.4411	48.2242	20.8168	48.141	85.4545	34.7106	119.627	113.89	78.8998	23.8063	38.0462	11.0456	0	111.526	0	31.8069	246.675	132.318	139.843	101.642	124.009	148.667	112.623	145.096	267.249	109.751	164.438	183.064	135.525	19.7981	122.277	84.1771	117.73	108.659	89.4773	78.2782	7.32017	35.6504	51.9932	40.0658	89.4574	78.0775	124.139	0
ENST00000381911	0	0.330915	0.427105	0	1.45494	2.70119	0.38978	0.675986	0.960751	2.77426	1.10782	133.741	60.6888	1.37747	0.43568	0	0.749111	2.971	0	1.49056	1.5564	0.912401	0.833513	1.68651	0	0.904711	1.92397	0.805417	0	0.371488	0.363225	1.57762	12.3619	1.68439	0.398549	0.448135	0.98385	4.46285	0.709562	0.497963	0.55503	0.386261	0.173474	1.995	0.349579	1.408	0.317474	0	1.76966
ENST00000382044	0	7.98172	0	0	234.833	181.639	165.515	234.973	0	0	58.8514	0	425.972	0	0	65.8428	0	0	18.4669	0	0	151.153	272.688	0	0	179.398	99.3942	148.554	228.763	115.017	0	61.0662	0	0	0	69.3884	195.774	208.781	312.216	8.03983	228.915	0	0	0	8.62107	654.208	0	0	0
ENST00000382082	0.370455	0.678168	0.875493	0	0.905244	12.0359	10.1562	1.50847	0	0	0	0	8.26664	0	2.03792	0	0	1.97201	7.76432	0	0	4.88666	1.11319	26.7945	2.49284	20.5722	0	1.82256	0	1.74548	0.973376	1.21159	24.612	0.500183	205.539	44.4964	25.3818	0.522097	0	0.579739	0	6.27666	0	0	0	0	0	0	0
ENST00000382142	0	4.33645	1.53244	0	3.33973	28.1689	2.11364	0.764677	0	0	0	0	0.437587	0.425958	0	0	0	0.911988	13.8336	1.63763	0	0	0.637747	9.04364	0.715629	1.64923	12.3387	8.98863	0	0.499761	0	0	0.256752	2.61998	0.560019	3.41286	39.8576	0	0	0	0	0	0	0	0.374871	61.2865	0	0	0
ENST00000382224	5.40672	11.5536	78.9239	0	50.6	62.8965	2.36041	100.366	0	0	721.322	0	0	0	0	0	0	9.332	26.987	0	385.342	2.87636	13.2944	0	0	0	0	88.3162	514.678	156.823	0	80.4273	0	0	0	3.47993	149.361	0	316.823	2.84657	0	0	0	26.7007	0	0	0	0	0
ENST00000382243	0	0.998413	2.00332	0	0.606001	1.08708	0	1.29161	0	1.55033	0	1.37468	0	1.85467	1.21337	0	0	0	8.98695	0	0	0	3.14144	3.33586	0	1.15972	3.80739	0.654976	6.88158	2.98523	0	0.642028	1.83237	0	6.8693	3.28379	3.08156	1.44232	0	2.47712	0.605172	0	3.04443	9.33013	0	0	0	0	0
ENST00000382251	0	0	0	0	0.776653	0	1.05817	0	0	10.1457	0	1.95636	4.83733	0	0	0	0	0	0	0	11.7402	0	1.14994	3.47219	2.81311	3.90802	3.3261	3.70182	11.0963	0	0	3.50457	6.51118	1.13279	0	9.25858	6.9294	0	0.959558	17.4812	0	2.11533	0	0	0	0	0	36.9632	0
ENST00000382264	0	1.94436	0	0	3.41967	0	0	0.810426	0	0	10.0682	7.55508	5.41075	0	0	0	4.0705	0	12.8945	0	10.9823	2.23692	2.72677	0	6.70871	4.72699	38.3317	6.41521	14.8295	34.015	0	0	7.46672	15.4947	0	0	0	0	3.72294	0	0	0	1.11305	0	27.9505	0	1.87606	0	0
ENST00000382293	0	0	46.9078	0	60.2346	17.3057	0	10.0505	0	0	0	0	0	0	0	0	0	0	0	0	0	0	0	10.9425	280.021	0	0	0	0	0	0	0	80.7984	0	10.1486	9.29821	0	39.9336	0	285.871	0	0	0	0	0	0	0	0	0
ENST00000382303	0	55.1102	907.448	0	93.599	45.9769	110.416	0	0	0	0	0	0	0	0	0	0	61.9758	0	0	0	208.461	0	0	0	30.7602	18.0352	23.6788	0	39.7837	0	88.6331	0	0	0	1.57601	0	0	0	0	0	0	0	0	0	0	0	0	0
ENST00000382306	0	33.605	1542.23	0	132.924	167.714	176.733	149.749	0	0	0	25.2263	60.5357	302.487	0	0	0	0	0	0	1014.94	0	116.038	226.556	20.5524	43.803	200.063	41.753	0	136.76	0	0	17.4862	0	0	0	0	0	28.7357	130.158	58.5892	0	0	0	0	0	0	0	0
ENST00000382330	0.261818	1.67059	0.497642	0	9.96782	5.59838	6.94072	1.82649	1.00331	2.43843	4.25772	3.80809	2.10432	0	3.75615	0	68.4325	8.76437	1.82136	10.2948	8.82742	7.00769	40.1867	39.8647	13.0659	20.2867	7.34281	14.6806	27.6208	6.4655	4.27261	14.4797	2.00215	61.2781	118.486	12.5065	46.8663	2.58324	4.83317	2.6167	35.6035	4.15319	57.9616	508.76	8.72754	4.02494	4.9562	3.98497	0
ENST00000382389	33.0694	9.73768	0	0	74.6561	8.5951	23.5791	10.8469	0	39.5623	24.1869	83.6753	65.5943	0	46.58	17.4438	9.08465	18.2612	137.104	0	47.3674	329.82	203.291	278.948	154.946	129.918	188.603	225.287	290.073	376.164	11.2339	424.599	134.359	77.1173	3.65392	126.899	209.104	78.0915	119.2	250.244	53.4641	87.3199	102.007	0	2.9135	2.2421	15.6557	110.841	0
ENST00000382432	0	20.0829	51.5825	0	9.70305	23.8619	2.93474	0.195738	0	160.359	3.9335	0	1.97616	1.1661	3.0494	0	0	15.4106	488.668	0	0	4.67338	58.2586	3.8858	0	3.74566	72.8034	23.1866	37.6825	29.3026	1.24429	42.9713	71.2167	1.00269	74.4335	4.83608	99.8894	62.4776	0.824448	1.52686	0	0	0	0.576912	0	5.81191	0	0	0
ENST00000382581	81.7279	29.7316	2.18588	0	0.915562	0	0.30628	1.99997	0	0	0	25.344	0	0.852056	0	0	0	6.24527	0	0	1.11351	33.8727	6.60839	24.3907	0	9.2486	0	0	2.07869	0.595268	0.909962	22.1874	7.76118	0	0	19.3517	1.34677	58.9333	0	0	2.7651	0	0	0	0	0	0	0	0
ENST00000382653	0	18.2992	2.96759	0	0	0	0.798275	0	0	107.351	19.4475	0	0	92.3594	0	35.2249	279.566	12.867	0	0	0	80.5275	112.608	32.5412	78.2765	85.983	39.631	30.825	40.4235	29.4979	0	44.6059	72.5523	57.1811	0	5.58767	11.3546	26.3577	19.4101	1.49792	16.4435	0	146.861	0	0	0	0	0	0
ENST00000382692	8.00804	195.751	210.277	0	750.075	577.327	470.2	408.782	0	1475.52	1772.79	1277.96	647.064	1407.01	338.336	255.026	26.7665	433.078	29.8091	150.454	2967.73	1063.49	1352.92	995.475	910.87	1623.45	1753.47	1219.77	824.424	1123.82	48.2713	2156.92	748.492	568.453	2915.56	1547.26	1362.45	1098.79	1868.85	171.479	553.133	0	1304.95	83.8494	3328.73	197.099	2443.57	143.907	0
ENST00000382696	0	15.4149	35.0386	0	120.033	53.6446	32.1465	67.6394	0	70.3258	248.139	237.896	16.0922	77.3657	3.33104	190.11	0	34.9732	0	8.1374	184.024	137.045	100.716	120.684	112.424	70.5097	167.725	113.005	89.5013	194.085	0	181.679	102.128	50.3306	71.9423	81.9632	84.2978	119.184	212.706	61.7082	41.9343	0	15.2741	0	75.5794	22.1665	171.786	0	0
ENST00000382871	1.1859	0.891419	0	0	2.29093	1.30522	1.70911	1.4834	0	3.41022	0	3.89615	5.57777	6.28775	3.35008	0	3.80574	0	2.22508	0	5.35104	5.34727	3.62775	6.70863	4.48397	3.94934	3.87743	13.0467	4.25296	4.07192	1.50115	3.44777	6.96543	3.40862	1.15259	1.24973	4.25665	2.32794	1.80495	3.34015	2.57938	1.13692	1.23868	5.1267	0.716315	6.65559	9.35726	4.39828	0
ENST00000382888	0	0.898621	5.14494	0	29.9646	3.87381	0	65.0324	15.4798	7.57347	4.61069	0	0	6.49156	10.3186	0	0	0	0	6.93214	11.1597	6.35367	4.00868	0	7.69664	5.15955	1.95583	24.7616	2.79538	0	0	5.88034	5.11797	0	0	0	0	0	0	1.69608	1.02601	0	0	0	0	1.89886	0	3.60432	0
ENST00000382965	0	1.61581	53.3463	0	0	44.9136	32.4293	37.5756	0	0	0	0	0	5.41659	0	0	0	5.26504	0	7.42915	0	75.6115	54.9942	115.057	128.393	82.7356	6.94003	59.8211	0	105.025	0	38.6386	0	0	1.29994	97.8439	5.7278	0	78.2388	1.58383	8.82275	1.89024	0	0	0	624.059	0	0	0
ENST00000383062	13.4518	0	0	0	5.4674	8.12244	0	13.237	0	0	212.194	0	43.8173	0	0	29.8458	0	0	0	0	0	61.8023	30.1324	36.6276	19.4553	0	19.2587	0	0	44.7969	0	20.509	11.8355	54.6386	10.9034	8.17032	18.7834	0	0	29.5598	8.66532	40.7215	5.41049	0	0	55.6355	0	0	28.6373
ENST00000383118	0	0.67956	2.11674	0	11.877	0	0.736801	0	0	0	0	11.8706	1.75673	0	0	0	0	4.43861	0	0	0	7.35042	3.60871	0	0	5.30741	3.01621	0	5.44721	0	0	3.43142	0	0	1.47994	0	1.18614	1.2739	2.64409	0	0.862402	0	1.60694	0	0	0	0	0	0
ENST00000383180	0	12.0458	0	0	10.2522	9.15079	39.778	0	0	33.4264	0	0	45.1957	0	30.4956	0	0	0	22.7623	0	0	17.2338	44.3148	0	19.8804	0	0	25.7013	39.7373	27.5615	0	0	85.3906	10.2913	27.4067	0	0	0	0	0	0	0	24.9426	0	0	32.6101	0	0	0
ENST00000383209	2.89498	3.07795	0	0	12.2247	4.82542	13.7298	5.2199	0	0	16.0945	16.105	7.01151	8.73131	0	0	18.1975	0	17.9984	0	24.5322	21.247	38.2409	28.0583	26.314	0	32.1806	8.44998	17.4134	15.8675	6.81218	22.5563	26.9715	22.637	73.5547	31.7483	33.084	33.0611	8.41892	0	5.06491	21.1192	23.1287	0	0	0	52.2659	23.7141	0
ENST00000383429	0	19.6073	1.69714	0	11.2946	10.0461	5.70338	0.867882	1.78077	2.19515	56.5375	4.61566	27.4768	1.34758	2.0367	1.00748	15.596	1.94249	5.61782	13.0598	3.04789	3.83981	4.78866	4.89196	0	63.0398	13.1775	56.7399	80.397	6.42183	8.0095	71.2886	2.90921	43.6733	0.497464	5.33654	43.6383	32.8231	23.322	0.731576	64.6146	2.17004	0	0	0.663861	74.8298	1.51113	368.508	0
ENST00000383560	0	1.1933	0	0	29.5396	10.9708	18.6547	2.19921	0	19.0273	762.001	0	2.29224	32.2019	0	1.73718	0	0	257.271	1.5768	0	40.6703	24.8942	48.0131	0	66.0905	22.1758	49.9194	6.23098	62.2949	0	6.10627	40.1887	2.65602	0	0	29.5063	21.7712	0	111.358	2.10688	0	337.055	0	5.39158	0	0	0	0
ENST00000383564	0.320729	0	0.734201	0	1.90839	0	4.16811	0.318054	0	0	0	2.00229	0	0	2.24357	0	0	3.36358	0	0	0	0	3.41373	52.6534	64.9443	4.11554	4.75986	1.69157	1.23951	4.89991	247.485	4.12914	1.93461	0	4.93311	3.86907	0.766933	2.48138	4.74643	8.22732	0	0	4.62021	0	1.78301	0	3.15423	0	0
ENST00000383566	0	0	29.7159	0	8.21891	16.8286	14.4046	3.87689	0	22.286	0	24.975	46.2215	0	15.6705	0	0	0	26.2622	8.21187	19.6501	33.7342	38.5967	78.3023	16.8761	53.246	40.083	66.309	73.0027	64.3537	0	74.3648	64.0246	14.2051	103.448	20.8383	35.583	12.3759	47.5714	21.9856	25.224	35.7095	66.2373	126	0	0	31.6263	0	0
ENST00000383598	0	0	1.22868	0	3.60339	0.90854	0	0.320781	0	0	0	2.21282	1.32745	0	2.33776	1.44174	0	0	0	3.95755	0	0	1.5777	0	0.992024	1.23272	0.922501	0.802872	1.1693	3.36152	0	0	1.89278	1.4479	1.84597	1.13824	0.757308	0	1.23844	0	0	93.1121	1.13689	0	0	0	6.43721	0	0
ENST00000383613	1.75663	0.869451	0	0	2.26569	11.3716	1.66152	2.04763	14.275	3.21858	0	16.7928	0	0	0	0	0	0	0	0	0	4.09544	9.23565	12.1711	4.48626	2.84667	14.0934	11.6892	6.92022	9.85277	1.34377	22.3456	3.69795	0	0	1.75798	4.70453	2.26207	31.6512	9.20581	0.582831	27.5358	0	0	0	0.933327	69.2278	0	3.0157
ENST00000383623	0	0	0	0	0.383648	9.88414	0.991275	0	0	0	0	1.88737	0	0	0	0	0	0	0	0.916542	0	0	0	0	1.27496	0	0	1.1032	1.70852	12.7648	0	1.2991	2.61235	0	0	0.385426	0.531669	0.491988	0.470494	0	0	5.21281	0	0	0	1.35593	0	0	2.12897
ENST00000383759	2.87157	7.38379	534.833	0	165.08	66.1313	40.1691	174.159	0	485.499	0	7.30256	106.046	347.498	0	0	0	20.09	0	11.8851	0	179.212	32.2637	266.006	0	26.0909	64.3979	0	0	13.7667	0	10.7436	69.0522	0	0	0	31.6924	0	0	155.336	25.5134	5.33949	299.873	899.941	4.98508	0	0	17.8151	0
ENST00000383775	135.532	9.00453	71.5185	0	110.391	65.0374	43.5427	46.8317	13.3093	132.955	8.03224	138.086	180.772	5.65868	62.5656	477.928	0	22.5191	115.99	23.5356	67.7681	128.832	92.2896	175.088	111.198	125.777	115.171	124.896	217.853	67.4442	146.879	89.0163	103.483	103.785	84.5158	79.9665	41.2069	132.113	82.1757	169.923	52.7722	24.2832	49.3603	156.167	88.831	102.81	9.74906	32.1793	217.531
ENST00000383790	0	0	1.55166	0	14.3015	2.63988	7.34882	1.42495	0	1.02871	1.36061	45.8537	0	21.7825	0	0	59.7956	1.77673	0	0	2.4097	65.4158	35.0583	40.7509	8.51073	17.5249	0	44.1197	19.7923	39.4768	0	35.496	0	0	0	42.4114	53.989	8.27854	16.604	6.19144	0	0	0.320457	3.00859	10.4598	0.580547	0	0	0
ENST00000384974	0	0	6.11466	0	8.06688	0	0	10.5578	0	0	0	0	1.81983	0	4.69025	0	0	0	0	0	9.0763	2.95578	16.254	40.361	2.99631	8.93648	5.84406	12.8146	2.15475	10.3087	3.5148	18.5817	1.08632	1.15924	5.00115	7.57435	0	0	27.3034	0	0	3.51604	2.49646	0	0	0	1.46958	0	0
ENST00000385101	0	0	0	0	0.704822	2.96168	0	0	0	0	0	0	3.96412	0	0	3.12907	0	0	0	0	0	15.4207	3.06662	4.4555	0	0	0	16.588	2.98073	11.8355	0	4.45973	0	2.25537	0	4.64403	0	22.6256	0	3.1486	0	0	0	0	0	0	0	0	0
ENST00000385193	0	86.3905	14.0584	0	75.8125	39.4854	91.5239	211.536	0	0	0	0	45.3467	298.208	0	0	264.628	0	0	70.8563	0	0	149.994	73.942	0	86.0762	0	233.026	235.366	58.8475	0	0	159.211	0	0	0	0	132.773	0	36.147	172.235	603.002	0	0	0	22.3328	0	0	0
ENST00000385210	0	8.82817	0	0	0	0	16.4314	47.129	3.95025	0	0	0	0	72.3543	0	0	138.854	0	4.6943	0	1.69268	30.2514	34.6909	8.74121	0	53.5034	51.2411	72.9112	21.404	9.63385	0	16.1677	17.6772	0	1.06645	0	1.1738	44.1968	0	0	30.8713	1.89661	0	2.10585	0	24.9581	0	0	0
ENST00000388795	0	0	1553.74	0	0	0	60.7613	128.25	0	165.778	0	0	0	0	0	0	0	145.059	0	0	0	117.024	22.9267	68.737	0	64.8943	136.018	27.8781	187.266	194.03	922.574	0	413.773	0	0	0	59.99	116.048	0	667.112	51.3944	0	0	0	0	0	0	0	0
ENST00000388820	0	0	902.219	0	0	85.6265	64.785	117.192	0	454.364	0	0	0	0	0	0	0	0	0	0	0	205.404	155.572	0	0	69.7318	76.0524	84.5645	129.433	169.394	0	73.56	93.1724	0	0	0	34.1695	85.1463	0	560.145	0	0	0	0	0	0	0	0	0
ENST00000388825	0	149.811	1304.94	0	51.5115	56.1045	64.3179	237.158	0	462.721	0	0	0	0	0	0	0	0	0	0	0	256.355	116.129	0	0	84.7528	199.261	131.4	153.155	294.361	753.105	44.4711	458.664	0	0	0	83.677	173.511	0	403.45	69.6181	0	0	0	0	0	0	0	0
ENST00000388827	0	0	1233.93	0	0	130.56	0	145.632	0	566.488	17.2351	0	0	0	0	0	0	0	0	0	0	194.552	224.394	0	0	334.196	61.2383	95.3587	100.398	267.548	712.577	49.522	359.191	0	0	0	38.4549	0	0	671.784	0	0	0	0	0	20.6381	0	0	0
ENST00000388920	0	33.3392	0	0	2.39754	2.55564	0	62.7727	0	0	0	38.7703	0	0	0	0	0	5.7348	0	0	0	15.7079	2.5343	84.099	6.94189	10.6204	0	0	0	0	0	26.0535	0	0	0	0	9.55581	0	0	0	0	0	0	0	0	0	0	0	0
ENST00000388922	2.86755	0	0	0	61.2962	88.0988	24.6872	0	0	16.9573	0	236.181	0	0	0	0	0	0	0	0	5.85896	0	33.5532	0	253.73	223.02	149.009	28.3021	0	194.435	0	51.314	37.1173	18.6551	48.3392	0	0	0	59.2304	0	11.323	0	0	0	0	0	0	0	0
ENST00000389032	0	4.49881	12.9709	0	6.69731	0	2.0551	1.66591	0	0	0	12.4874	15.9147	0	6.66812	8.30664	0	0	20.217	0	0	9.53287	0	5.35872	0	0	0	4.59246	6.84087	3.64233	0	16.6857	0	0	3.66006	10.9478	4.43665	0	3.75567	0	0	0	2.87479	0	0	5.49517	0	0	0
ENST00000389328	0	0	0	0	0.790839	0.301925	0	1.81744	0	0	0	0	0	0	0	0	0	0	0	3.09535	0.793988	3.678	2.02535	1.52975	15.5298	3.06465	4.04915	4.17454	1.89411	5.86994	0	9.26454	0	10.9228	8.05302	2.96326	0	4.3736	0	0	1.21159	40.0628	0.868091	0	0	0	0	0	0
ENST00000389336	0	0.901023	108.167	389.811	11.257	5.94532	10.848	38.0808	0	0	0	0	0	0	0	0	0	11.7291	0	0	15.5448	56.7591	9.29667	124.983	0	6.95381	10.6081	0	133.419	0	0	0	0	0	343.696	0	137.44	26.6124	55.1293	0	0	0	0	0	0	0	0	0	0
ENST00000389474	0	11.2499	0	0	6.38169	0	5.54113	3.05941	0	0	0	0	18.4412	0	0	0	0	0	0	0	0	5.58172	0	17.2608	0	20.2263	3.05873	4.69149	18.4979	5.3943	0	6.38202	15.449	5.40642	0	9.47068	7.28857	8.63271	10.8071	0	0	0	0	0	2.80232	23.9044	8.15274	0	0
ENST00000389744	0	0	0	0	0.311128	1.61408	1.53806	0.223737	0	0	0	0	0.81629	0	0.804301	0	0	1.8002	0	0	0	1.12702	0	2.64801	0	1.6287	0.613924	1.4761	1.50865	1.4278	0	4.47163	13.094	0.451162	2.04884	0.376495	1.24169	2.0677	0.884242	0.537972	1.0037	0	0	0	0	0	0.605807	0	0
ENST00000389826	0.372898	0.575404	0	0	2.41987	15.1836	9.82079	1.93478	5.06204	1.04129	1.40909	2.24933	2.28815	0.656456	0.973392	0.94802	0	1.84009	0	0.865072	0	5.24609	0	0.686419	0	8.82462	3.17076	0.402999	24.1164	0	1.33803	2.30672	0.410568	4.5105	0	2.15876	0.494476	0	3.27228	0.546599	18.4366	0.739495	0	1.85879	3.13199	0	1.7259	1.12593	2.0843
ENST00000389959	0	3.09043	7.38128	0	5.17767	2.24595	11.1295	2.72007	0	2.81252	0	2.68191	9.52402	0	0	5.64231	0	0	15.4462	0	34.2502	12.7808	11.2897	13.4685	6.62864	6.20569	11.6026	12.6961	23.4364	37.0567	17.6999	17.7571	18.2059	14.1281	3.8533	5.68577	2.2668	10.6582	35.2036	9.37383	3.08009	0	9.58864	0	6.98533	3.62818	0	4.06713	0
ENST00000390006	4.41596	3.31107	8.38838	0	39.4306	55.9723	11.8915	2.26334	0	32.143	0	10.2249	229.024	12.1345	9.65407	9.28341	0	26.6321	16.5309	0	382.371	73.1649	180.246	125.895	0	74.5271	26.1711	57.4082	178.497	84.9415	2.07132	140.125	145.104	18.7327	8.07848	360.552	68.3224	0	33.4208	1.76206	156.653	6.14065	352.459	0	9.42178	8.51726	60.8183	24.8439	0
ENST00000390185	0	0	4.70206	0	2.39024	5.38943	1.31885	0	0	0	0	0	0	0	0	0	0	0	0	0	0	0	0	0.573953	0	1.75447	0	0	6.71035	0.639806	0	0.315602	4.04415	0	0	0	3.61828	0.677928	1.94402	0	0	0	0	0	0	0	0	0	0
ENST00000390265	0	10.8994	7.359	0	19.278	31.8673	31.4082	0.480808	0	0	0	0	0	0	0	0	0	4.18765	0	1.96909	6.54785	104.683	5.89653	164.285	19.8491	20.0755	88.1202	9.49199	0	34.103	0	51.3985	46.6688	0	0	106.256	3.40476	18.057	2.03295	0	15.5373	0	0	0	0	100.606	0	0	0
ENST00000390291	0	2.01375	0	0	0.583665	0.828256	3.89643	0.537114	0	12.6099	0	5.92989	12.7351	7.66535	0	22.0419	0	4.49466	0	0	4.4352	5.85752	7.5897	12.3292	1.98953	6.90792	8.63396	8.74322	0	6.90275	0	3.63324	11.5656	12.3253	1.5743	6.56683	2.79066	5.96202	5.75141	1.64355	8.17961	0	0.885776	0	1.53696	14.1102	15.1993	2.63936	0
ENST00000390298	0	1.19678	1.09503	0	7.46218	8.64992	22.5049	18.2261	0	1.91689	0	4.11808	8.13283	2.03512	3.37677	6.85758	0	0	2.80666	0	6.27039	8.68219	9.79355	5.9085	16.4995	7.07788	6.95362	3.4252	13.9248	4.90667	0	5.18824	6.13864	0.60079	9.90861	8.80603	4.87989	25.379	3.62453	2.85582	1.09075	0	4.33622	2.33587	0	8.89496	1.66154	0	2.43273
ENST00000390326	0	0	0	1224.78	27.4519	0	17.3239	125.342	0	0	0	0	0	0	0	0	0	0	0	0	0	0	42.9913	46.3706	5.73116	0	0	73.7139	0	18.6927	0	17.2811	0	20.7952	0	0	0	0	4.48079	0	91.582	6.40723	480.959	0	0	0	0	0	0
ENST00000390339	0	0	0	0	4.30008	0	0	0.602473	1.15303	0	0.931545	0.597315	0	0	2.70694	0	0	0	0	0	3.37111	1.9133	5.10348	3.3463	17.2896	2.38747	2.41348	7.3304	2.02354	0.973325	19.0541	4.09015	0.734466	5.38953	0	6.73626	2.51125	2.46396	1.0978	1.8564	0.283705	0.862419	0	0	1.20588	2.74725	0.379179	0.981931	0
ENST00000390441	0	0	0	0	1.81329	0	1.24613	2.14283	0	0	0	34.8636	0	0	0	4.11151	0	0	14.7917	3.75806	15.2598	15.7905	10.983	9.39767	14.6891	3.66944	4.97688	7.83517	12.3648	10.7867	7.52387	8.47061	0	8.91055	8.7785	3.8545	18.5219	0	3.90851	0	18.4651	0	5.45757	0	14.594	2.95769	2.58772	0	0
ENST00000390476	0.552381	2.08775	0	0	3.5812	2.62227	3.3351	2.45743	2.43019	11.0384	3.86746	134.099	1.19508	16.1143	3.74177	5.67422	355.878	7.56676	10.3318	5.98717	7.35574	7.9751	46.8802	27.8706	12.3278	0	7.38701	19.4018	171.231	35.2571	4.41617	46.1668	11.3962	41.6462	0	1.51599	41.0154	13.5561	107.295	2.85277	1.2142	1.31401	80.6612	10.6814	6.11597	3.19083	45.9952	0	0
ENST00000390482	0	0	0	0	0	28.5521	14.8311	14.8718	0	0	0	0	0	0	9.0557	0	0	0	21.5749	0	24.5731	0	0	17.2716	24.9278	6.82839	10.3761	41.016	12.4625	0	0	7.50476	0	0	0	170.216	20.1574	0	7.77226	4.80136	0	0	3.74675	0	0	0	0	0	0
ENST00000390486	646.13	0	0	0	112.227	409.033	157.814	577.363	0	0	0	35.7666	0	0	0	0	0	0	0	0	0	0	0	0	0	0	0	52.8854	0	152.834	0	36.0835	0	4.58084	0	569.213	282.328	23.6848	0	0	3.48756	0	1083.46	0	0	0	0	0	0
ENST00000390490	0	0	0	0	3.85342	3.39877	12.5193	1.6829	0	11.9124	0	0	6.64932	1.55896	2.82761	0	0	0	0	0	8.15858	15.0141	1.45591	0	0	5.95532	5.36287	0	7.9975	5.67748	0	5.99182	0	0	2.41599	1.77715	2.57041	1.15971	1.23344	1.83801	0	0	0	0	1.51858	0	1.43929	0	0
ENST00000390502	0.48709	13.2456	0	0	0.990046	23.8762	4.47824	2.42137	0	1.45627	0	0	0	0	0	1.30739	0	0	0	0	0	5.1328	7.87059	0.925549	2.59662	0	1.69121	45.0749	1.09973	1.79184	0	6.26006	0.898082	0	3.76911	0	8.04712	0	62.851	0.810243	0	0	0	0	0	1.72459	0	0	0
ENST00000390652	0	0.367769	12.7188	0	0	0	0.371496	0	0	0	0	0.496205	0	0	0	0	0.695319	0	0.770655	0	0.956558	0.32216	0	1.9754	0	0	12.8157	0	0.864555	0.568245	0.729712	0.887489	0.441968	0.256851	1.5463	0	1.5997	0.841006	0	0.295287	0	0	0.47435	0	0	0.656876	0	0	0
ENST00000390667	0	4.7872	0	0	6.37663	94.9301	29.9815	74.1869	0	12.9505	0	0	0	558.849	0	0	0	0	0	0	0	0	14.3875	0	0	82.105	95.3663	106.816	0	101.975	0	66.3922	0	0	0	2.3228	0	65.288	0	0	165.414	0	0	0	0	0	0	0	0
ENST00000390672	1042.91	0	0	0	203.658	122.413	0	5.00178	0	0	0	0	0	0	91.8452	0	0	0	0	0	0	83.0747	0	7.16223	0	9.44206	55.3333	0	123.473	0	0	95.0515	0	205.743	0	0	0	0	11.4225	33.3869	0	0	0	0	0	0	0	0	0
ENST00000391720	27.3795	3.48887	4.92059	0	10.9021	5.30978	9.94275	6.07035	0	0	11.3176	6.1909	15.0997	11.3224	0	4.74695	0	0	48.3964	0	14.0543	16.0666	20.8367	18.637	13.8508	10.876	22.1635	10.5966	34.9111	21.4819	9.44198	19.5103	16.0891	6.27467	3.32586	22.2677	23.5438	3.93474	12.2161	5.96778	11.1865	4.81665	4.84082	22.52	3.8851	0	0	9.49827	0
ENST00000391772	0	6.80181	0	0	4.65882	3.25993	3.53477	0	0	0	0	9.29335	0	0	0	0	0	0	0	0	8.3883	0	12.1965	33.5274	32.9013	0	0	6.14422	0	25.2496	46.6519	11.0275	46.9538	72.9869	0	0	10.1973	0	20.4173	0	0	0	0	0	0	0	0	0	0
ENST00000391775	0	1.80339	0	0	8.5574	2.27154	12.1961	19.8307	0	0	4.9706	0	10.2286	0	8.94543	0	0	6.24204	27.8241	0	15.9451	20.7299	76.1697	0	7.66538	0	15.3468	0	9.94317	0	0	14.311	24.2426	0	0	0	5.2226	12.6842	0	18.8219	0	0	0	26.5736	0	5.18508	2.04783	0	4.6148
ENST00000391778	0	0	0	0	3.42505	0	1.94018	2.59409	0	9.36215	0	4.04145	0	2.3376	11.0467	1.12247	0	0	0	0	0	6.50488	0.944339	4.21698	8.70392	4.59909	5.12612	5.16434	4.38171	3.92042	2.46429	8.6007	5.85411	15.3524	5.35489	7.17831	8.11454	0	4.02811	1.5571	0.878876	3.56518	3.3467	0	5.67272	0	0	2.4011	0
ENST00000391813	0	0.892289	0	0	4.68149	23.866	0	2.22869	0	5.11234	0	91.0588	0	0	0	0	0	0	0	0	2.07152	1.73265	26.6454	5.28107	128.687	11.4114	2.1199	17.0133	0	2.07446	0	11.9714	5.62579	1.45762	0	0	3.84849	6.17256	2.2592	0	0	0	0	1.62076	0	0	0	0	0
ENST00000391834	0.955775	0	0	0	0.995363	5.71574	1.83748	0	0	6.8497	0	2.74063	0	1.9735	0	0	0	0	0	3.81838	0	1.49935	60.3464	2.12209	42.743	8.69972	8.97193	12.4752	4.50543	2.82624	3.78572	11.1097	3.52085	4.54465	1.22988	24.1258	0	3.63058	1.22374	0	2.03961	0	26.3516	0	9.91676	0	3.08767	0	0
ENST00000391851	1.4492	0.950062	13.8313	0	5.23271	44.7206	31.1324	7.20962	0	0	0	0	11.3024	2.13751	0	4.89278	0	6.15284	20.8521	0	2.56559	19.0715	10.4495	20.7138	3.6253	52.9018	8.29995	0	13.2298	18.6298	12.2376	18.4062	8.4935	4.28738	0	4.21986	3.95748	4.89612	1.69556	18.0656	0	2.23936	9.25141	0	38.0944	18.4199	0	0	0
ENST00000391894	0.528045	0	0	0	0	1.27456	0.685281	0.33651	0	0	0	4.01133	0	0	0	0	0	0	1.97868	1.7724	0	2.52438	1.76466	0	0	2.77569	0.959055	2.6134	1.18454	4.5496	0	1.33774	0.651609	0.681003	0	0	0	0	0.539818	1.64903	0.554682	0	0	0	0	0	0	0	0
ENST00000391916	0.237492	1.1598	0	0	11.1455	9.22048	3.05944	17.0475	0	0.702393	0.816671	0	0	0	0	0.642473	0	0	0.890029	0.639705	0.484579	0	0	0	11.7399	0	6.92593	0.701209	0	0	0	0	0	0	0	0.248825	0	0	0.299489	0.739514	0	1.18621	0	0.948901	0.416973	0	0	0	0.660297
ENST00000391974	0	0	5.78455	0	0	0	0	0	0	0	0	1.91524	0	0	68.0121	0	0	3.44845	2.61689	0	1.38079	16.2789	6.35452	1.78332	1.10035	0	6.52795	5.70401	1.45866	2.48592	0	23.0341	1.69553	10.7209	0.87164	0	1.9631	0.887949	0	2.10924	1.31053	0	0	0	0	1.15662	0	0	0
ENST00000391987	0	267.939	109.44	0	0	49.0556	187.903	69.5136	0	0	0	0	0	0	0	0	0	0	38.3007	0	26.1418	45.0156	0	58.6975	38.157	0	30.8832	0	0	165.773	0	0	117.261	3.3259	0	0	0	139.013	57.8821	4.07034	86.5592	0	157.214	0	0	0	0	0	0
ENST00000391988	0	5.4568	33.021	0	5.27156	5.44242	4.03053	3.46983	0	8.74213	0	2.62334	0	2.88825	0	0	0	0	11.1251	44.4759	4.31816	10.7612	3.32255	14.7843	15.5964	2.64992	0	11.0409	14.0918	4.76856	19.8931	6.43755	1.29401	6.83958	16.5869	2.23114	1.68106	4.17687	1.4034	0	0	2.42006	10.2091	5.82202	0	0	5.22994	3.17134	0
ENST00000392003	4.57041	416.406	266.757	0	385.887	414.989	259.044	247.407	0	13.5086	0	0	0	674.323	860.41	0	2729.33	46.2502	0	10.9269	0	183.62	489.786	75.2707	182.526	279.854	166.204	315.335	392.249	70.6521	0	149.643	162.812	0	0	44.2919	340.658	546.331	41.9376	14.8104	41.2496	194.289	0	0	0	8.06517	0	14.0009	0
ENST00000392096	0	0	8.47435	0	0	6.73372	0	3.85576	0	0	0	0	0	0	0	0	0	0	0	0.736526	0	1.93202	5.70463	41.2968	11.1746	2.43171	26.1409	5.6095	0	4.84089	0.56926	15.7955	2.32072	0	0	1.71712	0	44.5837	0.463606	20.272	14.8208	0	0	0	119.226	2.7483	0	16.0672	0
ENST00000392156	0	2.07909	1.05609	0	3.94147	8.08788	4.7356	2.7478	0	7.44616	4.99453	0	11.3382	34.1081	3.37834	4.77813	4.10162	2.16913	1.56893	4.13752	4.23886	7.97328	46.4119	26.7874	65.1239	24.3564	15.7398	41.6201	19.2022	61.6422	1.67553	16.8615	15.6779	74.9796	0.641573	6.7595	10.7513	4.94521	55.6565	50.5757	34.6603	145.652	2.15534	1.64857	19.3709	3.55625	0.688301	5.90611	0
ENST00000392314	0	0.24717	0	0	0.547532	0.513387	0.414371	0	0	0	22.399	0	1.27853	0	0	0	0	0	2.67829	0	0	0.609459	0.910488	41.0329	0	1.66843	2.23002	1.44213	6.09247	0	0	1.2584	1.53878	1.10903	1.32685	14.5499	0	0	1.26554	1.24936	0.880564	0	0.290679	0	0	2.73908	0	0	0
ENST00000392348	4.86505	11.1234	7.88147	0	23.0196	9.66879	17.8516	60.9055	0	26.8256	6.71527	68.8406	19.9194	38.9987	9.93821	40.8812	27.9011	8.45597	6.80777	2.0294	46.3696	81.1147	42.3045	48.9086	24.9424	14.5288	46.2653	60.7039	81.2505	59.0295	11.9049	66.6955	138.794	62.1089	59.8205	45.2383	33.9944	31.9405	33.9102	49.2942	26.0345	0	52.0783	9.68382	18.7861	2.43564	13.7557	19.6176	8.2938
ENST00000392366	0	0	0	0	0	0	1.4371	0.752657	0	0	0	0	0	2.4736	7.85912	0	0	0	0	0	0	4.38352	3.49657	0	3.08255	2.08442	9.07052	4.07075	2.65352	6.72665	0	3.79191	7.57777	3.13566	0	3.0363	1.31573	10.9793	9.37295	0	24.8557	0	1.70362	1.61544	0	0	0	0	0
ENST00000392396	0.323024	1.86008	0.391448	0	1.9016	1.2928	2.32055	0.564901	0	1.8155	0	2.15443	4.98446	0.58075	1.93344	0	9.82006	2.34205	1.88947	1.24518	0.841773	14.2223	3.91468	8.13441	0.883146	4.41329	6.06917	4.53639	10.1842	3.52901	0.585719	4.73219	3.32534	5.42933	0.67545	1.22453	4.27932	2.1102	0.921305	1.31099	1.60023	2.93924	2.26163	0.205608	5.2547	5.31601	0.534022	1.19562	0
ENST00000392442	24.1777	46.7283	42.5226	0	17.8139	42.8768	21.6586	26.6092	0	0	0	42.716	2.27027	24.1038	0	0	0	14.7114	149.589	6.91527	26.3966	33.1001	40.4872	91.6335	145.595	19.1994	27.0174	32.4178	3.67547	33.696	258.616	49.141	46.4079	11.6005	6.5015	36.6061	4.76502	5.94868	114.508	50.0557	3.26124	0	6.23035	3.97198	0.971547	9.64723	142.46	7.09839	0
ENST00000392445	0	5.73662	1.175	0	7.87501	13.5637	2.63382	40.8512	0	0	0	0	0	6.41155	0	0	0	5.36941	0	0	0	16.3167	24.112	0	0	8.1723	1.75993	0	0	0	0	14.5151	15.4961	0	0	0.538341	0	30.5092	5.8357	0	0	0	0	0	0	0	0	0	0
ENST00000392452	0	0	0	0	0	0	0	0	0	14.5084	2414.42	0	0	8.77974	1285.84	0	0	59.3549	746.932	0	0	607.026	890.942	277.538	375.775	107.843	393.162	344.553	203.639	354.661	0	319.976	126.176	165.162	2.10996	44.9442	392.724	224.34	906.231	394.57	691.15	0	1520.86	0	0	313.77	0	0	0
ENST00000392460	0	3.07772	0	0	0	0	2.02978	3.81936	0	0	0	7.92709	6.99014	0	0	8.23205	0	0	0	0	6.29131	31.825	36.3992	35.503	18.8627	0	14.4778	9.86974	50.7879	92.7183	0	0	4.91415	0	0	0	28.2725	0	3.98222	0	0	0	9.35283	0	0	33.2117	5.03517	0	0
ENST00000392539	680.881	1091.82	511.558	0	807.66	907.166	188.629	1110.06	0	1487.5	73.5953	654.979	1174.9	44.4904	1687.04	2987.84	455.639	0	142.024	129.576	0	1233.81	2535.14	1174.9	1599.71	2222.71	1700.8	1632.56	1066.58	982.92	0	1725.58	1004.93	1990.73	111.297	1470.54	1138.56	1945.8	2315.12	4093.02	1202.81	3080.01	932.838	0	270.322	723.141	34.554	196.66	0
ENST00000392542	806.044	896.069	505.695	0	832.187	777.754	1271.06	1523.92	0	116.454	2654	669.192	0	372.273	0	0	0	60.8914	326.771	0	0	531.937	225.33	249.48	653.417	138.672	285.851	293.62	318.47	168.322	0	34.5417	277.488	0	47.8031	698.923	406.988	393.448	629.451	324.765	218.696	0	998.913	0	4041.28	340.846	0	0	0
ENST00000392551	0	1.88033	11.4756	0	0	0.652432	1.13851	0	0	0	0	0	0	0	0	0	0	0	0	0	0	0	0	3.48433	1.51491	0	0	2.73134	3.91679	2.39027	0	0	1.1327	1.36956	0	0	1.16541	1.15688	2.36034	0	0	1.73108	0	0	3.25077	0	32.9815	2.40925	2.08369
ENST00000392552	444.254	623.088	0	0	167.275	377.793	266.649	855.594	0	0	0	270.683	356.529	99.4501	267.72	0	0	0	0	0	0	0	148.162	32.949	93.7795	84.9202	163.997	221.39	0	0	0	270.53	97.5757	0	0	181.334	0	105.306	0	290.691	0	1031.71	0	0	1697.71	0	0	0	0
ENST00000392553	73.3757	79.6729	0	0	95.6595	64.402	102.236	19.5289	0	0	0	0	0	0	0	31.2996	0	117.357	34.3003	0	0	121.986	84.0934	0	0	0	0	20.8998	36.5527	0	0	0	0	0	25.6689	0	58.0876	0	0	22.7049	63.9978	58.4983	197.116	0	192.821	0	0	0	0
ENST00000392571	0	327.583	0	0	346.493	425.072	172.24	349.399	0	62.4198	0	0	673.303	0	0	0	0	0	0	0	53.8799	36.7887	323.186	145.99	0	123.983	90.7981	262.931	226.529	180.973	0	191.091	0	0	0	52.6751	0	100.397	0	0	154.081	0	0	0	0	0	0	0	0
ENST00000392610	0	0.622814	0	0	0.748996	2.13827	4.1913	0	3.71349	5.42864	0	0	0	16.2785	5.46044	0	5.44918	24.4136	0	0	535.907	19.8419	2.29113	1.4776	1.28548	30.6468	19.7541	1.26896	0	69.8397	0	0	0.906628	2.01073	0	0	1.10232	0	0	0	0	3.55975	0	0	0	0	0	0	0
ENST00000392750	177.154	440.921	484.406	0	249.288	613.983	771.06	1219.88	0	0	0	0	0	0	0	0	0	44.6972	0	14.0504	0	513.347	202.199	0	0	158.721	142.641	0	0	55.3871	11.2824	17.4757	0	0	0	0	54.3945	222.364	180.455	0	2.86786	0	0	0	0	668.588	0	0	0
ENST00000392793	3.22877	0	0.98977	0	3.20456	3.57635	6.68767	3.70449	2.75362	0	9.00994	3.38628	1.31214	4.71479	3.3217	0	0	0	2.08055	0	0	9.68928	4.07742	8.90251	11.5309	10.4043	14.9665	7.29361	13.5008	5.41484	0.956091	5.69909	4.45957	3.39015	0	2.47675	1.95048	3.23038	5.91236	0	6.81898	0	0.40755	0	1.53373	2.14805	1.61829	0	0
ENST00000392837	0	4.50678	0	0	19.3359	28.4595	12.804	3.97477	0	9.24154	0	1.30113	18.2577	5.84514	0	0	4.69313	11.6889	0	3.29619	32.7936	73.0628	39.1435	36.3564	1.47182	40.6438	2.65143	22.7547	0	8.42395	0	4.8045	11.1281	0	0	3.59867	22.3987	5.53056	17.7366	27.6251	0.430991	99.594	0	0	0	0	0.729527	0	0
ENST00000392842	0	2.87975	17.2232	0	22.4307	0	36.2383	2.84313	0	7.91444	106.141	0	9.21422	0	95.7414	27.9831	0	0	14.6275	0	7.31594	88.5841	46.7843	29.7824	9.41743	9.16364	13.1642	0	29.629	17.3804	0	30.6222	15.2887	18.7487	44.0302	35.586	5.38675	13.4138	4.6509	0	43.7664	0	0	0	0	0	0	0	9.60859
ENST00000392845	0	118.566	0	0	57.358	102.034	73.8451	31.8043	0	0	0	267.551	217.843	0	0	0	0	0	0	0	0	90.5677	129.169	0	0	0	0	81.4857	0	0	0	41.7092	99.486	0	0	5.68609	212.417	0	130.483	0	0	0	0	0	0	0	0	0	0
ENST00000392900	0	201.726	18.2245	0	77.5076	6.2137	12.5909	106.886	0	0	0	0	0	0	0	0	0	0	0	0	0	0	98.8544	0	0	35.525	27.7082	52.7238	329.962	0	0	9.82316	0	0	0	4.19812	261.726	5.2949	0	0	0	0	0	0	0	0	0	0	0
ENST00000392955	0	0	0	0	119.643	206.931	0	0	0	0	0	85.496	702.816	0	0	0	0	0	0	52.4247	0	222.194	0	376.903	0	193.944	0	34.4813	611.248	0	403.138	267.516	0	0	23.5864	83.3286	0	102.715	164.972	0	0	0	0	446.864	102.878	60.8114	0	0	0
ENST00000393060	1.46571	2.204	9.23434	0	6.04569	1.07987	2.48628	0	0	4.06925	0	0	0	0	0	3.69258	0	7.39602	5.75744	0	0	0	5.6433	3.76535	0	5.44089	14.4784	2.08511	0	0	0	10.8924	4.20952	0	8.95408	0	0	1.83062	0	0	1.4722	0	0	0	0	0	0	0	0
ENST00000393299	0	3.8661	0	0	3.80598	0.832315	3.6985	0	0	9.02246	0	3.09708	0	0	0	0	0	0	0	0	0	7.28871	39.6798	10.6927	3.53106	15.5196	37.9711	13.1174	0	16.3651	7.81003	66.1694	4.5341	32.6712	1.21387	9.41198	0	0	3.30008	3.50901	1.04762	0	0	0	0	0	0	0	0
ENST00000393349	0	0.906318	0	0	3.41319	5.32137	0	0.893022	0	6.59908	0	2.65192	0	1.91554	0	0	0	0	0	2.55782	0	15.5041	22.3683	37.2271	8.02083	10.106	11.0932	15.3656	16.3339	19.4573	4.72551	35.9877	7.59051	18.0032	8.82307	9.88823	3.5772	1.71855	1.34405	0	5.29016	0	25.6145	10.1614	0	0	3.51153	7.77269	0
ENST00000393362	0	7.98172	0	0	14.0584	0	3.10618	0	0	0	0	0	0	0	0	0	0	0	17.7637	0	0	0	7.86187	0	18.3379	0	8.71221	0	24.8133	9.2878	0	30.4645	0	0	0	26.9362	13.8838	0	0	0	0	0	23.7128	0	8.30001	0	0	0	0
[truncated: 6,435 more rows]
[truncated: 111 more columns]

## Sheet: Fig.2j
Seq_ID	Name	Type	Chain	V gene	D gene	J gene	C gene	CDR1_NT	CDR1_AA	CDR2_NT	CDR2_AA	CDR3_NT	CDR3_AA	Full NT	Vgene_alignment	disatance_from_Vgene
[truncated: 48 more rows]

[truncated: 8 more sheets: Fig.3c, Fig.4b,c, Fig.4d, Fig.6a, Supplementary_Fig.2d, Supplementary_Fig4, Supplementary_Fig7, Supplementary_Fig10-11]
